# Supplementary material for: Large-scale identification of extracellular plant miRNAs in mammals implicates their dietary intake
Source: PLoS One. 2021 Sep 29;16(9):e0257878. doi: 10.1371/journal.pone.0257878 (PMC8480717; doi:10.1371/journal.pone.0257878)
Supplement: S1 Table — (XLSX) [file pone.0257878.s001.xlsx]

## Sheet: S1 Table
SRA	Species	Organism	Clean reads
SRR2105159	Homo sapiens	blood	1871771
SRR2105160	Homo sapiens	blood	5923055
SRR2105161	Homo sapiens	blood	1740990
SRR2105162	Homo sapiens	blood	4943802
SRR2105163	Homo sapiens	blood	2294852
SRR2105164	Homo sapiens	blood	4538460
SRR6333380	Homo sapiens	blood	2250701
SRR6333381	Homo sapiens	blood	6419365
SRR6333383	Homo sapiens	blood	1883539
SRR6333384	Homo sapiens	blood	17557258
SRR804662	Homo sapiens	blood	2680851
SRR804664	Homo sapiens	blood	2549752
SRR804665	Homo sapiens	blood	2533741
SRR804667	Homo sapiens	blood	2962000
SRR804669	Homo sapiens	blood	2986354
SRR804670	Homo sapiens	blood	2991550
SRR8198211	Homo sapiens	blood	10407672
SRR8198212	Homo sapiens	blood	12379097
SRR8198217	Homo sapiens	blood	12197957
SRR8198218	Homo sapiens	blood	10530230
SRR346516	Homo sapiens	breast milk	27649711
SRR346517	Homo sapiens	breast milk	27182664
SRR346518	Homo sapiens	breast milk	7111668
SRR346519	Homo sapiens	breast milk	14519092
SRR6333385	Homo sapiens	breast milk	3443113
SRR6333386	Homo sapiens	breast milk	14565558
SRR6333387	Homo sapiens	breast milk	23880835
SRR6333388	Homo sapiens	breast milk	10420550
SRR6333389	Homo sapiens	breast milk	5191733
SRR6333390	Homo sapiens	breast milk	7087408
SRR6333391	Homo sapiens	breast milk	6595597
SRR6333392	Homo sapiens	breast milk	5758914
SRR6333393	Homo sapiens	breast milk	5958942
SRR6333394	Homo sapiens	breast milk	7660279
DRR006757	Homo sapiens	saliva	2736788
DRR006758	Homo sapiens	saliva	5383205
DRR006759	Homo sapiens	saliva	9441726
SRR6880336	Homo sapiens	saliva	3870958
SRR6880337	Homo sapiens	saliva	4096996
SRR6880344	Homo sapiens	saliva	3047736
SRR6880345	Homo sapiens	saliva	4351948
SRR6880354	Homo sapiens	saliva	4555044
SRR6880355	Homo sapiens	saliva	4356672
SRR6880356	Homo sapiens	saliva	5943744
SRR6880357	Homo sapiens	saliva	5465036
SRR7474428	Homo sapiens	saliva	4049518
SRR7474455	Homo sapiens	saliva	4645236
SRR7474466	Homo sapiens	saliva	3647075
SRR7474469	Homo sapiens	saliva	3323169
SRR7474471	Homo sapiens	saliva	2782269
SRR7474472	Homo sapiens	saliva	3728573
SRR8198207	Homo sapiens	saliva	12360540
SRR8198208	Homo sapiens	saliva	13671689
SRR8198209	Homo sapiens	saliva	13279014
SRR8198210	Homo sapiens	saliva	12449603
SRR6880346	Homo sapiens	urine	14078089
SRR6880348	Homo sapiens	urine	6450222
SRR6880349	Homo sapiens	urine	5854321
SRR6880350	Homo sapiens	urine	7272112
SRR6880351	Homo sapiens	urine	5050630
SRR6880352	Homo sapiens	urine	12476990
SRR6880353	Homo sapiens	urine	12555088
SRR8198213	Homo sapiens	urine	11931917
SRR8198214	Homo sapiens	urine	12010658
SRR8198215	Homo sapiens	urine	13365780
SRR8198216	Homo sapiens	urine	11029251
SRR8839813	Homo sapiens	urine	12651625
SRR8839814	Homo sapiens	urine	8504462
SRR8839815	Homo sapiens	urine	13737879
SRR8839816	Homo sapiens	urine	6133988
SRR1103937	Homo sapiens	brain	6840646
SRR1103938	Homo sapiens	brain	3165098
SRR1103939	Homo sapiens	brain	5647192
SRR1103940	Homo sapiens	brain	3986793
SRR1103941	Homo sapiens	brain	3558539
SRR1103942	Homo sapiens	brain	3691757
SRR1658345	Homo sapiens	brain	45324544
SRR1658346	Homo sapiens	brain	5225790
SRR1658355	Homo sapiens	brain	11253481
SRR1658356	Homo sapiens	brain	8933382
SRR1658357	Homo sapiens	brain	10568149
SRR1658359	Homo sapiens	brain	7538795
SRR1658360	Homo sapiens	brain	9596776
SRR1759212	Homo sapiens	brain	5861519
SRR1759213	Homo sapiens	brain	7884359
SRR1759214	Homo sapiens	brain	6565996
SRR1759215	Homo sapiens	brain	5583251
SRR1759216	Homo sapiens	brain	6344739
SRR1759217	Homo sapiens	brain	5390242
SRR1759218	Homo sapiens	brain	7892122
SRR1759219	Homo sapiens	brain	8948496
SRR1759220	Homo sapiens	brain	6238757
SRR1759221	Homo sapiens	brain	5966540
SRR1759222	Homo sapiens	brain	11967780
SRR1759223	Homo sapiens	brain	9150708
SRR1759224	Homo sapiens	brain	9179841
SRR1759225	Homo sapiens	brain	8275088
SRR1759226	Homo sapiens	brain	10593009
SRR1759227	Homo sapiens	brain	8639584
SRR1759228	Homo sapiens	brain	5995983
SRR1759229	Homo sapiens	brain	6396541
SRR1759230	Homo sapiens	brain	6897649
SRR1759231	Homo sapiens	brain	9032814
SRR1759232	Homo sapiens	brain	9252070
SRR1759233	Homo sapiens	brain	9306551
SRR1759234	Homo sapiens	brain	5541331
SRR1759235	Homo sapiens	brain	5958684
SRR1759236	Homo sapiens	brain	9489343
SRR1759237	Homo sapiens	brain	12488216
SRR1759238	Homo sapiens	brain	6183962
SRR1759239	Homo sapiens	brain	33162923
SRR1759240	Homo sapiens	brain	11062563
SRR1759241	Homo sapiens	brain	74286259
SRR1759242	Homo sapiens	brain	9894763
SRR1759243	Homo sapiens	brain	9056579
SRR1759244	Homo sapiens	brain	5734847
SRR1759246	Homo sapiens	brain	12095847
SRR1759247	Homo sapiens	brain	5422936
SRR2061799	Homo sapiens	brain	757474
SRR2061800	Homo sapiens	brain	702156
SRR2061801	Homo sapiens	brain	625181
SRR2061802	Homo sapiens	brain	711309
SRR2287868	Homo sapiens	brain	19221562
SRR2289624	Homo sapiens	brain	27802666
SRR2289625	Homo sapiens	brain	12912403
SRR2289626	Homo sapiens	brain	42148639
SRR2294377	Homo sapiens	brain	61131765
SRR2294380	Homo sapiens	brain	13602278
SRR2294739	Homo sapiens	brain	21146235
SRR2294742	Homo sapiens	brain	51453274
SRR2294746	Homo sapiens	brain	12256676
SRR2294747	Homo sapiens	brain	37510467
SRR2294748	Homo sapiens	brain	74951088
SRR2294820	Homo sapiens	brain	21812737
SRR6283113	Homo sapiens	brain	4035098
SRR6283114	Homo sapiens	brain	1666040
SRR6283115	Homo sapiens	brain	900860
SRR6283126	Homo sapiens	brain	2096834
SRR6330527	Homo sapiens	brain	27490143
SRR6330528	Homo sapiens	brain	38676470
SRR6330529	Homo sapiens	brain	27871550
SRR6330530	Homo sapiens	brain	32535744
SRR6330531	Homo sapiens	brain	26798493
SRR6330532	Homo sapiens	brain	25040897
SRR6330533	Homo sapiens	brain	22154489
SRR646457	Homo sapiens	brain	11904430
SRR646458	Homo sapiens	brain	13570694
SRR646459	Homo sapiens	brain	12669622
SRR646460	Homo sapiens	brain	8591830
SRR518947	Homo sapiens	breast	5556615
SRR518948	Homo sapiens	breast	4973394
SRR518950	Homo sapiens	breast	3701254
SRR518951	Homo sapiens	breast	3114870
SRR518953	Homo sapiens	breast	6388218
SRR518954	Homo sapiens	breast	5162634
SRR518956	Homo sapiens	breast	5239143
SRR518957	Homo sapiens	breast	5402966
SRR518959	Homo sapiens	breast	3415875
SRR518960	Homo sapiens	breast	3002940
SRR538391	Homo sapiens	breast	7088204
SRR538392	Homo sapiens	breast	8983630
SRR538394	Homo sapiens	breast	8529347
SRR538395	Homo sapiens	breast	3031061
SRR538396	Homo sapiens	breast	3018385
SRR538397	Homo sapiens	breast	5418095
SRR538398	Homo sapiens	breast	4026733
SRR538399	Homo sapiens	breast	3061287
SRR538400	Homo sapiens	breast	12694932
SRR538402	Homo sapiens	breast	4388174
SRR538403	Homo sapiens	breast	14648768
SRR538404	Homo sapiens	breast	4611665
SRR7547882	Homo sapiens	breast	2449127
SRR7547883	Homo sapiens	breast	4006762
SRR7547884	Homo sapiens	breast	2793192
SRR7547906	Homo sapiens	breast	2893291
SRR7547907	Homo sapiens	breast	4864611
SRR7547908	Homo sapiens	breast	4331822
SRR7547917	Homo sapiens	breast	6273094
SRR7547918	Homo sapiens	breast	8918021
SRR7547919	Homo sapiens	breast	5578062
SRR7547920	Homo sapiens	breast	5691244
SRR7948462	Homo sapiens	breast	15170750
SRR7948464	Homo sapiens	breast	25013570
SRR7948467	Homo sapiens	breast	10081515
SRR7948469	Homo sapiens	breast	11597872
SRR7948471	Homo sapiens	breast	10006469
SRR7948473	Homo sapiens	breast	12612105
SRR7948475	Homo sapiens	breast	13717228
SRR7948478	Homo sapiens	breast	9854933
SRR7948480	Homo sapiens	breast	12673118
SRR7948482	Homo sapiens	breast	12713756
SRR7948484	Homo sapiens	breast	15802565
SRR7948485	Homo sapiens	breast	11675689
SRR6705805	Homo sapiens	intestine	3102366
SRR6705808	Homo sapiens	intestine	2199442
SRR6705810	Homo sapiens	intestine	1354263
SRR6705813	Homo sapiens	intestine	2170311
SRR6705814	Homo sapiens	intestine	1177339
SRR6705816	Homo sapiens	intestine	1268328
SRR6705818	Homo sapiens	intestine	1597267
SRR6705820	Homo sapiens	intestine	2282498
SRR6705822	Homo sapiens	intestine	1753340
SRR6705824	Homo sapiens	intestine	2734694
SRR6705826	Homo sapiens	intestine	4065331
SRR6705828	Homo sapiens	intestine	6162181
SRR6705830	Homo sapiens	intestine	3686576
SRR6705832	Homo sapiens	intestine	1577977
SRR6705835	Homo sapiens	intestine	1832856
SRR6705837	Homo sapiens	intestine	4273929
SRR6705839	Homo sapiens	intestine	3129759
SRR6705841	Homo sapiens	intestine	1409618
SRR6705843	Homo sapiens	intestine	882672
SRR6705844	Homo sapiens	intestine	1474919
SRR6705846	Homo sapiens	intestine	2380679
SRR6705848	Homo sapiens	intestine	1503966
SRR6705850	Homo sapiens	intestine	1676479
SRR6705852	Homo sapiens	intestine	2129395
SRR6705855	Homo sapiens	intestine	1355943
SRR6705857	Homo sapiens	intestine	1531432
SRR6705859	Homo sapiens	intestine	1347209
SRR6705861	Homo sapiens	intestine	902456
SRR6705863	Homo sapiens	intestine	1143765
SRR6705866	Homo sapiens	intestine	268318
SRR6705868	Homo sapiens	intestine	979306
SRR6705870	Homo sapiens	intestine	1370944
SRR6705872	Homo sapiens	intestine	615475
SRR6705874	Homo sapiens	intestine	4482347
SRR6705876	Homo sapiens	intestine	2276327
SRR6705878	Homo sapiens	intestine	2615578
SRR6705880	Homo sapiens	intestine	2265774
SRR6705882	Homo sapiens	intestine	2189756
SRR6705885	Homo sapiens	intestine	500615
SRR6705887	Homo sapiens	intestine	1358049
SRR6705889	Homo sapiens	intestine	1365882
SRR6705891	Homo sapiens	intestine	1853399
SRR6705893	Homo sapiens	intestine	1238751
SRR6705895	Homo sapiens	intestine	2341293
SRR6705897	Homo sapiens	intestine	3591480
SRR6705898	Homo sapiens	intestine	2441601
SRR6705900	Homo sapiens	intestine	2155459
SRR6705902	Homo sapiens	intestine	698015
SRR8103149	Homo sapiens	intestine	4782452
SRR8103150	Homo sapiens	intestine	6461370
SRR8103151	Homo sapiens	intestine	137054
SRR8103155	Homo sapiens	intestine	125511
SRR8103157	Homo sapiens	intestine	665096
SRR8103159	Homo sapiens	intestine	4917424
SRR8103161	Homo sapiens	intestine	7297299
SRR8103163	Homo sapiens	intestine	11344433
SRR8103165	Homo sapiens	intestine	5744584
SRR8103167	Homo sapiens	intestine	8411270
SRR8103169	Homo sapiens	intestine	4654080
SRR8103171	Homo sapiens	intestine	5203158
SRR8103173	Homo sapiens	intestine	6239046
SRR8103175	Homo sapiens	intestine	4616868
SRR8103177	Homo sapiens	intestine	13387973
SRR8103179	Homo sapiens	intestine	1404664
SRR8103181	Homo sapiens	intestine	6674443
SRR8103183	Homo sapiens	intestine	11729683
SRR8103184	Homo sapiens	intestine	7386159
SRR8103190	Homo sapiens	intestine	3707182
SRR8103191	Homo sapiens	intestine	1868052
SRR8103192	Homo sapiens	intestine	3615980
SRR8103194	Homo sapiens	intestine	6471899
SRR8103196	Homo sapiens	intestine	1258888
SRR8103199	Homo sapiens	intestine	4241790
SRR8103200	Homo sapiens	intestine	18000693
SRR8103202	Homo sapiens	intestine	3828457
SRR8103203	Homo sapiens	intestine	349782
SRR8103206	Homo sapiens	intestine	318939
SRR8103207	Homo sapiens	intestine	345104
SRR8103210	Homo sapiens	intestine	502840
SRR8103212	Homo sapiens	intestine	788451
SRR8103213	Homo sapiens	intestine	18868378
SRR8103214	Homo sapiens	intestine	7858188
SRR8103217	Homo sapiens	intestine	7377188
SRR8103219	Homo sapiens	intestine	4353446
SRR8103220	Homo sapiens	intestine	8154850
SRR8103221	Homo sapiens	intestine	14158006
SRR8103223	Homo sapiens	intestine	4960563
SRR8103226	Homo sapiens	intestine	4483577
SRR8103230	Homo sapiens	intestine	10416984
SRR8103231	Homo sapiens	intestine	999181
SRR8103235	Homo sapiens	intestine	1725757
SRR8103236	Homo sapiens	intestine	1015374
SRR8113712	Homo sapiens	intestine	5376291
SRR8113713	Homo sapiens	intestine	3805309
SRR8113714	Homo sapiens	intestine	4479119
SRR837819	Homo sapiens	intestine	3596553
SRR837824	Homo sapiens	intestine	3969755
SRR837827	Homo sapiens	intestine	6337597
SRR837830	Homo sapiens	intestine	24626116
SRR837833	Homo sapiens	intestine	26751516
SRR837836	Homo sapiens	intestine	4689718
SRR837839	Homo sapiens	intestine	21273142
SRR837842	Homo sapiens	intestine	25348927
SRR8512587	Homo sapiens	intestine	10148753
SRR8512588	Homo sapiens	intestine	18540576
SRR8512589	Homo sapiens	intestine	12779805
SRR8512590	Homo sapiens	intestine	13545757
SRR8512591	Homo sapiens	intestine	12398021
SRR8512592	Homo sapiens	intestine	12830837
SRR070230	Homo sapiens	kidney	11081944
SRR070232	Homo sapiens	kidney	12663345
SRR070234	Homo sapiens	kidney	11485129
SRR070236	Homo sapiens	kidney	14428714
SRR070238	Homo sapiens	kidney	11374960
SRR070240	Homo sapiens	kidney	16478735
SRR070242	Homo sapiens	kidney	16789069
SRR070244	Homo sapiens	kidney	16522691
SRR070246	Homo sapiens	kidney	16341566
SRR070248	Homo sapiens	kidney	15332033
SRR2044263	Homo sapiens	kidney	5898083
SRR2044264	Homo sapiens	kidney	7373233
SRR2044266	Homo sapiens	kidney	5994630
SRR2044268	Homo sapiens	kidney	6169438
SRR2487415	Homo sapiens	kidney	3956720
SRR2487422	Homo sapiens	kidney	2193842
SRR2487430	Homo sapiens	kidney	4028795
SRR2487438	Homo sapiens	kidney	3928366
SRR2487448	Homo sapiens	kidney	138458
SRR2487464	Homo sapiens	kidney	149689
SRR2487480	Homo sapiens	kidney	124795
SRR2487496	Homo sapiens	kidney	121061
SRR2487516	Homo sapiens	kidney	736677
SRR2487536	Homo sapiens	kidney	168701
SRR2487572	Homo sapiens	kidney	1182813
SRR2487688	Homo sapiens	kidney	2110595
SRR491337	Homo sapiens	kidney	1361802
SRR491338	Homo sapiens	kidney	837759
SRR491339	Homo sapiens	kidney	1064656
SRR491340	Homo sapiens	kidney	683279
SRR491342	Homo sapiens	kidney	206348
SRR491346	Homo sapiens	kidney	243445
SRR039611	Homo sapiens	liver	8882513
SRR039612	Homo sapiens	liver	13611589
SRR039613	Homo sapiens	liver	13404278
SRR10446207	Homo sapiens	liver	5485528
SRR10446208	Homo sapiens	liver	3155728
SRR10446209	Homo sapiens	liver	2454758
SRR1273998	Homo sapiens	liver	6964045
SRR1273999	Homo sapiens	liver	6018952
SRR1274000	Homo sapiens	liver	10062751
SRR1274001	Homo sapiens	liver	3835571
SRR1642941	Homo sapiens	liver	4745745
SRR1642943	Homo sapiens	liver	4626595
SRR1642945	Homo sapiens	liver	4560751
SRR1642947	Homo sapiens	liver	5720639
SRR1642949	Homo sapiens	liver	5486000
SRR1642951	Homo sapiens	liver	5631173
SRR1642953	Homo sapiens	liver	4643111
SRR1642955	Homo sapiens	liver	5297477
SRR1642957	Homo sapiens	liver	4296295
SRR1642959	Homo sapiens	liver	4761241
SRR1642961	Homo sapiens	liver	4202319
SRR1642963	Homo sapiens	liver	4997854
SRR1642965	Homo sapiens	liver	5000942
SRR1642967	Homo sapiens	liver	6145684
SRR1642969	Homo sapiens	liver	5338249
SRR1642971	Homo sapiens	liver	5074369
SRR1642973	Homo sapiens	liver	6307940
SRR1642975	Homo sapiens	liver	8413619
SRR1642977	Homo sapiens	liver	12256444
SRR1642979	Homo sapiens	liver	7310742
SRR1642981	Homo sapiens	liver	6545895
SRR1642983	Homo sapiens	liver	7029534
SRR1642985	Homo sapiens	liver	6808452
SRR1642987	Homo sapiens	liver	6930492
SRR2061807	Homo sapiens	liver	456944
SRR2061808	Homo sapiens	liver	581065
SRR2061809	Homo sapiens	liver	431616
SRR2061810	Homo sapiens	liver	856822
SRR950884	Homo sapiens	liver	2163350
SRR950885	Homo sapiens	liver	2551966
SRR950886	Homo sapiens	liver	2483332
SRR950887	Homo sapiens	liver	2964939
SRR1216774	Homo sapiens	lung	7557628
SRR1216779	Homo sapiens	lung	5879709
SRR1216783	Homo sapiens	lung	11539693
SRR1216789	Homo sapiens	lung	10502153
SRR1216801	Homo sapiens	lung	10402056
SRR1216823	Homo sapiens	lung	8556526
SRR1216836	Homo sapiens	lung	8070442
SRR1216838	Homo sapiens	lung	10218734
SRR1216840	Homo sapiens	lung	5352343
SRR372612	Homo sapiens	lung	1677752
SRR372614	Homo sapiens	lung	3245317
SRR372616	Homo sapiens	lung	13270725
SRR372618	Homo sapiens	lung	32311774
SRR372620	Homo sapiens	lung	29928045
SRR372622	Homo sapiens	lung	399329
SRR372624	Homo sapiens	lung	5996460
SRR372626	Homo sapiens	lung	3538809
SRR372630	Homo sapiens	lung	14418231
SRR372632	Homo sapiens	lung	26431583
SRR372634	Homo sapiens	lung	23092666
SRR372636	Homo sapiens	lung	26681438
SRR372638	Homo sapiens	lung	12679775
SRR372640	Homo sapiens	lung	33155641
SRR372642	Homo sapiens	lung	29702181
SRR372644	Homo sapiens	lung	27878964
SRR372646	Homo sapiens	lung	28880608
SRR372648	Homo sapiens	lung	28556506
SRR372650	Homo sapiens	lung	18995402
SRR372652	Homo sapiens	lung	15943072
SRR372654	Homo sapiens	lung	27044598
SRR372656	Homo sapiens	lung	31401086
SRR372657	Homo sapiens	lung	33617344
SRR372660	Homo sapiens	lung	3625239
SRR372662	Homo sapiens	lung	26824867
SRR372664	Homo sapiens	lung	27674932
SRR372666	Homo sapiens	lung	29050616
SRR372668	Homo sapiens	lung	33364727
SRR372670	Homo sapiens	lung	34190245
SRR372672	Homo sapiens	lung	35316598
SRR493961	Homo sapiens	lung	19055806
SRR493963	Homo sapiens	lung	24928667
SRR493965	Homo sapiens	lung	21427541
SRR493967	Homo sapiens	lung	23943342
SRR493969	Homo sapiens	lung	23775191
SRR493971	Homo sapiens	lung	20126620
SRR10062887	Bos taurus	blood	7913498
SRR10062888	Bos taurus	blood	7560519
SRR10062889	Bos taurus	blood	6200141
SRR10062890	Bos taurus	blood	7692151
SRR10062891	Bos taurus	blood	7193760
SRR10062892	Bos taurus	blood	14419458
SRR3696076	Bos taurus	blood	7852408
SRR3696088	Bos taurus	blood	10853695
SRR3696091	Bos taurus	blood	8345715
SRR3696094	Bos taurus	blood	10809666
SRR3696095	Bos taurus	blood	11223691
SRR3696096	Bos taurus	blood	8145182
SRR3472277	Bos taurus	blood	3818671
SRR3472282	Bos taurus	blood	3101786
SRR3472284	Bos taurus	blood	4692280
SRR3472285	Bos taurus	blood	4650925
SRR3472297	Bos taurus	blood	2394960
SRR3472298	Bos taurus	blood	3073455
SRR6686856	Bos taurus	blood	5292572
SRR6686847	Bos taurus	blood	3613661
SRR6686848	Bos taurus	blood	4038294
SRR6686853	Bos taurus	blood	4475084
SRR6686851	Bos taurus	blood	4550525
SRR6686850	Bos taurus	blood	2879372
SRR3993662	Bos taurus	blood	3818671
SRR3993667	Bos taurus	blood	3101786
SRR3993675	Bos taurus	blood	3073455
SRR3993685	Bos taurus	blood	6018346
SRR3993691	Bos taurus	blood	5831025
SRR3993700	Bos taurus	blood	6537855
SRR9658350	Mus musculus	blood	19791022
SRR9658351	Mus musculus	blood	13937262
SRR9658352	Mus musculus	blood	14760629
SRR9658353	Mus musculus	blood	28887846
SRR9658354	Mus musculus	blood	7736026
SRR9658355	Mus musculus	blood	17158379
SRR10010843	Mus musculus	blood	1726352
SRR10010844	Mus musculus	blood	1160424
SRR10010845	Mus musculus	blood	1995176
SRR10010846	Mus musculus	blood	1840949
SRR10010847	Mus musculus	blood	1313741
SRR10010848	Mus musculus	blood	2744174
SRR5382479	Mus musculus	blood	2840721
SRR5382481	Mus musculus	blood	3449218
SRR5382482	Mus musculus	blood	1427712
SRR5382503	Mus musculus	blood	3379171
SRR5382504	Mus musculus	blood	2814222
SRR5382505	Mus musculus	blood	2694104
SRR2043912	Mus musculus	blood	6671511
SRR2043913	Mus musculus	blood	6886407
SRR2043914	Mus musculus	blood	8674700
SRR2043917	Mus musculus	blood	7319984
SRR2043918	Mus musculus	blood	3445719
SRR2043919	Mus musculus	blood	8591924
SRR5430204	Mus musculus	blood	5827515
SRR5430206	Mus musculus	blood	4816686
SRR952291	Rhodobacter sphaeroides	\	18184386
SRR952295	Rhodobacter sphaeroides	\	6397758
SRR952296	Rhodobacter sphaeroides	\	6038946
SRR952297	Rhodobacter sphaeroides	\	8022565
SRR952302	Rhodobacter sphaeroides	\	110857
SRR952303	Rhodobacter sphaeroides	\	246370
SRR952304	Rhodobacter sphaeroides	\	152167
SRR952305	Rhodobacter sphaeroides	\	516876
SRR952306	Rhodobacter sphaeroides	\	144735
SRR9032203	Leptonychotes weddellii	blood	10401384
SRR9032204	Leptonychotes weddellii	blood	9212652
SRR9032226	Leptonychotes weddellii	blood	10331160
SRR9032225	Leptonychotes weddellii	blood	11010400
SRR9032224	Leptonychotes weddellii	blood	10260257
SRR9032223	Leptonychotes weddellii	blood	11262027
