# Supplementary material for: Large-scale identification of extracellular plant miRNAs in mammals implicates their dietary intake
Source: PLoS One. 2021 Sep 29;16(9):e0257878. doi: 10.1371/journal.pone.0257878 (PMC8480717; doi:10.1371/journal.pone.0257878)
Supplement: S2 Table — (XLSX) [file pone.0257878.s002.xlsx]

## Sheet: S2 Table
Blood of human
miRNA alias	Sequence	miRNA	Derived species	SRR2105159	SRR2105160	SRR2105162	SRR2105163	SRR2105164	SRR6333380	SRR6333381	SRR6333383	SRR6333384	SRR804665	SRR804667	SRR804669	SRR804670	SRR8198211	SRR8198212	SRR8198217	SRR8198218	SRR2105161	SRR804662	SRR804664
miR950_4	UCACGUCAGGGCCACGAUGGUU	pab-miR950b|sp=Picea_abies;pab-miR950c|sp=Picea_abies;pab-miR950f|sp=Picea_abies;pab-miR950g|sp=Picea_abies	Picea_abies	0	0	0	0	0	0	0	0	0	0	0	0	0	0.864747	0	0	0	0	0	0
miR2916_1	UGGGGACUCGAAGACGAUCAUAU	peu-miR2916|sp=Populus_euphratica	Populus_euphratica	0	0	0	0	0	0	0.311557	0	0	0	0	0	0	0	0	0	0.474823	0	0	0
miR950_1	UCACGUCUGGGCCGCGAUGGUU	pab-miR950e|sp=Picea_abies	Picea_abies	0	0	0	0	0	0	0	0	0	0	0	0	0	0.672581	0	0	0	0	0	0
miR166_1	UCGGACCAGGCUUCAUUCCCUU	crt-miR166b|sp=Citrus_reticulata	Citrus_reticulata	0	0	0	0	0	0	0.467336	0	0	0	0	0	0	0	0	0	0.0949647	0	0	0
miR395_4	CUGAAGUGUUUGGAGGAACUC	aly-miR395i|sp=Arabidopsis_lyrata;cca-miR395b|sp=Cynara_cardunculus;cca-miR395c|sp=Cynara_cardunculus;lus-miR395e|sp=Linum_usitatissimum	Linum_usitatissimum;Cynara_cardunculus;Arabidopsis_lyrata	0	0	0	0	0	0	0.467336	0	0	0	0	0	0	0	0	0	0	0	0	0
miR319_1	UUGGACUGAAGGGGAGCUCCUUC	gma-miR319i|sp=Glycine_max	Glycine_max	0	0	0	0	0	0	0	0	0	0	0	0	0	0	0	0	0.189929	0	0	0
miR1430_1	UGGUGAGCCUUCCUGGCUAAG	osa-miR1430|sp=Oryza_sativa	Oryza_sativa	0	0	0	0	0	0	0	0	0	0	0	0	0	0	0	0.0819809	0	0	0	0
miR395_4	UGAAGUGUUUGGGGGAACUUU	gma-miR395d|sp=Glycine_max;gma-miR395e|sp=Glycine_max;gma-miR395f|sp=Glycine_max;gma-miR395g|sp=Glycine_max	Glycine_max	0	0	0	0	0	0	0	0	0.0569565	0	0	0	0	0	0	0	0	0	0	0
miR173_4	UUCGCUUGCAGAGAGAAAUCAC	ath-miR173-5p|sp=Arabidopsis_thaliana;aly-miR173a-5p|sp=Arabidopsis_lyrata;aly-miR173b-5p|sp=Arabidopsis_lyrata;cas-miR173|sp=Camelina_sativa	Camelina_sativa;Arabidopsis_lyrata;Arabidopsis_thaliana	0	0	0	0	0	0	0	0	0	0	104.997	11.3851	14.0395	0	0	0	0	0	0	0
miR6478_1	CCGACCUUAGCUCAGUUGGUG	ptc-miR6478|sp=Populus_trichocarpa	Populus_trichocarpa	0.534253	0.506495	0.202273	1.74303	1.54237	2.66584	1.71357	0	1.42391	0.394673	0	0	0	10.0887	9.37064	10.4936	28.2045	0	0	0
miR166_170	UCGGACCAGGCUUCAUUCCCC	ath-miR166a-3p|sp=Arabidopsis_thaliana;ath-miR166b-3p|sp=Arabidopsis_thaliana;ath-miR166c|sp=Arabidopsis_thaliana;ath-miR166d|sp=Arabidopsis_thaliana;ath-miR166e-3p|sp=Arabidopsis_thaliana;ath-miR166f|sp=Arabidopsis_thaliana;ath-miR166g|sp=Arabidopsis_thaliana;osa-miR166a-3p|sp=Oryza_sativa;osa-miR166b-3p|sp=Oryza_sativa;osa-miR166c-3p|sp=Oryza_sativa;osa-miR166d-3p|sp=Oryza_sativa;osa-miR166f|sp…	Cucumis_melo;Picea_abies;Linum_usitatissimum;Arabidopsis_lyrata;Aquilegia_caerulea;Zea_mays;Asparagus_officinalis;Prunus_persica;Brassica_napus;Ricinus_communis;Medicago_truncatula;Saccharum_sp.;Malus_domestica;Helianthus_paradoxus;Helianthus_petiolaris;Pinus_taeda;Vitis_vinifera;Arabidopsis_thaliana;Oryza_sativa;Solanum_lycopersicum;Populus_trichocarpa;Fragaria_vesca;Nicotiana_tabacum;Selaginell…	0	0	0.202273	0	0	1.33292	2.64824	2.65458	0.626522	0	0	0	0	0	0	0	0.949647	0	0	0
miR159_30	UUUGGAUUGAAGGGAGCUCUA	ath-miR159a|sp=Arabidopsis_thaliana;gma-miR159a-3p|sp=Glycine_max;ptc-miR159a|sp=Populus_trichocarpa;ptc-miR159b|sp=Populus_trichocarpa;bna-miR159|sp=Brassica_napus;vvi-miR159c|sp=Vitis_vinifera;sly-miR159|sp=Solanum_lycopersicum;bra-miR159a|sp=Brassica_rapa;mtr-miR159a|sp=Medicago_truncatula;pvu-miR159a.1|sp=Phaseolus_vulgaris;rco-miR159|sp=Ricinus_communis;aly-miR159a-3p|sp=Arabidopsis_lyrata;a…	Cucumis_melo;Brassica_rapa;Arabidopsis_lyrata;Asparagus_officinalis;Prunus_persica;Brassica_napus;Ricinus_communis;Medicago_truncatula;Malus_domestica;Vitis_vinifera;Arabidopsis_thaliana;Solanum_lycopersicum;Populus_trichocarpa;Fragaria_vesca;Nicotiana_tabacum;Vriesea_carinata;Glycine_max;Arachis_hypogaea;Carica_papaya;Manihot_esculenta;Citrus_sinensis;Helianthus_tuberosus;Amborella_trichopoda;Ph…	0	0	0	0	0	0.888612	0.934672	0	0.0569565	0	0	0	0	2.59424	0	0.573867	2.08922	0	0	0
miR162_37	UCGAUAAACCUCUGCAUCCAG	ath-miR162a-3p|sp=Arabidopsis_thaliana;ath-miR162b-3p|sp=Arabidopsis_thaliana;osa-miR162a|sp=Oryza_sativa;mtr-miR162|sp=Medicago_truncatula;ptc-miR162a|sp=Populus_trichocarpa;ptc-miR162b|sp=Populus_trichocarpa;ghr-miR162a|sp=Gossypium_hirsutum;cpa-miR162a|sp=Carica_papaya;vvi-miR162|sp=Vitis_vinifera;sly-miR162|sp=Solanum_lycopersicum;sbi-miR162|sp=Sorghum_bicolor;csi-miR162-3p|sp=Citrus_sinensis…	Cucumis_melo;Brassica_rapa;Linum_usitatissimum;Arabidopsis_lyrata;Prunus_persica;Pinus_densata;Ricinus_communis;Medicago_truncatula;Malus_domestica;Helianthus_petiolaris;Sorghum_bicolor;Vitis_vinifera;Arabidopsis_thaliana;Oryza_sativa;Solanum_lycopersicum;Populus_trichocarpa;Vigna_unguiculata;Fragaria_vesca;Nicotiana_tabacum;Glycine_max;Carica_papaya;Manihot_esculenta;Solanum_tuberosum;Citrus_sin…	0	0	0	0	0	0	0	0	0	0	0	0	0	1.72949	0.565469	0.655848	0.569788	0	0	0
miR166_2	UCGGACCAGGCUUCAUUCCU	sbi-miR166k|sp=Sorghum_bicolor;aqc-miR166c|sp=Aquilegia_caerulea	Sorghum_bicolor;Aquilegia_caerulea	0	0	0	0	0	0	0	1.59275	0	0	0	0	0	0	0	0	0	0	0	0
miR166_9	UCUCGGACCAGGCUUCAUUCC	gma-miR166h-3p|sp=Glycine_max;bdi-miR166f|sp=Brachypodium_distachyon;gma-miR166k|sp=Glycine_max;atr-miR166b|sp=Amborella_trichopoda;pab-miR166e|sp=Picea_abies;csi-miR166b-3p|sp=Citrus_sinensis;csi-miR166d-3p|sp=Citrus_sinensis;csi-miR166g-3p|sp=Citrus_sinensis;aof-miR166a|sp=Asparagus_officinalis	Amborella_trichopoda;Glycine_max;Picea_abies;Brachypodium_distachyon;Citrus_sinensis;Asparagus_officinalis	0	0	0	0	0	0	0	0	0	0	0	0	0	1.44124	0	0.0819809	0	0	0	0
miR166_3	UCGGACCAGGCUUCAUUCCCU	osa-miR166m|sp=Oryza_sativa;cas-miR166e|sp=Camelina_sativa;csi-miR166f-3p|sp=Citrus_sinensis	Oryza_sativa;Citrus_sinensis;Camelina_sativa	0	0	0	0	0	1.33292	0	0	0.0569565	0	0	0	0	0	0	0	0	0	0	0
miR167_40	UGAAGCUGCCAGCAUGAUCUG	osa-miR167d-5p|sp=Oryza_sativa;osa-miR167e-5p|sp=Oryza_sativa;osa-miR167f|sp=Oryza_sativa;osa-miR167g|sp=Oryza_sativa;osa-miR167h-5p|sp=Oryza_sativa;osa-miR167i-5p|sp=Oryza_sativa;osa-miR167j|sp=Oryza_sativa;sbi-miR167d|sp=Sorghum_bicolor;sbi-miR167f|sp=Sorghum_bicolor;sbi-miR167g|sp=Sorghum_bicolor;sbi-miR167e|sp=Sorghum_bicolor;sbi-miR167c|sp=Sorghum_bicolor;sof-miR167a|sp=Saccharum_officinarum…	Amborella_trichopoda;Medicago_truncatula;Zea_mays;Cucumis_melo;Asparagus_officinalis;Glycine_max;Lotus_japonicus;Manihot_esculenta;Citrus_sinensis;Sorghum_bicolor;Vitis_vinifera;Linum_usitatissimum;Glycine_soja;Saccharum_officinarum;Oryza_sativa;Digitalis_purpurea;Populus_trichocarpa;Saccharum_sp.	0	0	0	0	0	0.888612	0.311557	0	0	0	0	0	0	0	0	0	0	0	0	0
miR5368_1	GGACAGUCUCAGGUAGACA	gma-miR5368|sp=Glycine_max	Glycine_max	0	0	0	0.435758	0	0	0.623115	0	0.0569565	0	0	0	0	0	0	0	0	0	0	0
miR894_1	CGUUUCACGUCGGGUUCACC	ppt-miR894|sp=Physcomitrella_patens	Physcomitrella_patens	0	0	0	0	0	0	0	0	0.17087	0	0	0	0	0.192166	0.242344	0	0.474823	0	0	0
miR159_18	UUUGGAUUGAAGGGAGCUCUG	osa-miR159a.1|sp=Oryza_sativa;osa-miR159b|sp=Oryza_sativa;sbi-miR159a|sp=Sorghum_bicolor;sof-miR159a|sp=Saccharum_officinarum;sof-miR159b|sp=Saccharum_officinarum;sof-miR159d|sp=Saccharum_officinarum;zma-miR159a-3p|sp=Zea_mays;zma-miR159b-3p|sp=Zea_mays;tae-miR159a|sp=Triticum_aestivum;tae-miR159b|sp=Triticum_aestivum;zma-miR159f-3p|sp=Zea_mays;zma-miR159j-3p|sp=Zea_mays;zma-miR159k-3p|sp=Zea_may…	Zea_mays;Hordeum_vulgare;Brachypodium_distachyon;Festuca_arundinacea;Triticum_aestivum;Sorghum_bicolor;Saccharum_officinarum;Oryza_sativa;Saccharum_sp.	0	0	0	0	0	0.888612	0	0	0	0	0	0	0	0	0	0	0	0	0	0
miR166_1	UCUCGGACCAGGCUUCAUUCU	aof-miR166b|sp=Asparagus_officinalis	Asparagus_officinalis	0	0	0	0	0	0	0	0	0	0	0	0	0	0.384332	0.323125	0.0819809	0	0	0	0
miR396_16	UUCCACGGCUUUCUUGAACUU	ptc-miR396g-5p|sp=Populus_trichocarpa;pab-miR396b|sp=Picea_abies;pab-miR396c|sp=Picea_abies;tcc-miR396d|sp=Theobroma_cacao;pab-miR396i|sp=Picea_abies;pab-miR396j|sp=Picea_abies;pab-miR396k|sp=Picea_abies;pab-miR396l|sp=Picea_abies;pab-miR396m|sp=Picea_abies;pab-miR396n|sp=Picea_abies;pab-miR396o|sp=Picea_abies;pab-miR396p|sp=Picea_abies;pab-miR396q|sp=Picea_abies;pab-miR396r|sp=Picea_abies;pab-mi…	Theobroma_cacao;Picea_abies;Populus_trichocarpa	0	0	0	0	0	0	0	0	0.113913	0	0	0	0	0	0	0.655848	0	0	0	0
miR168_33	UCGCUUGGUGCAGGUCGGGAA	ath-miR168a-5p|sp=Arabidopsis_thaliana;ath-miR168b-5p|sp=Arabidopsis_thaliana;gma-miR168a|sp=Glycine_max;ptc-miR168a-5p|sp=Populus_trichocarpa;ptc-miR168b-5p|sp=Populus_trichocarpa;bna-miR168a|sp=Brassica_napus;vvi-miR168|sp=Vitis_vinifera;ccl-miR168|sp=Citrus_clementina;crt-miR168|sp=Citrus_reticulata;rco-miR168|sp=Ricinus_communis;aly-miR168a-5p|sp=Arabidopsis_lyrata;aly-miR168b-5p|sp=Arabidops…	Brassica_rapa;Picea_abies;Citrus_clementina;Linum_usitatissimum;Arabidopsis_lyrata;Asparagus_officinalis;Prunus_persica;Cynara_cardunculus;Brassica_napus;Ricinus_communis;Medicago_truncatula;Malus_domestica;Vitis_vinifera;Arabidopsis_thaliana;Citrus_reticulata;Populus_trichocarpa;Vigna_unguiculata;Fragaria_vesca;Nicotiana_tabacum;Vriesea_carinata;Glycine_max;Manihot_esculenta;Citrus_sinensis;Ambo…	0	0	0	0	0	0	0.623115	0	0.0569565	0	0	0	0	0	0	0	0	0	0	0
miR168_11	CCCGCCUUGCAUCAACUGAAU	ath-miR168a-3p|sp=Arabidopsis_thaliana;ptc-miR168a-3p|sp=Populus_trichocarpa;ptc-miR168b-3p|sp=Populus_trichocarpa;aly-miR168a-3p|sp=Arabidopsis_lyrata;mtr-miR168c-3p|sp=Medicago_truncatula;sly-miR168b-3p|sp=Solanum_lycopersicum;bra-miR168b-3p|sp=Brassica_rapa;bra-miR168c-3p|sp=Brassica_rapa;fve-miR168-3p|sp=Fragaria_vesca;cas-miR168|sp=Camelina_sativa;csi-miR168-3p|sp=Citrus_sinensis	Medicago_truncatula;Brassica_rapa;Arabidopsis_thaliana;Citrus_sinensis;Camelina_sativa;Arabidopsis_lyrata;Solanum_lycopersicum;Populus_trichocarpa;Fragaria_vesca	0	0	0	0	0	0	0	0	0	0	0	0	0	0	0.565469	0	0	0	0	0
miR159_1	UUGGAUUGAAGGGAGCUCCA	pta-miR159a|sp=Pinus_taeda	Pinus_taeda	0	0	0	0	0	0	0	0.530915	0	0	0	0	0	0	0	0	0	0	0	0
miR319_26	UUGGACUGAAGGGAGCUCCC	mtr-miR319a-3p|sp=Medicago_truncatula;gma-miR319a|sp=Glycine_max;gma-miR319b|sp=Glycine_max;ptc-miR319a|sp=Populus_trichocarpa;ptc-miR319b|sp=Populus_trichocarpa;ptc-miR319c|sp=Populus_trichocarpa;ptc-miR319d|sp=Populus_trichocarpa;mtr-miR319b-3p|sp=Medicago_truncatula;ctr-miR319|sp=Citrus_trifoliata;gma-miR319e|sp=Glycine_max;lus-miR319b|sp=Linum_usitatissimum;ppe-miR319a|sp=Prunus_persica;cme-m…	Amborella_trichopoda;Medicago_truncatula;Citrus_trifoliata;Cucumis_melo;Glycine_max;Picea_abies;Linum_usitatissimum;Prunus_persica;Populus_trichocarpa	0	0	0	0	0	0	0.467336	0	0	0	0	0	0	0	0	0	0	0	0	0
miR395_99	CUGAAGUGUUUGGGGGAACUC	ath-miR395a|sp=Arabidopsis_thaliana;ath-miR395d|sp=Arabidopsis_thaliana;ath-miR395e|sp=Arabidopsis_thaliana;ptc-miR395b|sp=Populus_trichocarpa;ptc-miR395c|sp=Populus_trichocarpa;ptc-miR395d|sp=Populus_trichocarpa;ptc-miR395e|sp=Populus_trichocarpa;ptc-miR395f|sp=Populus_trichocarpa;ptc-miR395g|sp=Populus_trichocarpa;ptc-miR395h|sp=Populus_trichocarpa;ptc-miR395i|sp=Populus_trichocarpa;ptc-miR395j…	Ricinus_communis;Cucumis_melo;Amborella_trichopoda;Nicotiana_tabacum;Brassica_rapa;Glycine_max;Malus_domestica;Theobroma_cacao;Manihot_esculenta;Solanum_tuberosum;Arabidopsis_thaliana;Citrus_sinensis;Brassica_napus;Camelina_sativa;Vitis_vinifera;Linum_usitatissimum;Arabidopsis_lyrata;Prunus_persica;Populus_trichocarpa;Vigna_unguiculata	0	0	0	0	0	0.444306	0	0	0	0	0	0	0	0	0	0	0	0	0	0
miR319_8	UUGGACUGAAGGGUGCUCCC	osa-miR319a-3p.2-3p|sp=Oryza_sativa;osa-miR319b|sp=Oryza_sativa;sbi-miR319a|sp=Sorghum_bicolor;zma-miR319a-3p|sp=Zea_mays;zma-miR319c-3p|sp=Zea_mays;zma-miR319b-3p|sp=Zea_mays;zma-miR319d-3p|sp=Zea_mays;sbi-miR319b|sp=Sorghum_bicolor	Zea_mays;Oryza_sativa;Sorghum_bicolor	0	0	0	0	0	0	0.311557	0	0	0	0	0	0	0	0	0	0.0949647	0	0	0
miR319_2	UUGGACUGAAGGGAGCUCCUUC	gma-miR319g|sp=Glycine_max;gma-miR319l|sp=Glycine_max	Glycine_max	0	0	0	0	0	0	0	0	0	0	0	0	0	0	0	0	0.379859	0	0	0
miR7120_2	CAGUCUGACAAUAUAACGUGC	mdm-miR7120a-3p|sp=Malus_domestica;mdm-miR7120b-3p|sp=Malus_domestica	Malus_domestica	0	0	0	0	0	0	0	0	0	0	0.33761	0	0	0	0	0	0	0	0	0
miR159_3	UUUGGAUUGAAGGGAGCUCCU	ath-miR159c|sp=Arabidopsis_thaliana;aly-miR159c-3p|sp=Arabidopsis_lyrata;cas-miR159a|sp=Camelina_sativa	Camelina_sativa;Arabidopsis_lyrata;Arabidopsis_thaliana	0	0	0	0	0	0	0	0	0	0	0	0	0	0	0	0	0.189929	0	0	0
miR8036_1	UAUGUCUUUCCGAUGCCUCCCA	stu-miR8036-3p|sp=Solanum_tuberosum	Solanum_tuberosum	0	0	0	0	0	0	0	0	0	0	0	0	0	0	0	0	0.189929	0	0	0
miR9471_1	UUGGCUGAGUGAGCAUCACUG	sly-miR9471b-3p|sp=Solanum_lycopersicum	Solanum_lycopersicum	0	0	0	0	0	0	0	0	0	0	0	0	0	0	0	0	0.189929	0	0	0
miR396_52	UUCCACAGCUUUCUUGAACUU	ath-miR396b-5p|sp=Arabidopsis_thaliana;osa-miR396c-5p|sp=Oryza_sativa;sbi-miR396c|sp=Sorghum_bicolor;gma-miR396b-5p|sp=Glycine_max;ptc-miR396c|sp=Populus_trichocarpa;ptc-miR396d|sp=Populus_trichocarpa;ptc-miR396e-5p|sp=Populus_trichocarpa;mtr-miR396a-5p|sp=Medicago_truncatula;bna-miR396a|sp=Brassica_napus;pta-miR396|sp=Pinus_taeda;gma-miR396c|sp=Glycine_max;aqc-miR396b|sp=Aquilegia_caerulea;zma-m…	Cucumis_melo;Brassica_rapa;Picea_abies;Citrus_clementina;Linum_usitatissimum;Arabidopsis_lyrata;Aquilegia_caerulea;Zea_mays;Prunus_persica;Cynara_cardunculus;Brassica_napus;Ricinus_communis;Medicago_truncatula;Malus_domestica;Pinus_taeda;Sorghum_bicolor;Arabidopsis_thaliana;Oryza_sativa;Solanum_lycopersicum;Bruguiera_cylindrica;Populus_trichocarpa;Fragaria_vesca;Nicotiana_tabacum;Glycine_max;Mani…	0	0	0	0	0	0	0	0	0	0	0	0	0	0	0.0807813	0	0.0949647	0	0	0
miR166_17	UCGGACCAGGCUUCAUUCCUC	osa-miR166g-3p|sp=Oryza_sativa;osa-miR166h-3p|sp=Oryza_sativa;sbi-miR166f|sp=Sorghum_bicolor;zma-miR166l-3p|sp=Zea_mays;zma-miR166m-3p|sp=Zea_mays;mtr-miR166c|sp=Medicago_truncatula;mtr-miR166f|sp=Medicago_truncatula;aqc-miR166a|sp=Aquilegia_caerulea;aqc-miR166d|sp=Aquilegia_caerulea;pab-miR166a|sp=Picea_abies;tcc-miR166c|sp=Theobroma_cacao;ssl-miR166a|sp=Salvia_sclarea;dpr-miR166a|sp=Digitalis_p…	Medicago_truncatula;Cucumis_melo;Theobroma_cacao;Picea_abies;Salvia_sclarea;Solanum_tuberosum;Solanum_lycopersicum;Sorghum_bicolor;Linum_usitatissimum;Aquilegia_caerulea;Zea_mays;Oryza_sativa;Digitalis_purpurea	0	0	0	0	0	0	0.155779	0	0	0	0	0	0	0	0	0	0	0	0	0
miR482_1	AGGAAUGGGCUGUUUGGGAAGA	mdm-miR482a-5p|sp=Malus_domestica	Malus_domestica	0	0	0	0	0	0	0.155779	0	0	0	0	0	0	0	0	0	0	0	0	0
miR159_5	UUUGGAUUGAAGGGAGCUCUU	ath-miR159b-3p|sp=Arabidopsis_thaliana;aly-miR159b-3p|sp=Arabidopsis_lyrata;lus-miR159c|sp=Linum_usitatissimum;cas-miR159c-3p|sp=Camelina_sativa;cas-miR159b-3p|sp=Camelina_sativa	Camelina_sativa;Arabidopsis_lyrata;Linum_usitatissimum;Arabidopsis_thaliana	0	0	0	0	0	0	0	0	0	0	0	0	0	0	0	0	0.0949647	0	0	0
miR319_7	UUGGACUGAAGGGAGCUCCUU	ath-miR319c|sp=Arabidopsis_thaliana;pvu-miR319c|sp=Phaseolus_vulgaris;rco-miR319d|sp=Ricinus_communis;aly-miR319c-3p|sp=Arabidopsis_lyrata;aly-miR319d-3p|sp=Arabidopsis_lyrata;mes-miR319g|sp=Manihot_esculenta;sly-miR319c-3p|sp=Solanum_lycopersicum	Ricinus_communis;Phaseolus_vulgaris;Manihot_esculenta;Arabidopsis_thaliana;Arabidopsis_lyrata;Solanum_lycopersicum	0	0	0	0	0	0	0	0	0	0	0	0	0	0	0	0	0.0949647	0	0	0
miR396_2	UUCCACAGCUUUCUUGAACUA	vvi-miR396a|sp=Vitis_vinifera;pab-miR396a-5p|sp=Picea_abies	Picea_abies;Vitis_vinifera	0	0	0	0	0	0	0	0	0	0	0	0	0	0	0	0.0819809	0	0	0	0
miR5077_1	GUUCGCGUCGGGUUCACCA	osa-miR5077|sp=Oryza_sativa	Oryza_sativa	0	0	0	0	0	0	0	0	0	0	0	0	0	0	0.0807813	0	0	0	0	0
miR162_2	UCGAUAAACCUCUGCAUCCGG	bdi-miR162|sp=Brachypodium_distachyon;pab-miR162a|sp=Picea_abies	Picea_abies;Brachypodium_distachyon	0	0	0	0	0	0	0	0	0.0569565	0	0	0	0	0	0	0	0	0	0	0
miR162_3	UCGAUAAACCUCUGCAUCCA	zma-miR162-3p|sp=Zea_mays;gma-miR162a|sp=Glycine_max;cas-miR162a|sp=Camelina_sativa	Zea_mays;Camelina_sativa;Glycine_max	0	0	0	0	0	0	0	0	0.0569565	0	0	0	0	0	0	0	0	0	0	0
miR167_9	UGAAGCUGCCAGCAUGAUCUGG	ath-miR167d|sp=Arabidopsis_thaliana;rco-miR167c|sp=Ricinus_communis;aly-miR167d-5p|sp=Arabidopsis_lyrata;cca-miR167|sp=Cynara_cardunculus;nta-miR167a|sp=Nicotiana_tabacum;nta-miR167b|sp=Nicotiana_tabacum;nta-miR167c|sp=Nicotiana_tabacum;eun-miR167b-5p|sp=Eugenia_uniflora;pab-miR167b|sp=Picea_abies	Ricinus_communis;Nicotiana_tabacum;Picea_abies;Arabidopsis_thaliana;Arabidopsis_lyrata;Cynara_cardunculus;Eugenia_uniflora	0	0	0	0	0	0	0	0	0.0569565	0	0	0	0	0	0	0	0	0	0	0
miR5139_1	GAAACCUGGCUCUGAUACCA	aof-miR5139a|sp=Asparagus_officinalis	Asparagus_officinalis	0	0	0	0	0	0	0	0	0.0569565	0	0	0	0	0	0	0	0	0	0	0
miR6300_1	GUCGUUGUAGUAUAGUGG	gma-miR6300|sp=Glycine_max	Glycine_max	0	0	0	0	0	0	0	0	0.0569565	0	0	0	0	0	0	0	0	0	0	0
R.sphaeroides
miRNA alias	Sequence	miRNA	Derived species	SRR952291	SRR952295	SRR952296	SRR952297	SRR952302	SRR952303	SRR952304	SRR952305	SRR952306
miR396_2	GUUCAAGAAAGUCCUUGGAAA	bdi-miR396a-3p|sp=Brachypodium_distachyon;ata-miR396a-3p|sp=Aegilops_tauschii	Aegilops_tauschii;Brachypodium_distachyon	0	0.156305	0	0	0	0	0	0	0
miR396_1	AUUCAAGAAGGUCGUGGAAAA	mtr-miR396c|sp=Medicago_truncatula	Medicago_truncatula	0.219969	0.156305	0.165592	0.249297	0	0	0	0	0
Blood of cow, mice and seal
miRNA alias	Sequence	miRNA	Derived species	SRR10010844	SRR10010845	SRR10010846	SRR10010847	SRR10010848	SRR10062887	SRR10062888	SRR10062889	SRR10062890	SRR10062891	SRR10062892	SRR2043912	SRR2043913	SRR2043914	SRR2043917	SRR2043918	SRR2043919	SRR3472277	SRR3472282	SRR3472284	SRR3472285	SRR3472297	SRR3472298	SRR3696076	SRR3696088	SRR3696091	SRR3696094	SRR3696095	SRR3696096	SRR3993662	SRR3993667	SRR3993675	SRR3993685	SRR3993691	SRR3993700	SRR5382479	SRR5382481	SRR5382482	SRR5382503	SRR5382504	SRR5382505	SRR5430204	SRR5430206	SRR6686847	SRR6686848	SRR6686850
miR396_2	GUUCAAUAAAGCUGUGGGAA	osa-miR396a-3p|sp=Oryza_sativa;osa-miR396b-3p|sp=Oryza_sativa	Oryza_sativa	0.861754	0	0	0	0	0	0	0	0	0	0	0	0	0	0	0	0	0	0	0	0	0	0	0	0	0	0	0	0	0	0	0	0	0	0	0	0	0	0	0	0	0	0	0	0	0
miR1861_2	CGGUCUUGAGGCAGGAACUGAG	osa-miR1861h|sp=Oryza_sativa;osa-miR1861j|sp=Oryza_sativa	Oryza_sativa	0	0	0	0	0	0	0	0	0	0	0	0	0	0	0	0	0	0	0	0	0	0	0	0	0	0	0	0	0	0	0	0	0	0	0	0	0	0	0	0	0	0	0	0	0.742888	0
miR396_4	GGUCAAGAAAGCUGUGGGAAG	osa-miR396c-3p|sp=Oryza_sativa;zma-miR396f-3p|sp=Zea_mays;bdi-miR396e-3p|sp=Brachypodium_distachyon;ata-miR396c-3p|sp=Aegilops_tauschii	Aegilops_tauschii;Zea_mays;Oryza_sativa;Brachypodium_distachyon	0	0	0	0	0	0	0.132266	0	0	0	0	0	0	0	0	0	0	0	0	0	0	0	0	0	0	0	0	0	0	0	0	0	0	0	0	0	0	0	0	0	0	0	0	0	0	0
miR156/157_16	UGACAGAAGAUAGAGAGCAC	ath-miR157d|sp=Arabidopsis_thaliana;aqc-miR156b|sp=Aquilegia_caerulea;aqc-miR156a|sp=Aquilegia_caerulea;aly-miR157d-5p|sp=Arabidopsis_lyrata;nta-miR156g|sp=Nicotiana_tabacum;nta-miR156h|sp=Nicotiana_tabacum;nta-miR156i|sp=Nicotiana_tabacum;nta-miR156j|sp=Nicotiana_tabacum;mdm-miR156x|sp=Malus_domestica;mdm-miR156y|sp=Malus_domestica;mdm-miR156z|sp=Malus_domestica;mdm-miR156aa|sp=Malus_domestica;c…	Cucumis_melo;Nicotiana_tabacum;Malus_domestica;Picea_abies;Arabidopsis_thaliana;Arabidopsis_lyrata;Aquilegia_caerulea;Prunus_persica;Fragaria_vesca	0	0	0	0	0	23.7569	1186.29	1.12901	7.02014	5.42137	0.138701	0	0	0	0	0	0	0	0	0	0	0	0	0	0	0	0	0	0	0	0	0	0	0	0	0	0	0	0	0	0	0	0	0	0	0
miR1876_1	AUAAGUGGGUUUGUGGGCUGGCCC	osa-miR1876|sp=Oryza_sativa	Oryza_sativa	0	0	0	0	0	0.252733	0	0.161287	0	0.139009	2.84338	0	0	0	0	0	0	0	0	0	0	0	0	0	0	0	0	0	0	0	0	0	0	0	0	0	0	0	0	0	0	0	0	0	0	0
miR1883_2	ACCUGUGACGGGCCGAGAAUGGAA	osa-miR1883a|sp=Oryza_sativa;osa-miR1883b|sp=Oryza_sativa	Oryza_sativa	0	0	0	0	0	0	0	0.161287	0	0	0	0	0	0	0	0	0	0	0	0	0	0	0	0	0	0	0	0	0	0	0	0	0	0	0	0	0	0	0	0	0	0	0	0	0	0
miR1919_4	ACGAGAGUCAUCUGUGACAGG	sly-miR1919a|sp=Solanum_lycopersicum;sly-miR1919b|sp=Solanum_lycopersicum;sly-miR1919c-3p|sp=Solanum_lycopersicum;stu-miR1919-3p|sp=Solanum_tuberosum	Solanum_tuberosum;Solanum_lycopersicum	0	0	0	0	0	0	0	0	0	0	0	0	0	0	0	0	0	0	0	0	0	0	0	0	0	0	0	0	0	0	0	0	0	0	0	0	0	0	0	0	0	0	0	0	0	0
miR1311_3	UCAGAGUUUUGCCAGUUCCGCC	pta-miR1311|sp=Pinus_taeda;pab-miR1311a-3p|sp=Picea_abies;pde-miR1311|sp=Pinus_densata	Picea_abies;Pinus_densata;Pinus_taeda	0	0	0	0	0	0	0	0	0	0	0	0.149891	0	0	0	0	0	0	0	0	0	0	0	0	0	0	0	0	0	0	0	0	0	0	0	0	0	0	0	0	0	0	0	0	0	0
miR1312_3	UUUGGAGAGAAAAUGGCGACAU	pta-miR1312|sp=Pinus_taeda;pde-miR1312|sp=Pinus_densata;pab-miR1312b|sp=Picea_abies	Picea_abies;Pinus_densata;Pinus_taeda	0	0	0	0	0	0	0	0	0	0	0	0	0	0	0	0.290215	0	0	0	0	0	0	0.650733	0	0	0	0	0	0	0	0	0.650733	0	0	0	0	0	0	0	0	0	0	0	0	0	0
miR1313_1	UACCACUGAAAUUAUUGUUCG	pta-miR1313|sp=Pinus_taeda	Pinus_taeda	0	0	0	0	0	0	0	0	0	0	0	0	0	0	0	0	0	0	0	0	0	0	0.9761	0	0	0	0	0	0	0	0	0.9761	0	0	0	0	0	0	0	0	0	0	0	0	0	0
miR1315_1	UGGAGGCCUGUCAGGUUCCCA	pta-miR1315|sp=Pinus_taeda	Pinus_taeda	0	0	0	0	0	0	0	0	0	0	0	0	0	0	0	0	0	0	0	0	0	0	0	0	0	0	0	0	0	0	0	0	0.166159	0	0	0	0	0	0	0	0	0	0	0	0	0
miR1507_3	UCUCAUUCCAUACAUCGUCUG	gma-miR1507b|sp=Glycine_max;vun-miR1507a|sp=Vigna_unguiculata;vun-miR1507b|sp=Vigna_unguiculata	Glycine_max;Vigna_unguiculata	0	0	0	0	0	0	0	0	0	0	0	0	0	0	0	0	0	0	0	0	0	0.417544	0	0	0.276404	0	0.0925098	0.0890972	0	0	0	0	0	0	0	0	0	0	0	0	0	0	0	0	0.495259	0
miR1510_1	AGGGAUAGGUAAAACAACUACU	gma-miR1510b-5p|sp=Glycine_max	Glycine_max	0	0	0	0	0	0	0	0	0	0	0	0	0	0	0	0	0	0	0	0	0	0	0	0	0	0	0	0	0	0	0	0	0	0	0	0	0	0	0	0	0	0	0	0.276728	0.495259	0.347298
miR403_33	UUAGAUUCACGCACAAACUCG	ath-miR403-3p|sp=Arabidopsis_thaliana;ptc-miR403a|sp=Populus_trichocarpa;ptc-miR403b|sp=Populus_trichocarpa;ptc-miR403c-3p|sp=Populus_trichocarpa;vvi-miR403a|sp=Vitis_vinifera;vvi-miR403b|sp=Vitis_vinifera;vvi-miR403c|sp=Vitis_vinifera;vvi-miR403d|sp=Vitis_vinifera;vvi-miR403e|sp=Vitis_vinifera;vvi-miR403f|sp=Vitis_vinifera;rco-miR403a|sp=Ricinus_communis;rco-miR403b|sp=Ricinus_communis;aly-miR40…	Ricinus_communis;Prunus_persica;Brassica_rapa;Malus_domestica;Theobroma_cacao;Manihot_esculenta;Arabidopsis_thaliana;Citrus_sinensis;Helianthus_petiolaris;Vitis_vinifera;Arabidopsis_lyrata;Helianthus_argophyllus;Helianthus_tuberosus;Populus_trichocarpa;Brassica_napus	0	0	0	0	0	4.54919	9.65542	5.64503	0.130003	2.22415	0.0693507	0	0	0	0	0	0	0.261871	0	0	0	0	0.325367	0	0.0921345	0	0	0.0890972	0	0.261871	0	0.325367	0	0.342993	0	0	0	0	0	0	0	0	0	0	0	0
miR482_1	AGGAAUGGGCUGUUUGGGAAGA	mdm-miR482a-5p|sp=Malus_domestica	Malus_domestica	0	0	0	0	0	0	0.132266	28.5477	0.130003	0	0	0	0	0	0	0	0	0.261871	0	0	0	0	0	0	0.644942	0	0.370039	0	0.122772	0.261871	0	0	0	0.171496	0.152955	0	0	0	0	0	0	0	0	0.276728	0.742888	0
miR482_1	UUCCCAAGCCCGCCCAUUCCUA	mdm-miR482a-3p|sp=Malus_domestica	Malus_domestica	0	0	0	0	0	0	3.83572	0	0	0	0	0	0	0	0	0	0	0	0	0	0	0	0	0	0	0	0	0	0	0	0	0	0	0	0	0	0	0	0	0	0	0	0	0	0	0
miR2119_2	UCAAAGGGAGUUGUAGGGGAA	gma-miR2119|sp=Glycine_max;pvu-miR2119|sp=Phaseolus_vulgaris	Glycine_max;Phaseolus_vulgaris	0	0	0	0	0	0	0	0	0	0	3.46754	0	0	0	0	0	0	0	0	0	0	0	0	0	0	0	0	0	0	0	0	0	0	0	0	0	0	0	0	0	0	0	0	0	0	0
miR482_1	GGAAUGGGCUGAUUGGGAAGCA	pvu-miR482-5p|sp=Phaseolus_vulgaris	Phaseolus_vulgaris	0	0	0	0	0	0	0.132266	0	0.390008	0.417028	0.693507	0	0	0	0	0	0	0	0	0	0	0	0	0	0	0	0	0	0	0	0	0	0	0	0	0	0	0	0	0	0	0	0	0	0	0
miR166_2	UCGGACCAGGCUUCAUUCCU	sbi-miR166k|sp=Sorghum_bicolor;aqc-miR166c|sp=Aquilegia_caerulea	Sorghum_bicolor;Aquilegia_caerulea	0	0	0	0	0	0.126366	0	0	0.130003	0	0	0	0	0	0	0	0	0.261871	0	0	0	0	0	0	0	0	0.0925098	0	0	0.261871	0	0	0	0	0	0	0	0	0	0	0	0	0	0.830183	1.23815	0.694596
miR2118_5	UUCCUGAUGCCUCCCAUGCCUA	osa-miR2118d|sp=Oryza_sativa;zma-miR2118d|sp=Zea_mays;sbi-miR2118-3p|sp=Sorghum_bicolor;ata-miR2118c-3p|sp=Aegilops_tauschii;ata-miR2118d-3p|sp=Aegilops_tauschii	Aegilops_tauschii;Zea_mays;Oryza_sativa;Sorghum_bicolor	0	0	0	0	0	3.91736	0	0	0	0	0	0	0	0	0	0	0	0	0	0	0	0	0	0	0	0	0	0	0	0	0	0	0	0	0	0	0	0	0	0	0	0	0	0	0	0
miR2275_1	AGGAUUAGAGGCAACUGAACC	zma-miR2275b-5p|sp=Zea_mays	Zea_mays	0	0	0	0	0	0	0	0	0	0	0	0	0	0	0	0	0	0	0	0	0	0	0	0	0	0	0	0	0	0	0	0	0	0	0	0	0	0	0	0	0	0	0	0	0	0
miR156_3	CGACAGAAGAGAGUGAGCAC	ath-miR156g|sp=Arabidopsis_thaliana;smo-miR156a|sp=Selaginella_moellendorffii;aly-miR156g-5p|sp=Arabidopsis_lyrata	Arabidopsis_lyrata;Selaginella_moellendorffii;Arabidopsis_thaliana	0	0	0	0	0	0	0.264532	0	0	0	0	0	0	0	0	0	0	0	0	0	0	0	0	0	0	0	0	0	0	0	0	0	0	0	0	0	0	0	0	0	0	0	0	0	0	0
miR158_2	UCCCAAAUGUAGACAAAGCA	ath-miR158a-3p|sp=Arabidopsis_thaliana;aly-miR158a-3p|sp=Arabidopsis_lyrata	Arabidopsis_lyrata;Arabidopsis_thaliana	0	0	0	0	0	1.1373	5.81971	13.7094	9.49019	5.28236	10.8881	0	0	0	0	0	0	0	0	0	0	0	0	0	0	0	0	0	0	0	0	0	0	0	0	0	0	0	0	0	0	0	0	0	0	0
miR158_1	CCCCAAAUGUAGACAAAGCA	ath-miR158b|sp=Arabidopsis_thaliana	Arabidopsis_thaliana	0	0	0	0	0	0	0	0.322573	4.6801	0	0	0	0	0	0	0	0	0	0	0	0	0	0	0	0	0	0	0	0	0	0	0	0	0	0	0	0	0	0	0	0	0	0	0	0	0
miR159_3	UUUGGAUUGAAGGGAGCUCCU	ath-miR159c|sp=Arabidopsis_thaliana;aly-miR159c-3p|sp=Arabidopsis_lyrata;cas-miR159a|sp=Camelina_sativa	Camelina_sativa;Arabidopsis_lyrata;Arabidopsis_thaliana	0	0	0	0	0	10.7411	0	0	0	0	0	0	0	0	0	0	0	0	0	0	0	0	0	0	0	0	0	0	0	0	0	0	0	0	0	0	0	0	0.591861	1.06601	0	0	0	0.276728	0.742888	1.38919
miR319_7	UUGGACUGAAGGGAGCUCCUU	ath-miR319c|sp=Arabidopsis_thaliana;pvu-miR319c|sp=Phaseolus_vulgaris;rco-miR319d|sp=Ricinus_communis;aly-miR319c-3p|sp=Arabidopsis_lyrata;aly-miR319d-3p|sp=Arabidopsis_lyrata;mes-miR319g|sp=Manihot_esculenta;sly-miR319c-3p|sp=Solanum_lycopersicum	Ricinus_communis;Phaseolus_vulgaris;Manihot_esculenta;Arabidopsis_thaliana;Arabidopsis_lyrata;Solanum_lycopersicum	0	0	0	0	0	0	0	0	0	0	0	0	0	0	0	0	0	0	0	0	0	0	0	0	0	0	0	0	0	0	0	0	0	0.171496	0	0	0	0	0	0	0	0	0	0	0	0.347298
miR159_30	UUUGGAUUGAAGGGAGCUCUA	ath-miR159a|sp=Arabidopsis_thaliana;gma-miR159a-3p|sp=Glycine_max;ptc-miR159a|sp=Populus_trichocarpa;ptc-miR159b|sp=Populus_trichocarpa;bna-miR159|sp=Brassica_napus;vvi-miR159c|sp=Vitis_vinifera;sly-miR159|sp=Solanum_lycopersicum;bra-miR159a|sp=Brassica_rapa;mtr-miR159a|sp=Medicago_truncatula;pvu-miR159a.1|sp=Phaseolus_vulgaris;rco-miR159|sp=Ricinus_communis;aly-miR159a-3p|sp=Arabidopsis_lyrata;a…	Cucumis_melo;Brassica_rapa;Arabidopsis_lyrata;Asparagus_officinalis;Prunus_persica;Brassica_napus;Ricinus_communis;Medicago_truncatula;Malus_domestica;Vitis_vinifera;Arabidopsis_thaliana;Solanum_lycopersicum;Populus_trichocarpa;Fragaria_vesca;Nicotiana_tabacum;Vriesea_carinata;Glycine_max;Arachis_hypogaea;Carica_papaya;Manihot_esculenta;Citrus_sinensis;Helianthus_tuberosus;Amborella_trichopoda;Ph…	0	0	0	0	0	10.6148	43.5155	4.99989	9.36019	4.03127	2.63533	0	0	0.345833	0	0	0	0	0	0.213116	0.430022	0.417544	0	0.127349	0	0	0	0.0890972	0.368316	0	0	0	0.166159	0.342993	0.458866	1.05607	6.37826	27.3164	11.8372	24.5183	4.08299	0	0	2.76728	1.73341	4.51487
miR535_1	UGACAACGAGAGAGAGCACGCG	aqc-miR535|sp=Aquilegia_caerulea	Aquilegia_caerulea	0	0	0	0	0	0	7.53916	0	0	0	0	0	0	0	0	0	0	0	0	0	0	0	0	0	0	0	0	0	0	0	0	0	0	0	0	0	0	0	0	0	0	0	0	0	0	0
miR159_18	UUUGGAUUGAAGGGAGCUCUG	osa-miR159a.1|sp=Oryza_sativa;osa-miR159b|sp=Oryza_sativa;sbi-miR159a|sp=Sorghum_bicolor;sof-miR159a|sp=Saccharum_officinarum;sof-miR159b|sp=Saccharum_officinarum;sof-miR159d|sp=Saccharum_officinarum;zma-miR159a-3p|sp=Zea_mays;zma-miR159b-3p|sp=Zea_mays;tae-miR159a|sp=Triticum_aestivum;tae-miR159b|sp=Triticum_aestivum;zma-miR159f-3p|sp=Zea_mays;zma-miR159j-3p|sp=Zea_mays;zma-miR159k-3p|sp=Zea_may…	Zea_mays;Hordeum_vulgare;Brachypodium_distachyon;Festuca_arundinacea;Triticum_aestivum;Sorghum_bicolor;Saccharum_officinarum;Oryza_sativa;Saccharum_sp.	0	0	0	0	0	36.6462	0.793596	6.29018	0.390008	7.08948	10.3333	0	0	0	0	0	0	0	0	0	0	0	0	0.382048	0	0	0	0	0	0	0	0	0	1.20048	0	0	0.289921	0	0	0.355338	0.371181	0	0	0	1.23815	2.08379
miR1863_1	UAGAAACUUGGCUGAUGCAUUACU	osa-miR1863c|sp=Oryza_sativa	Oryza_sativa	0	0	0	0	0	0	0	1.93544	0	0	0	0	0	0	0	0	0	0	0	0	0	0	0	0	0	0	0	0	0	0	0	0	0	0	0	0	0	0	0	0	0	0	0	0	0	0
miR396_3	UCCACAGGCUUUCUUGAACGG	osa-miR396g|sp=Oryza_sativa;osa-miR396h|sp=Oryza_sativa;osa-miR396d|sp=Oryza_sativa	Oryza_sativa	0	0	0	0	0	0	0	0.161287	0	0	0	0	0	0	0	0	0	0	0	0	0	0	0	0	0	0	0	0	0	0	0	0	0	0	0	0	0	0	0	0	0	0	0	0	0	0
miR159_1	AUUGGAUUGAAGGGAGCUCCG	osa-miR159d|sp=Oryza_sativa	Oryza_sativa	0	0	0	0	0	0	0	0.161287	0	0	0	0	0	0	0	0	0	0	0	0	0	0	0	0	0	0	0	0	0	0	0	0	0	0	0	0	0	0	0	0	0	0	0	0	0	0
miR156_7	GCUCACUGCUCUAUCUGUCACC	zma-miR156l-3p|sp=Zea_mays;stu-miR156h-3p|sp=Solanum_tuberosum;stu-miR156i-3p|sp=Solanum_tuberosum;stu-miR156j-3p|sp=Solanum_tuberosum;stu-miR156k-3p|sp=Solanum_tuberosum;sly-miR156d-3p|sp=Solanum_lycopersicum;ata-miR156c-3p|sp=Aegilops_tauschii	Aegilops_tauschii;Zea_mays;Solanum_tuberosum;Solanum_lycopersicum	0	0	0	0	0	0	0.132266	0	0	0.139009	0.277403	0	0	0	0	0	0	0	0	0	0	0	0	0	0	0	0	0	0	0	0	0	0	0	0	0	0	0	0	0	0	0	0	0	0	0
miR159_1	CUUGGAUUGAAGGGAGCUCUA	osa-miR159f|sp=Oryza_sativa	Oryza_sativa	0	0	0	0	0	0	0	0	0	0	0	0	0	0	0	0	0	0	0	0	0	0	0	0	0	0	0	0	0	0	0	0	0	0	0	0	0	0.700421	0	0.355338	0.371181	0	0	0	0	0
miR398_1	GGGGCGAACUGAGAACACAUG	zma-miR398a-5p|sp=Zea_mays	Zea_mays	0	0	0	0	0	3.41189	0	0	0.130003	0	0	0	0	0	0	0	0	0	0	0	0	0	0	0	0	0	0	0	0	0	0	0	0	0	0	0	0	0	0	0	0	0	0	0	0	0
miR398_6	UGUGUUCUCAGGUCGCCCCCG	zma-miR398a-3p|sp=Zea_mays;zma-miR398b-3p|sp=Zea_mays;sbi-miR398|sp=Sorghum_bicolor;tae-miR398|sp=Triticum_aestivum;ata-miR398f-3p|sp=Aegilops_tauschii;ata-miR398g-3p|sp=Aegilops_tauschii	Aegilops_tauschii;Zea_mays;Triticum_aestivum;Sorghum_bicolor	0	0	0	0	0	0.126366	0.264532	0	0	0	0	0	0	0	0	0	0	0	0	0	0	0	0	0	0	0	0	0	0	0	0	0	0	0	0	0	0	0	0	0	0	0	0	0	0	0
miR319_8	UUGGACUGAAGGGUGCUCCC	osa-miR319a-3p.2-3p|sp=Oryza_sativa;osa-miR319b|sp=Oryza_sativa;sbi-miR319a|sp=Sorghum_bicolor;zma-miR319a-3p|sp=Zea_mays;zma-miR319c-3p|sp=Zea_mays;zma-miR319b-3p|sp=Zea_mays;zma-miR319d-3p|sp=Zea_mays;sbi-miR319b|sp=Sorghum_bicolor	Zea_mays;Oryza_sativa;Sorghum_bicolor	0	0	0	0	0	3.79099	0	0	0	0	0	0	0	0	0	0	0	0	0	0	0	0	0	0	0	0	0	0	0	0	0	0	0	0	0	0	0	0	0	0	0	0	0	0.276728	0.495259	0
miR529_2	AGAAGAGAGAGAGUACAGCCU	zma-miR529-5p|sp=Zea_mays;bdi-miR529-5p|sp=Brachypodium_distachyon	Zea_mays;Brachypodium_distachyon	0	0	0	0	0	9.47748	0	0	0	0	0	0	0	0	0	0	0	0	0	0	0	0	0	0	0	0	0	0	0	0	0	0	0	0	0	0	0	0	0	0	0	0	0	0	0	0
miR166_5	UCGGACCAGGCUUCAUUCCCCC	ctr-miR166|sp=Citrus_trifoliata;csi-miR166a-3p|sp=Citrus_sinensis;lus-miR166i|sp=Linum_usitatissimum;hbr-miR166b|sp=Hevea_brasiliensis;lus-miR166k|sp=Linum_usitatissimum	Hevea_brasiliensis;Citrus_trifoliata;Linum_usitatissimum;Citrus_sinensis	0	0	0	0	0	0	0	0.161287	0	0	0	0	0	0	0	0	0	0	0	0	0	0	0	0	0	0	0	0	0	0	0	0	0	0	0	0	0	0	0	0	0	0	0	0.553455	0	0
miR167_19	UGAAGCUGCCAGCAUGAUCUGA	ccl-miR167a|sp=Citrus_clementina;ctr-miR167|sp=Citrus_trifoliata;ccl-miR167b|sp=Citrus_clementina;gma-miR167g|sp=Glycine_max;bdi-miR167c-5p|sp=Brachypodium_distachyon;bdi-miR167d-5p|sp=Brachypodium_distachyon;mes-miR167d|sp=Manihot_esculenta;mes-miR167e|sp=Manihot_esculenta;mes-miR167f|sp=Manihot_esculenta;bdi-miR167e-5p|sp=Brachypodium_distachyon;ppe-miR167c|sp=Prunus_persica;cpa-miR167d|sp=Cari…	Aegilops_tauschii;Citrus_trifoliata;Vriesea_carinata;Glycine_max;Carica_papaya;Manihot_esculenta;Citrus_clementina;Brachypodium_distachyon;Asparagus_officinalis;Prunus_persica;Eugenia_uniflora	0	0	0	0	0	0	0.264532	0	4.16008	1.39009	21.9148	0	0.145214	0	0	0	0	0	0	0	0	0	0	0	0.0921345	0	0	0	0	0	0	0	0	0	0	0	0	0	0	0	0	0	0	1.38364	0	0
miR482_1	UCUUGCCUACUCCACCCAUGCC	ghr-miR482b|sp=Gossypium_hirsutum	Gossypium_hirsutum	0	0	0	0	0	0	0	0	0	0	0	0	0	0	0	0	0	0	0	0	0	0	0	0	0	0	0	0	0	0	0	0	0	0	0	0	0	0	0	0	0	0.343199	0.207612	0	0	0
miR827_9	UUAGAUGACCAUCAACAAACA	ghr-miR827a|sp=Gossypium_hirsutum;ghr-miR827b|sp=Gossypium_hirsutum;ghr-miR827c|sp=Gossypium_hirsutum;csi-miR827|sp=Citrus_sinensis;tcc-miR827|sp=Theobroma_cacao;mes-miR827|sp=Manihot_esculenta;ppe-miR827|sp=Prunus_persica;fve-miR827|sp=Fragaria_vesca;aof-miR827|sp=Asparagus_officinalis	Theobroma_cacao;Manihot_esculenta;Gossypium_hirsutum;Citrus_sinensis;Asparagus_officinalis;Prunus_persica;Fragaria_vesca	0	0	0	0	0	0	0	0	0	0	0	0	0	0	0	0	0	0	0	0	0	0	0	0	0	0	0	0	0	0	0	0	0	0	0	0	0	0	0	0	0	0	0	0	0	0.347298
miR157_2	GCUCUCUAGCCUUCUGUCAUCA	aly-miR157a-3p|sp=Arabidopsis_lyrata;cas-miR157a|sp=Camelina_sativa	Camelina_sativa;Arabidopsis_lyrata	0	0	0	0	0	0	0	0	0	0	1.45637	0	0	0	0	0	0	0	0	0	0	0	0	0	0	0	0	0	0	0	0	0	0	0	0	0	0	0	0	0	0	0	0	0	0	0
miR156/157_3	GCUCUCUAUGCUUCUGUCAUC	aly-miR157d-3p|sp=Arabidopsis_lyrata;vca-miR156b-3p|sp=Vriesea_carinata;fve-miR156g-3p|sp=Fragaria_vesca	Vriesea_carinata;Fragaria_vesca;Arabidopsis_lyrata	0	0	0	0	0	4.29646	268.103	0.322573	1.82004	0.139009	0	0	0	0	0	0	0	0	0	0	0	0	0	0	0	0	0	0	0	0	0	0	0	0	0	0	0	0	0	0	0	0	0	0	0	0
miR161_1	UUGAAAGUGACUACAUCGGGG	aly-miR161-5p.1|sp=Arabidopsis_lyrata	Arabidopsis_lyrata	0	0	0	0	0	0	0	0	0.130003	0.695047	0.416104	0	0	0	0	0	0	0	0	0	0	0	0	0	0	0	0	0	0	0	0	0	0	0	0	0	0	0	0	0	0	0	0	0	0	0
miR165_2	UCGGACCAGGCUUCAUCCCC	aly-miR165a-3p|sp=Arabidopsis_lyrata;aly-miR165b-3p|sp=Arabidopsis_lyrata	Arabidopsis_lyrata	0	0	0	0	0	0.126366	0	0	0	0.139009	0.138701	0	0	0	0	0	0	0	0	0	0	0	0.325367	0	0	0	0	0	0.122772	0	0	0.325367	0	0.171496	0	0	0	0	0	0	0	0	0	0	0	0
miR166_5	GGAAUGUUGUUUGGCUCGAGG	aly-miR166g-5p|sp=Arabidopsis_lyrata;gma-miR166h-5p|sp=Glycine_max;gma-miR166j-5p|sp=Glycine_max;stu-miR166c-5p|sp=Solanum_tuberosum;cas-miR166f-5p|sp=Camelina_sativa	Solanum_tuberosum;Glycine_max;Camelina_sativa;Arabidopsis_lyrata	0	0	0	0	0	0	0.264532	3.70959	0	0	0	0	0	0	0	0	0	0	0	0	0	0	0	0	0	0	0	0	0	0	0	0	0	0	0	0	0	0	0	0	0	0	0	0.553455	0	0
miR167_2	GGUCAUGCUCUGACAGCCUCACU	aly-miR167b-3p|sp=Arabidopsis_lyrata;csi-miR167e-3p|sp=Citrus_sinensis	Citrus_sinensis;Arabidopsis_lyrata	0	0	0	0	0	0	0	0	0	0	0	0	0	0	0	0	0	0	0	0	0	0	0	0	0	0.119822	0	0	0	0	0	0	0	0	0	0	0	0	0	0	0	0	0	0	0	0
miR5168/166_9	UCGGACCAGGCUUCAAUCCCU	osa-miR166k-3p|sp=Oryza_sativa;osa-miR166l-3p|sp=Oryza_sativa;sbi-miR166e|sp=Sorghum_bicolor;zma-miR166k-3p|sp=Zea_mays;zma-miR166j-3p|sp=Zea_mays;sbi-miR166g|sp=Sorghum_bicolor;zma-miR166n-3p|sp=Zea_mays;bdi-miR166h-3p|sp=Brachypodium_distachyon;ata-miR5168-3p|sp=Aegilops_tauschii	Aegilops_tauschii;Brachypodium_distachyon;Sorghum_bicolor;Zea_mays;Oryza_sativa	0	0	0	0	0	0	0	0	0	0	4.16104	0	0	0	0	0	0	0	0	0	0	0	0	0	0	0	0	0	0	0	0	0	0	0	0	0	0	0	0	0	0	0	0	0	0	0
miR167_40	UGAAGCUGCCAGCAUGAUCUG	osa-miR167d-5p|sp=Oryza_sativa;osa-miR167e-5p|sp=Oryza_sativa;osa-miR167f|sp=Oryza_sativa;osa-miR167g|sp=Oryza_sativa;osa-miR167h-5p|sp=Oryza_sativa;osa-miR167i-5p|sp=Oryza_sativa;osa-miR167j|sp=Oryza_sativa;sbi-miR167d|sp=Sorghum_bicolor;sbi-miR167f|sp=Sorghum_bicolor;sbi-miR167g|sp=Sorghum_bicolor;sbi-miR167e|sp=Sorghum_bicolor;sbi-miR167c|sp=Sorghum_bicolor;sof-miR167a|sp=Saccharum_officinarum…	Amborella_trichopoda;Medicago_truncatula;Zea_mays;Cucumis_melo;Asparagus_officinalis;Glycine_max;Lotus_japonicus;Manihot_esculenta;Citrus_sinensis;Sorghum_bicolor;Vitis_vinifera;Linum_usitatissimum;Glycine_soja;Saccharum_officinarum;Oryza_sativa;Digitalis_purpurea;Populus_trichocarpa;Saccharum_sp.	0	0	0	0	0	0	0	0	0	0	0.138701	0	0	0	0	0	0	0	0	0	0	0	0	0	0.276404	0	0	0.0890972	0	0	0	0	0	0	0	0	0	0	0	0	0	0	0	0	0	0
miR167_2	AGAUCAUGUUGCAGCUUCACU	osa-miR167e-3p|sp=Oryza_sativa;osa-miR167i-3p|sp=Oryza_sativa	Oryza_sativa	0	0	0	0	0	0	0	0.161287	0	0	0	0	0	0	0	0	0	0	0	0	0	0	0	0	0	0	0	0	0	0	0	0	0	0	0	0	0	0	0	0	0	0	0	0	0	0
miR168_9	UCGCUUGGUGCAGAUCGGGAC	osa-miR168a-5p|sp=Oryza_sativa;sbi-miR168|sp=Sorghum_bicolor;sof-miR168a|sp=Saccharum_officinarum;zma-miR168a-5p|sp=Zea_mays;zma-miR168b-5p|sp=Zea_mays;hvu-miR168-5p|sp=Hordeum_vulgare;bdi-miR168-5p|sp=Brachypodium_distachyon;ssp-miR168a|sp=Saccharum_sp.;ata-miR168-5p|sp=Aegilops_tauschii	Aegilops_tauschii;Zea_mays;Hordeum_vulgare;Brachypodium_distachyon;Sorghum_bicolor;Saccharum_officinarum;Oryza_sativa;Saccharum_sp.	0	0.501209	0	0	0	31.8443	3.83572	5.32246	3.12006	0.556037	8.53014	0	0	0	0	0	0	0	0	0	0	1.67017	0	0.127349	0.184269	0	0	0.0890972	0	0	0	0	0	0	0	0	0	0	0	0	0	0	0	0	0	0
miR168_2	GAUCCCGCCUUGCACCAAGUGAAU	osa-miR168a-3p|sp=Oryza_sativa;hvu-miR168-3p|sp=Hordeum_vulgare	Hordeum_vulgare;Oryza_sativa	0	0	0	0	0	0	0	0	7.02014	0.278019	0	0	0	0	0	0	0	0	0	0	0	0	0	0	0	0	0	0	0	0	0	0	0	0	0	0	0	0	0	0	0	0	0	0	0	0
miR168_1	AGGCUUGGUGCAGCUCGGGAA	osa-miR168b|sp=Oryza_sativa	Oryza_sativa	0	0	0	0	0	0	0	0.161287	0	0	0	0	0	0	0	0	0	0	0	0	0	0	0	0	0	0	0	0	0	0	0	0	0	0	0	0	0	0	0	0	0	0	0	0	0	0
miR158_1	UCCCAAAUGUAGACAAAGC	aly-miR158b-3p|sp=Arabidopsis_lyrata	Arabidopsis_lyrata	0	0	0	0	0	0	0	0	0.130003	0	2.28857	0	0	0	0	0	0	0	0	0	0	0	0	0	0	0	0	0	0	0	0	0	0	0	0	0	0	0	0	0	0	0	0	0	0	0
miR156_7	UUGACAGAAGAGAGAGAGCAC	ahy-miR156c|sp=Arachis_hypogaea;far-miR156b|sp=Festuca_arundinacea;mdm-miR156t|sp=Malus_domestica;mdm-miR156u|sp=Malus_domestica;mdm-miR156v|sp=Malus_domestica;mdm-miR156w|sp=Malus_domestica;mes-miR156k|sp=Manihot_esculenta	Arachis_hypogaea;Manihot_esculenta;Malus_domestica;Festuca_arundinacea	0	0	0	0	0	0	0	0	0	0	0	0	0	0	0	0	0	0	0	0	0	0.417544	0	0	0.460673	0	0.0925098	0	0	0	0	0	0	0	0	0	0	0	0	0	0	0	0	0	0	0
miR3522_1	UGAGACCAAAUGAGCAGCUGA	gso-miR3522a|sp=Glycine_soja	Glycine_soja	0	0	0	0	0	0.126366	0	0	0	0	0	0	0	0	0	0	0	0	0	0	0	0	0	0.254699	0	0	0	0	0	0	0	0	0	0	0	0	0	0	0	0	0	0	0	0	0	0
miR2109_1	UGCGAGUGUCUUCGCCUCUGA	gso-miR2109|sp=Glycine_soja	Glycine_soja	0	0	0	0	0	0	0	0	0	0	0	0	0	0	0	0	0	0	0	0	0	0	0	0	0	0	0	0	0	0	0	0	0	0	0	0	0	0	0	0	0	0	0	0.276728	0	0.347298
miR3630_1	UUUGGGAAUCUCUCUGAUGCAC	vvi-miR3630-3p|sp=Vitis_vinifera	Vitis_vinifera	0	0	0	0	0	0	0	0	0	0	0	0	0	0	0	0	0	0	0	0	0	0	0	0	0	0	0	0	0	0	0	0	0	0	0	0	0	0	0	0	0	0	0	0	0.247629	0.347298
miR3634_1	UUUCCGACUCGCACUCAUGCCGU	vvi-miR3634-3p|sp=Vitis_vinifera	Vitis_vinifera	0	0	0	0	0	0	0	0	0	4.86533	0	0	0	0	0	0	0	0	0	0	0	0	0	0	0	0	0	0	0	0	0	0	0	0	0	0	0	0	0	0	0	0	0	0	0.247629	0
miR166_17	UCGGACCAGGCUUCAUUCCUC	osa-miR166g-3p|sp=Oryza_sativa;osa-miR166h-3p|sp=Oryza_sativa;sbi-miR166f|sp=Sorghum_bicolor;zma-miR166l-3p|sp=Zea_mays;zma-miR166m-3p|sp=Zea_mays;mtr-miR166c|sp=Medicago_truncatula;mtr-miR166f|sp=Medicago_truncatula;aqc-miR166a|sp=Aquilegia_caerulea;aqc-miR166d|sp=Aquilegia_caerulea;pab-miR166a|sp=Picea_abies;tcc-miR166c|sp=Theobroma_cacao;ssl-miR166a|sp=Salvia_sclarea;dpr-miR166a|sp=Digitalis_p…	Medicago_truncatula;Cucumis_melo;Theobroma_cacao;Picea_abies;Salvia_sclarea;Solanum_tuberosum;Solanum_lycopersicum;Sorghum_bicolor;Linum_usitatissimum;Aquilegia_caerulea;Zea_mays;Oryza_sativa;Digitalis_purpurea	0	0	0	0.761185	0	0.252733	0	0.161287	0.520011	0	0.0693507	0	0	0	0	0	0	0	0	0.213116	0.215011	0	0.325367	0.127349	0	0.239644	0.0925098	0	0	0	0	0.325367	0	0.171496	0	0	0	0	0	0	0	0	0	0	0.990517	0
miR166_3	GGAAUGUUGGCUGGCUCGAGG	osa-miR166h-5p|sp=Oryza_sativa;zma-miR166m-5p|sp=Zea_mays;mtr-miR166e-5p|sp=Medicago_truncatula	Zea_mays;Oryza_sativa;Medicago_truncatula	0	0	0	0	0	0	0	0	0	0	0	0	0	0	0	0	0	0	0	0	0	0	0	0	0	0	0	0	0	0	0	0	0	0	0	0	0	0	0	0	0	0	0	0	0.247629	0.347298
miR3701_5	UAAACAAUGCCCACCCUUCAUC	pab-miR3701b-3p|sp=Picea_abies;pab-miR3701d|sp=Picea_abies;pab-miR3701e|sp=Picea_abies;pab-miR3701f|sp=Picea_abies;pab-miR3701g|sp=Picea_abies	Picea_abies	0	0	0	0	0	0	0.132266	0	0	0	0	0	0	0	0	0	0	0	0	0	0	0	0	0	0	0	0	0	0	0	0	0	0	0	0	0	0	0	0	0	0	0	0	0	0	0
miR166_1	UCGGAUCAGGCUUCAUUCCUC	osa-miR166i-3p|sp=Oryza_sativa	Oryza_sativa	0	0	0	0	0	0	0	0	0	0	0.0693507	0	0	0	0	0	0	0	0	0	0	0	0	0	0	0	0	0	0	0	0	0	0	0	0	0	0	0	0	0	0	0	0	0	0	0
miR3711_1	UGGCGCUAGAAGGAGGGCCU	pab-miR3711|sp=Picea_abies	Picea_abies	0	0	0	0	0	0.126366	2.51305	0	0.130003	0.417028	10.5413	0	0	0	0	0	0	0	0	0	0	0	0	0.127349	0	0	0	0	0	0	0	0	0	0.342993	0	0	0	0	0	0	0	0	0	0.276728	0	0
miR951_1	UGUUCUUGACGUCUGGACCACG	pab-miR951|sp=Picea_abies	Picea_abies	0	0	0	0	0	0	0	0	0	0	0	0.149891	0	0	0	0	0	0	0	0.213116	0	0	0	0	0.0921345	0	0	0	0	0	0	0	0.664634	0	0	0	0	0	0	0	0	0	0	0.276728	0	0
miR408_15	CUGCACUGCCUCUUCCCUGGC	osa-miR408-3p|sp=Oryza_sativa;sof-miR408a|sp=Saccharum_officinarum;sof-miR408b|sp=Saccharum_officinarum;sof-miR408c|sp=Saccharum_officinarum;sof-miR408d|sp=Saccharum_officinarum;zma-miR408a|sp=Zea_mays;tae-miR408|sp=Triticum_aestivum;sbi-miR408|sp=Sorghum_bicolor;zma-miR408b-3p|sp=Zea_mays;rco-miR408|sp=Ricinus_communis;bdi-miR408-3p|sp=Brachypodium_distachyon;ssp-miR408d|sp=Saccharum_sp.;ssp-miR…	Ricinus_communis;Zea_mays;Carica_papaya;Brachypodium_distachyon;Triticum_aestivum;Sorghum_bicolor;Saccharum_officinarum;Oryza_sativa;Digitalis_purpurea;Saccharum_sp.	0	0	0	0	0	0	0	0	0	0	0	0	0	0	0	0	0	0	0	0	0	0	0	0	0	0	0	0	0	0	0	0	0	0	0	0	0	0	0	0	0	0	0	0	0	0.347298
miR482_2	UCUUCCCUACACCUCCCAUACC	gma-miR482b-3p|sp=Glycine_max;gma-miR482d-3p|sp=Glycine_max	Glycine_max	0	0	0	0	0	0	0	0	0	3.61424	0	0	0	0	0	0	0	0	0	0	0	0	0	0	0	0	0	0	0	0	0	0	0.166159	0	0	0	0	0	0	0	0	0	0	0	0	0
miR166_3	UCGGACCAGGCUUCAUUCCCU	osa-miR166m|sp=Oryza_sativa;cas-miR166e|sp=Camelina_sativa;csi-miR166f-3p|sp=Citrus_sinensis	Oryza_sativa;Citrus_sinensis;Camelina_sativa	0	0	0	0	0	1.39003	1.05813	0.96772	0.390008	0.139009	0.416104	0	0	0	0	0	0	0	0	0	0	0	0	0	0	0	0	0	0	0	0	0	0	0	0	0	0	0	0	0	0	0	0.415223	0.830183	0.495259	2.08379
miR156_165	UGACAGAAGAGAGUGAGCAC	ath-miR156a-5p|sp=Arabidopsis_thaliana;ath-miR156b-5p|sp=Arabidopsis_thaliana;ath-miR156c-5p|sp=Arabidopsis_thaliana;ath-miR156d-5p|sp=Arabidopsis_thaliana;ath-miR156e|sp=Arabidopsis_thaliana;ath-miR156f-5p|sp=Arabidopsis_thaliana;osa-miR156a|sp=Oryza_sativa;osa-miR156b-5p|sp=Oryza_sativa;osa-miR156c-5p|sp=Oryza_sativa;osa-miR156d|sp=Oryza_sativa;osa-miR156e|sp=Oryza_sativa;osa-miR156f-5p|sp=Oryz…	Cucumis_melo;Brassica_rapa;Picea_abies;Linum_usitatissimum;Arabidopsis_lyrata;Asparagus_officinalis;Zea_mays;Prunus_persica;Cynara_cardunculus;Brassica_napus;Medicago_truncatula;Citrus_trifoliata;Malus_domestica;Sorghum_bicolor;Vitis_vinifera;Arabidopsis_thaliana;Oryza_sativa;Helianthus_argophyllus;Solanum_lycopersicum;Populus_trichocarpa;Vigna_unguiculata;Fragaria_vesca;Nicotiana_tabacum;Vriesea…	0	0	0	0	0	33.108	78.9628	8.87077	12.0902	11.9548	5.54806	0	0	0	0	0	0	0	0	0	0.860044	7.09824	0	0	0.0921345	0.119822	0	0.178194	0.368316	0	0	0	0.166159	0	0	0	0	0	0	0	0	0	0	0.276728	0	0
miR156_1	ACAGAAGAUAGAGAGCACAG	gma-miR156g|sp=Glycine_max	Glycine_max	0	0	0	0	0	0	3.70345	0	0	0	0	0	0	0	0	0	0	0	0	0	0	0	0	0	0	0	0	0	0	0	0	0	0	0	0	0	0	0	0	0	0	0	0	0	0	0
miR4415_2	UUGAUUCUCAUCACAACAUGG	gma-miR4415a-3p|sp=Glycine_max;gma-miR4415b-3p|sp=Glycine_max	Glycine_max	0	0	0	0	0	0	0	0	0	0	0	0	0	0	0	0	0	0	0	0	0	0	0	0	0	0	0	0	0	0	0	0	0	0	0	0	0	0	0	0	0	0	0	0.276728	0	0
miR166_1	GGGAAUGUUGUCUGGUUCGAG	csi-miR166c-5p|sp=Citrus_sinensis	Citrus_sinensis	0	0	0	0	0	0	0	0	0	0	0	0	0	0.115278	0	0	0	0	0	0	0	0	0	0	0	0	0	0	0	0	0	0	0	0	0	0	0	0	0	0	0	0	0	0	0	0
miR535_6	UGACAAUGAGAGAGAGCACAC	csi-miR535a|sp=Citrus_sinensis;csi-miR535b-5p|sp=Citrus_sinensis;csi-miR535c-5p|sp=Citrus_sinensis;csi-miR535d-5p|sp=Citrus_sinensis;csi-miR535e-5p|sp=Citrus_sinensis;csi-miR535f-5p|sp=Citrus_sinensis	Citrus_sinensis	0	0	0	0	0	0	0.264532	0	0	0	0	0	0	0	0	0	0	0	0	0	0	0	0	0	0	0	0	0	0	0	0	0	0	0	0	0	0	0	0	0	0	0	0	0	0	0
miR3951_1	UUUCUCUUAUCGUUAUCUGU	csi-miR3951a-3p|sp=Citrus_sinensis	Citrus_sinensis	0	0	0	0	0	0	0	0	0	0	0	0	0	0	0	0	0	0	0	0	0	0	0	0	0	0	0	0	0	0	0	0	0	0	0	0	0	0	0	0	0	0	0	0	0	0
miR3952_2	UGAAGGGCCUUUCUAGAGCAC	csi-miR3952-3p|sp=Citrus_sinensis;csi-miR3952b-3p|sp=Citrus_sinensis	Citrus_sinensis	0	0	0	0	0	0	0	0	0	0	0	0	0	0	0	0	0	0	0	0	0	0	0	0	0	0	0.18502	0.0890972	0	0	0	0	0	0	0	0	0	0	0	0	0	0	0	0	0	0
miR167_2	AGAUCAUCUGGCAGUUUCACC	csi-miR167a-3p|sp=Citrus_sinensis;mdm-miR167a|sp=Malus_domestica	Citrus_sinensis;Malus_domestica	0	0	0	0	0	4.80192	2.38079	0	0.260005	0	0	0	0	0	0	0	0	0	0	0	0	0	0	0	0	0	0	0	0	0	0	0	0	0	0	0	0	0	0	0	0	0	0	0	0	0
miR162_37	UCGAUAAACCUCUGCAUCCAG	ath-miR162a-3p|sp=Arabidopsis_thaliana;ath-miR162b-3p|sp=Arabidopsis_thaliana;osa-miR162a|sp=Oryza_sativa;mtr-miR162|sp=Medicago_truncatula;ptc-miR162a|sp=Populus_trichocarpa;ptc-miR162b|sp=Populus_trichocarpa;ghr-miR162a|sp=Gossypium_hirsutum;cpa-miR162a|sp=Carica_papaya;vvi-miR162|sp=Vitis_vinifera;sly-miR162|sp=Solanum_lycopersicum;sbi-miR162|sp=Sorghum_bicolor;csi-miR162-3p|sp=Citrus_sinensis…	Cucumis_melo;Brassica_rapa;Linum_usitatissimum;Arabidopsis_lyrata;Prunus_persica;Pinus_densata;Ricinus_communis;Medicago_truncatula;Malus_domestica;Helianthus_petiolaris;Sorghum_bicolor;Vitis_vinifera;Arabidopsis_thaliana;Oryza_sativa;Solanum_lycopersicum;Populus_trichocarpa;Vigna_unguiculata;Fragaria_vesca;Nicotiana_tabacum;Glycine_max;Carica_papaya;Manihot_esculenta;Solanum_tuberosum;Citrus_sin…	0	0	0	0	0	11.6257	0	6.61275	7.15015	4.72632	7.07377	0	0	0	0	0	0	0	0	0	0	0	0	0.127349	0	0	0	0	0.122772	0	0	0	0	0.342993	0	0	0	0	0	0	0	0	0.415223	0	0	0
miR160_8	UGCCUGGCUCCCUGUAUGCC	gma-miR160b|sp=Glycine_max;gma-miR160c|sp=Glycine_max;gma-miR160d|sp=Glycine_max;gma-miR160e|sp=Glycine_max;htu-miR160a|sp=Helianthus_tuberosus;bdi-miR160f|sp=Brachypodium_distachyon;cas-miR160a|sp=Camelina_sativa;cas-miR160b-5p|sp=Camelina_sativa	Camelina_sativa;Brachypodium_distachyon;Glycine_max;Helianthus_tuberosus	0	0	0	0	0	0	0	2.25801	0	0	0.138701	0	0	0	0	0	0	0	0	0	0	0	0	0	0	0	0	0	0	0	0	0	0	0	0	0	0	0	0	0	0	0	0	0	0	0
miR164_3	UGGAGAAGCAGGGCACGUGC	gma-miR164b|sp=Glycine_max;gma-miR164c|sp=Glycine_max;gma-miR164d|sp=Glycine_max	Glycine_max	0	0	0	0	0	5.81285	0	0	0	0	0	0	0	0	0	0	0	0	0	0	0	0	0	0	0	0	0	0	0	0	0	0	0	0	0	0	0	0	0	0	0	0	0	0	0	0
miR166_9	UCUCGGACCAGGCUUCAUUCC	gma-miR166h-3p|sp=Glycine_max;bdi-miR166f|sp=Brachypodium_distachyon;gma-miR166k|sp=Glycine_max;atr-miR166b|sp=Amborella_trichopoda;pab-miR166e|sp=Picea_abies;csi-miR166b-3p|sp=Citrus_sinensis;csi-miR166d-3p|sp=Citrus_sinensis;csi-miR166g-3p|sp=Citrus_sinensis;aof-miR166a|sp=Asparagus_officinalis	Amborella_trichopoda;Glycine_max;Picea_abies;Brachypodium_distachyon;Citrus_sinensis;Asparagus_officinalis	231.812	0	0	0	0	25.526	5.15838	4.51603	12.3503	15.9861	28.0177	0.149891	0	0	0	1.74129	0	3.14245	3.22395	0.852464	1.07505	2.50526	13.6654	0.382048	0	0.239644	1.94271	0.356389	0	3.14245	3.22395	13.6654	1.66159	40.9876	1.52955	0	0	0	0	0	0	0	0.415223	0	0.247629	0
miR168_1	UCGCUUGGUGCAGGUCGGG	gma-miR168b|sp=Glycine_max	Glycine_max	0	0	0	0	0	0	0	0	0.130003	0.139009	0.0693507	0	0	0.115278	0	0	0	0	0	0	0	0	0	0	0.0921345	0	0	0	0	0	0	0	0	0.171496	0	0	0	0	0	0	0	0	0	0	0.247629	0
miR319_2	UGGACUGAAGGGGAGCUCCUUC	gma-miR319d|sp=Glycine_max;gma-miR319o|sp=Glycine_max	Glycine_max	0	0	0	0	0	0	0	0	0	0	0	0	0	0	0	0	0	0	0	0	0	0	0	0	0	0	0	0	0	0	0	0	0	0	0	0	0	0	0	0	0	0	0	0	0.247629	2.08379
miR408_1	UGCACUGCCUCUUCCCUGGC	gma-miR408d|sp=Glycine_max	Glycine_max	0	0	0	0	0	0	1.85172	0	0	0	0	0	0	0	0	0	0	0	0	0	0	0	0	0	0	0	0	0	0	0	0	0	0	0	0	0	0	0	0	0	0	0	0	0	0	0
miR2118_2	UUGCCGAUUCCACCCAUUCCU	gma-miR2118a-3p|sp=Glycine_max;gma-miR2118b-3p|sp=Glycine_max	Glycine_max	0	0	0	0	0	0	0	0	0	0	3.32884	0	0	0	0	0	0	0	0	0	0	0	0	0	0	0	0	0	0	0	0	0	0	0	0	0	0	0	0	0	0	0	0	0	0.247629	0.347298
miR4995_1	AGGCAGUGGCUUGGUUAAGGG	gma-miR4995|sp=Glycine_max	Glycine_max	0	0	0	0	0	3.03279	0	0.161287	0.260005	0.139009	0.624157	0	0	0	0	0	0	0	0.322395	0	0	0	0	0	0	0	0	0	0	0	0.322395	0	0	0.685986	0	0	0	0	0	0	0	0	0.207612	0	0	0
miR5062_1	UGAACCUUGGGGAAAAGCCGCCU	bdi-miR5062a|sp=Brachypodium_distachyon	Brachypodium_distachyon	0	0	0	0	0	4.42282	0	0	0	0	0	0	0	0	0	0	0	0	0	0	0	0	0	0	0	0	0	0	0	0	0	0	0	0	0	0	0	0	0	0	0	0	0	0	0	0
miR5077_1	GUUCGCGUCGGGUUCACCA	osa-miR5077|sp=Oryza_sativa	Oryza_sativa	0	0	0	0	0	0.126366	5.95197	0.161287	0.260005	0.139009	1.04026	0	0	0	0	0	0	1.57123	0.64479	1.06558	0.430022	1.67017	0.650733	0.764097	0.644942	0.479288	1.20263	0.623681	3.31484	1.57123	0.64479	0.650733	0.332317	16.4637	0.152955	0	0	0	0	0	0	0	0	1.10691	0.990517	0.347298
miR5139_2	AAACCUGGCUCUGAUACCA	rgl-miR5139|sp=Rehmannia_glutinosa;cas-miR5139|sp=Camelina_sativa	Camelina_sativa;Rehmannia_glutinosa	0	0	0	0	0	0.126366	5.42291	0	0	0	1.04026	0	0	0	0	0	0	0.523742	0	0	0	0	0	0	0	0	0.0925098	0.178194	0	0.523742	0	0	0.166159	0	0	0	0	0	0	0	0	0	0	0	0	0
miR168_2	CCCGCCUUGCACCAAGUGAAU	bdi-miR168-3p|sp=Brachypodium_distachyon;ata-miR168-3p|sp=Aegilops_tauschii	Aegilops_tauschii;Brachypodium_distachyon	0	0	0	0	0	34.8771	7.27463	14.3545	12.3503	14.874	19.765	0	0	0	0	0	0	0	0	0	0	0	0	0	0	0	0	0	0	0	0	0	0	0	0	0	0	0	0	0	0	0	0	0	0	0
miR166_1	CUCGGACCAGGCUUCAUUCCC	bdi-miR166e-3p|sp=Brachypodium_distachyon	Brachypodium_distachyon	0	0	0	0	0	0	0	0	0	0	0	0	0	0	0	0.290215	0	0	0	0	0.215011	0	0	0	0	0	0	0	0	0	0	0	0	0	0	0	0	0	0	0	0	0.1716	0	0	0	0
miR159_1	CUUGGAUUGAAGGGAGCUCU	bdi-miR159a-3p|sp=Brachypodium_distachyon	Brachypodium_distachyon	0	0	0	0	0	5.30739	0	0.161287	3.90008	0	3.81429	0	0	0	0	0	0	0	0	0	0	0	0	0	0	0	0	0	0	0	0	0	0	0.342993	0.305911	0	0	0	0	0	0	0	0	0.276728	0	0.694596
miR156_1	GCUCACUGCUCUGUCUGUCACC	bdi-miR156d-3p|sp=Brachypodium_distachyon	Brachypodium_distachyon	0	0	0	0	0	5.93922	0	0	0	0	0	0	0	0	0	0	0	0	0	0	0	0	0	0	0	0	0	0	0	0	0	0	0	0	0	0	0	0	0	0	0	0	0	0	0	0
miR5163_1	UUAGGUAUUUCAGGUUAGGUG	bdi-miR5163a-3p|sp=Brachypodium_distachyon	Brachypodium_distachyon	0	0	0	0	0	4.42282	0	0	0	0	0	0	0	0	0	0	0	0	0	0	0	0	0	0	0	0	0	0	0	0	0	0	0	0	0	0	0	0	0	0	0	0	0	0	0	0
miR164_86	UGGAGAAGCAGGGCACGUGCA	ath-miR164a|sp=Arabidopsis_thaliana;ath-miR164b-5p|sp=Arabidopsis_thaliana;osa-miR164a|sp=Oryza_sativa;osa-miR164b|sp=Oryza_sativa;osa-miR164f|sp=Oryza_sativa;zma-miR164a-5p|sp=Zea_mays;zma-miR164d-5p|sp=Zea_mays;zma-miR164b-5p|sp=Zea_mays;zma-miR164c-5p|sp=Zea_mays;sbi-miR164a|sp=Sorghum_bicolor;ptc-miR164a|sp=Populus_trichocarpa;ptc-miR164b|sp=Populus_trichocarpa;ptc-miR164c|sp=Populus_trichoca…	Cucumis_melo;Brassica_rapa;Linum_usitatissimum;Arabidopsis_lyrata;Asparagus_officinalis;Zea_mays;Prunus_persica;Brassica_napus;Ricinus_communis;Medicago_truncatula;Citrus_trifoliata;Malus_domestica;Sorghum_bicolor;Vitis_vinifera;Arabidopsis_thaliana;Oryza_sativa;Solanum_lycopersicum;Populus_trichocarpa;Fragaria_vesca;Nicotiana_tabacum;Glycine_max;Salvia_sclarea;Carica_papaya;Manihot_esculenta;Cit…	0	0	0	0	0	0	0	0	0	0	4.9239	0	0	0	0	0	0	0	0	0	0	0	0	0	0	0	0	0	0	0	0	0	0	0	0	0	0	0	0	0	0	0	0	0	0	0
miR5175_1	AAGAAUUUAGGAACGGAGGGA	bdi-miR5175a|sp=Brachypodium_distachyon	Brachypodium_distachyon	0	0	0	0	0	2.27459	0	0	0	0	0	0	0	0	0	0	0	0	0	0	0	0	0	0	0	0	0	0	0	0	0	0	0	0	0	0	0	0	0	0	0	0	0	0	0	0
miR168_1	UCGCUUGGUGCAGGUCGGGA	cme-miR168|sp=Cucumis_melo	Cucumis_melo	0	0	0	0	0	0.379099	0.925862	0.161287	0	0	0	0	0	0	0	0	0	0.261871	0	0	0	0	0	0	0.0921345	0	0	0	0	0.261871	0	0	0	0.171496	0.152955	0	0	0	0	0	0	0	0	0	0	0
miR162_2	UCGAUAAACCUCUGCAUCCGG	bdi-miR162|sp=Brachypodium_distachyon;pab-miR162a|sp=Picea_abies	Picea_abies;Brachypodium_distachyon	0	0	0	0	0	0	0	0	0	0.139009	0	0	0	0	0	0	0	0	0	0	0	0	0	0	0	0	0	0	0	0	0	0	0	0	0	0	0	0	0	0	0	0	0	0	0	0
miR162_3	UCGAUAAACCUCUGCAUCCA	zma-miR162-3p|sp=Zea_mays;gma-miR162a|sp=Glycine_max;cas-miR162a|sp=Camelina_sativa	Zea_mays;Camelina_sativa;Glycine_max	0	0	0	0	0	0	0.132266	0	0	0	0.0693507	0	0	0	0	0	0	0	0	0	0	0	0	0	0	0	0	0	0	0	0	0	0	0.514489	0	0	0	0	0	0	0	0	0	0	0.247629	0
miR319_1	UUGGACUGAAGGGUGCUCCCU	bdi-miR319b-3p|sp=Brachypodium_distachyon	Brachypodium_distachyon	0	0	0	0	0	3.28553	0.529064	0	4.42009	4.30929	2.21922	0	0	0	0	0	0	0	0	0	0	0	0	0	0	0	0	0	0	0	0	0	0	0	0	0	0	0	0	0	0	0	0	0.553455	0.247629	0
miR5054_1	UCCCCACGGUCGGCGCCA	bdi-miR5054|sp=Brachypodium_distachyon	Brachypodium_distachyon	0	0	0	0	0	5.68649	5.81971	5.32246	0.650013	9.17462	8.94624	0	0	0	0	0	0	0.785614	0.322395	0.639348	0	1.25263	0.9761	0.127349	0.0921345	0	0.0925098	0	0.368316	0.785614	0.322395	0.9761	0.498476	0.171496	0	0	0	0	0	0	0	0	0	0	0	0
miR166_1	GGAAUGACGUCCGGUCCGAAC	zma-miR166h-5p|sp=Zea_mays	Zea_mays	0	0	0	0	0	0	0	0	0	0	0	0	0	0	0	0	0	0	0	0	0	0	0	0	0	0	0	0	0	0	0	0	0	0	0	0	0	0	0	0	0	0	0	0	0	0
miR166_23	UCGGACCAGGCUUCAUUCCC	zma-miR166h-3p|sp=Zea_mays;zma-miR166e|sp=Zea_mays;zma-miR166i-3p|sp=Zea_mays;zma-miR166f|sp=Zea_mays;zma-miR166g-3p|sp=Zea_mays;zma-miR166b-3p|sp=Zea_mays;zma-miR166c-3p|sp=Zea_mays;zma-miR166d-3p|sp=Zea_mays;sbi-miR166d|sp=Sorghum_bicolor;sbi-miR166c|sp=Sorghum_bicolor;sbi-miR166b|sp=Sorghum_bicolor;sbi-miR166a|sp=Sorghum_bicolor;sbi-miR166h|sp=Sorghum_bicolor;sbi-miR166i|sp=Sorghum_bicolor;sbi…	Cucumis_melo;Glycine_max;Theobroma_cacao;Citrus_sinensis;Sorghum_bicolor;Zea_mays	1.72351	0	0	0	0	7.96108	2.64532	0.161287	3.77008	0	3.19013	0	0	0	0.136612	0.290215	0	0	0	0	0	0	0	0	0	0	0.0925098	0	0.368316	0	0	0	0.498476	10.8043	0	0	0	0	0	0	0	0	1.66089	0.276728	0.247629	0
miR5213_1	UACGUGUGUCUUCACCUCUGAA	mtr-miR5213-5p|sp=Medicago_truncatula	Medicago_truncatula	0	0	0	0	0	0	0	0	0	0	0	0	0	0	0	0	0	0	0	0	0	0	0	0	0	0	0	0	0	0	0	0	0	0	0	0	0	0	0	0	0	0	0	1.38364	0.247629	1.04189
miR172_15	AGAAUCUUGAUGAUGCUGCA	zma-miR172a|sp=Zea_mays;zma-miR172d-3p|sp=Zea_mays;zma-miR172b-3p|sp=Zea_mays;zma-miR172c-3p|sp=Zea_mays;sbi-miR172c|sp=Sorghum_bicolor;sbi-miR172a|sp=Sorghum_bicolor;sbi-miR172d|sp=Sorghum_bicolor;csi-miR172a-3p|sp=Citrus_sinensis;gma-miR172f|sp=Glycine_max;mdm-miR172a|sp=Malus_domestica;mdm-miR172b|sp=Malus_domestica;mdm-miR172c|sp=Malus_domestica;lja-miR172b|sp=Lotus_japonicus;lja-miR172c|sp=L…	Medicago_truncatula;Glycine_max;Malus_domestica;Lotus_japonicus;Citrus_sinensis;Sorghum_bicolor;Zea_mays	0	0	0	0	0	0	0	0	0	0	0	0	0.145214	0	0	0	0	0	0	0	0	0	0	0	0	0	0	0	0	0	0	0	0	0	0	0	0	0	0	0	0	0	0	0	0	0
miR482_1	UGUGGGUGGGGUGGAAAGAUU	sly-miR482e-5p|sp=Solanum_lycopersicum	Solanum_lycopersicum	0	0	0	0	0	0	0	0	0	0	0	0	0	0	0	0	0	0	0	0	0	0	0	0	0	0	0	0	0	0	0	0	0	0	0	0	0	0	0	0	0	0	0	0.553455	0	0
miR5368_1	GGACAGUCUCAGGUAGACA	gma-miR5368|sp=Glycine_max	Glycine_max	0	0	0	0	0	2.52733	0	0.161287	0	3.05821	2.35792	0	0	0	0	0	0	0	0	0.213116	0	0	0	0	0	0.239644	0	0	0	0	0	0	0	0.342993	0	0	0	0	0	0	0	0	0	0.553455	0.247629	0.694596
miR165_1	GGAAUGUUGUCUGGAUCGAGG	ath-miR165a-5p|sp=Arabidopsis_thaliana	Arabidopsis_thaliana	0	0	0	0	0	0	0	0	0	3.47523	0	0	0	0	0	0	0	0	0	0	0	0	0	0	0	0	0	0	0	0	0	0	0	0	0	0	0	0	0	0	0	0	0	0	0	0
miR5372_1	UUGUUCGAUAAAACUGUUGUG	gma-miR5372|sp=Glycine_max	Glycine_max	0	0	0	0	0	0	0	0	0	0	0	0	0	0	0	0	0	0	0	0	0	0	0	0	0	0	0	0	0	0	0	0	0	0	0	0	0	0	0	0	0	0	0	0.276728	0	0
miR408_1	CUGGGAACAGGCAGGGCACG	gma-miR408b-5p|sp=Glycine_max	Glycine_max	0	0	0	0	0	0	0	0	0	0	4.71585	0	0	0	0	0	0	0	0	0	0	0	0	0	0	0	0	0	0	0	0	0	0	0	0	0	0	0	0	0	0	0	0	0	0	0
miR156_7	UUGACAGAAGAGAGUGAGCAC	gma-miR156k|sp=Glycine_max;gma-miR156n|sp=Glycine_max;gma-miR156o|sp=Glycine_max;fve-miR156b|sp=Fragaria_vesca;fve-miR156a|sp=Fragaria_vesca;fve-miR156c|sp=Fragaria_vesca;fve-miR156e|sp=Fragaria_vesca	Glycine_max;Fragaria_vesca	0	0.501209	0	0	0	0	0	0	0	0	0	0	0	0	0	0	0	0	0	0	0	0.417544	0	0	0.0921345	0	0.18502	0	0	0	0	0	0.166159	0	0	0	0	0	0	0	0	0	0	0	0	0
miR166_2	UCGGACCAGGCUUCAUUCCCG	gma-miR166j-3p|sp=Glycine_max;cpa-miR166d|sp=Carica_papaya	Carica_papaya;Glycine_max	0	0	0	0	0	0	0	0.322573	0	0	0	0	0	0	0	0	0	0	0	0	0	0	0	0	0	0	0	0	0	0	0	0	0	0	0	0	0	0	0	0	0	0	0	0	0	1.04189
miR319_2	UUGGACUGAAGGGAGCUCCUUC	gma-miR319g|sp=Glycine_max;gma-miR319l|sp=Glycine_max	Glycine_max	0	0	0	0	0	0	0	0	0	0	0	0	0	0	0	0	0	0	0	0	0	0	0	0	0	0	0	0	0	0	0	0	0	0	0	0	0	0	0	0	0	0	0	0	0	0
miR396_1	UCCACAGCUUUCUUGAACUG	gma-miR396h|sp=Glycine_max	Glycine_max	0	0	0	0	0	0.631832	1.19039	0.161287	0.130003	0	0	0	0	0	0	0	0	0	0	0	0	0	0	0	0	0	0	0	0	0	0	0	0	0	0	0	0	0	0	0	0	0	0	0	0	0
miR396_7	UCCACAGGCUUUCUUGAACUG	osa-miR396e-5p|sp=Oryza_sativa;far-miR396|sp=Festuca_arundinacea;bdi-miR396a-5p|sp=Brachypodium_distachyon;bdi-miR396b-5p|sp=Brachypodium_distachyon;ata-miR396a-5p|sp=Aegilops_tauschii;ata-miR396d-5p|sp=Aegilops_tauschii;ata-miR396b-5p|sp=Aegilops_tauschii	Aegilops_tauschii;Oryza_sativa;Brachypodium_distachyon;Festuca_arundinacea	0	0	0	0	0	104.126	38.4894	69.192	69.9414	92.1632	121.849	0	0	0	0	0	0	0	0	0	0	0	0	0	0	0	0	0	0	0	0	0	0.166159	0	0	0	0	0	0	0	0	0	0	0.553455	0	0.694596
miR165/166_6	UCGGACCAGGCUUCAUCCCCC	ath-miR165a-3p|sp=Arabidopsis_thaliana;ath-miR165b|sp=Arabidopsis_thaliana;bna-miR166f|sp=Brassica_napus;lus-miR166b|sp=Linum_usitatissimum;cas-miR165a|sp=Camelina_sativa;aof-miR166c|sp=Asparagus_officinalis	Camelina_sativa;Linum_usitatissimum;Arabidopsis_thaliana;Asparagus_officinalis;Brassica_napus	0	0	0	0	0	4.67556	2.77759	11.9352	0.390008	12.0938	18.3779	0	0	0	0	0	0	0	0	0	0	0	0	0	0	0	0	0	0	0	0	0	0	0.171496	0	0	0	0	0	0	0	0	0.207612	0	0	0.347298
miR319_26	UUGGACUGAAGGGAGCUCCC	mtr-miR319a-3p|sp=Medicago_truncatula;gma-miR319a|sp=Glycine_max;gma-miR319b|sp=Glycine_max;ptc-miR319a|sp=Populus_trichocarpa;ptc-miR319b|sp=Populus_trichocarpa;ptc-miR319c|sp=Populus_trichocarpa;ptc-miR319d|sp=Populus_trichocarpa;mtr-miR319b-3p|sp=Medicago_truncatula;ctr-miR319|sp=Citrus_trifoliata;gma-miR319e|sp=Glycine_max;lus-miR319b|sp=Linum_usitatissimum;ppe-miR319a|sp=Prunus_persica;cme-m…	Amborella_trichopoda;Medicago_truncatula;Citrus_trifoliata;Cucumis_melo;Glycine_max;Picea_abies;Linum_usitatissimum;Prunus_persica;Populus_trichocarpa	0	0	0	0	0	0	0.66133	0	0	0	0	0	0	0	0	0	0	0	0	0	0	0	0	0	0	0	0	0	0.122772	0	0	0	0	0	0	0	0	0	0	0	0	0	0	0.276728	0.742888	0
miR159_5	CUUGGAUUGAAGGGAGCUCCU	sof-miR159c|sp=Saccharum_officinarum;zma-miR159c-3p|sp=Zea_mays;zma-miR159d-3p|sp=Zea_mays;sbi-miR159b|sp=Sorghum_bicolor;ptc-miR159d|sp=Populus_trichocarpa	Saccharum_officinarum;Zea_mays;Sorghum_bicolor;Populus_trichocarpa	0	0	0	0	0	0	0	0	0	0	0	0	0	0	0	0	0	0	0	0	0	0	0	0	0	0	0	0	0	0	0	0	0	0	0	0	0	0	0	0	0	0	0	0	0	0
miR166_4	GGACUGUUGUCUGGCUCGAGG	ath-miR166a-5p|sp=Arabidopsis_thaliana;ath-miR166b-5p|sp=Arabidopsis_thaliana;aly-miR166b-5p|sp=Arabidopsis_lyrata;cas-miR166b|sp=Camelina_sativa	Camelina_sativa;Arabidopsis_lyrata;Arabidopsis_thaliana	0	0	0	0	0	5.05465	0	0	0	0	0	0	0	0	0	0	0	0	0	0	0	0	0	0	0	0	0	0	0	0	0	0	0	0	0	0	0	0	0	0	0	0	0	0	0	0
miR156_7	CUGACAGAAGAUAGAGAGCAC	gma-miR156e|sp=Glycine_max;smo-miR156b|sp=Selaginella_moellendorffii;mdm-miR156p|sp=Malus_domestica;mdm-miR156q|sp=Malus_domestica;mdm-miR156r|sp=Malus_domestica;mdm-miR156s|sp=Malus_domestica;pab-miR156o|sp=Picea_abies	Picea_abies;Selaginella_moellendorffii;Glycine_max;Malus_domestica	0	0	0	0	0	0	13.2266	0	0.130003	0.139009	0	0	0	0	0	0	0	0	0	0	0	0	0	0	0	0	0	0	0	0	0	0	0	0	0	0	0	0	0	0	0	0	0	0	0	0
miR1512_1	UAACUGAACAUUCUUAGAGCAU	gma-miR1512c|sp=Glycine_max	Glycine_max	0	0	0	0	0	0	0	0	0	3.19722	0	0	0	0	0	0	0	0	0	0	0	0	0	0	0	0	0	0	0	0	0	0	0	0	0	0	0	0	0	0	0	0	0	0	0	0
miR172_1	GUAGCAUCAUCAAGAUUCAC	gma-miR172b-5p|sp=Glycine_max	Glycine_max	0	0	0	0	0	0	0	0	0	0	0	0	0	0	0	0	0	0	0	0	0	0	0	0	0	0.119822	0	0	0	0	0	0	0	0	0	0	0	0	0	0	0	0	0	0	0	0
miR396_1	UUCAAUAAAGCUGUGGGAAG	gma-miR396a-3p|sp=Glycine_max	Glycine_max	0	0	0	0	0	2.65369	0.132266	0	0	0	0	0	0	0	0	0	0	0	0	0	0	0	0	0	0	0	0	0	0	0	0	0	0	0	0	0	0	0	0	0	0	0	0.207612	0	0	0
miR319_8	UUGGACUGAAGGGAGCUCCU	gma-miR319c|sp=Glycine_max;ptc-miR319e|sp=Populus_trichocarpa;ptc-miR319f|sp=Populus_trichocarpa;ptc-miR319g|sp=Populus_trichocarpa;ptc-miR319h|sp=Populus_trichocarpa;cme-miR319c|sp=Cucumis_melo;cme-miR319d|sp=Cucumis_melo;stu-miR319b|sp=Solanum_tuberosum	Cucumis_melo;Solanum_tuberosum;Glycine_max;Populus_trichocarpa	0	0	0	0	0	0	0	0	0	0	0	0	0	0	0	0	0	0	0	0	0	0	0	0	0	0	0	0	0	0	0	0	0	0	0	0	0	0	0	0	0	0	0	0	0.247629	0.347298
miR4416_1	ACGGGUCGCUCUCACCUGGAG	gma-miR4416c-3p|sp=Glycine_max	Glycine_max	0	0	0	0	0	0	0	0	0.130003	0	0	0	0	0	0	0	0	0	0	0	0	0	0	0	0	0	0	0	0	0	0	0	0	0	0	0	0	0	0	0	0	0	0	0	0	0
miR166_170	UCGGACCAGGCUUCAUUCCCC	ath-miR166a-3p|sp=Arabidopsis_thaliana;ath-miR166b-3p|sp=Arabidopsis_thaliana;ath-miR166c|sp=Arabidopsis_thaliana;ath-miR166d|sp=Arabidopsis_thaliana;ath-miR166e-3p|sp=Arabidopsis_thaliana;ath-miR166f|sp=Arabidopsis_thaliana;ath-miR166g|sp=Arabidopsis_thaliana;osa-miR166a-3p|sp=Oryza_sativa;osa-miR166b-3p|sp=Oryza_sativa;osa-miR166c-3p|sp=Oryza_sativa;osa-miR166d-3p|sp=Oryza_sativa;osa-miR166f|sp…	Cucumis_melo;Picea_abies;Linum_usitatissimum;Arabidopsis_lyrata;Aquilegia_caerulea;Zea_mays;Asparagus_officinalis;Prunus_persica;Brassica_napus;Ricinus_communis;Medicago_truncatula;Saccharum_sp.;Malus_domestica;Helianthus_paradoxus;Helianthus_petiolaris;Pinus_taeda;Vitis_vinifera;Arabidopsis_thaliana;Oryza_sativa;Solanum_lycopersicum;Populus_trichocarpa;Fragaria_vesca;Nicotiana_tabacum;Selaginell…	0	0	1.62959	0.761185	1.82204	390.093	238.211	73.0629	49.921	60.052	106.592	0.149891	0	0	0	0.290215	0.69833	28.0202	28.0484	5.54102	9.89051	75.5754	41.9723	4.20253	5.3438	5.63163	2.96031	0.534583	12.7683	28.0202	28.0484	41.9723	12.1296	134.625	1.68251	0	0	0	0	0	0	2.7456	7.68163	0.553455	1.48578	1.38919
miR156_2	UGACAGAAGAGAGUGAGCACU	gma-miR156q|sp=Glycine_max;gma-miR156s|sp=Glycine_max	Glycine_max	0	0	0	0	0	6.31832	3.17439	0	0	0	0	0	0	0	0	0	0	0	0	0	0	0	0	0	0	0	0	0	0	0	0	0	0	0	0	0	0	0	0	0	0	0	0	0	0	0
miR156_1	CUGACAGAAGAUAGAGAGCAU	gma-miR156r|sp=Glycine_max	Glycine_max	0	0	0	0	0	0	0.132266	0	0	0	0	0	0	0	0	0	0	0	0	0	0	0	0	0	0	0	0	0	0	0	0	0	0	0	0	0	0	0	0	0	0	0	0	0	0	0
miR482_1	UAUGGGGGGAUUGGGAAGGAA	gma-miR482e|sp=Glycine_max	Glycine_max	0	0	0	0	0	0	0	3.22573	0	0	0	0	0	0	0	0	0	0	0	0	0	0	0	0	0	0	0	0	0	0	0	0	0	0	0	0	0	0	0	0	0	0	0	0	0	0
miR166_1	CGGACCAGGCUUCAUUCCCC	gma-miR166m|sp=Glycine_max	Glycine_max	0	0	0	0	0	388.577	217.842	106.772	71.1114	92.1632	118.52	0	0	0	0	0	0	0.261871	0	0	0	0	0	0	0	0	0	0	0	0.261871	0	0	0.332317	2.57245	0	0	0	0	0	0	0	0	0.415223	0	0	0
miR5788_1	UGGAUGUGACAUACUCUAGUA	osa-miR5788|sp=Oryza_sativa	Oryza_sativa	0	0	0	0	0	0	0	0	0	0	3.67559	0	0	0	0	0	0	0	0	0	0	0	0	0	0	0	0	0	0	0	0	0	0	0	0	0	0	0	0	0	0	0	0	0	0	0
miR396_6	GUUCAAUAAAGCUGUGGGAAA	zma-miR396b-3p|sp=Zea_mays;zma-miR396a-3p|sp=Zea_mays;bdi-miR396d-3p|sp=Brachypodium_distachyon;bdi-miR396c-3p|sp=Brachypodium_distachyon;ata-miR396e-3p|sp=Aegilops_tauschii;vca-miR396-3p|sp=Vriesea_carinata	Aegilops_tauschii;Zea_mays;Brachypodium_distachyon;Vriesea_carinata	0	0	0	0	0	0	0.132266	0	0	0	0	0	0	0	0	0	0	0	0	0	0	0	0	0	0	0	0	0	0	0	0	0	0	0	0	0	0	0	0	0	0	0	0	0	0	0
miR6021_1	UUGGAAGAGGCUGCUAUUGGA	nta-miR6021|sp=Nicotiana_tabacum	Nicotiana_tabacum	0	0	0	0	0	0	0	0	0	0	0	0	0	0	0	0	0	0	0	0	0	0	0	0	0	0	0	0	0	0	0	0	0	0	0	0	0	0	0	0	0	0	0	0.830183	0	0
miR6022_2	UGGAAGGGAGAAUAUCCAGGA	stu-miR6022|sp=Solanum_tuberosum;sly-miR6022|sp=Solanum_lycopersicum	Solanum_tuberosum;Solanum_lycopersicum	0	0	0	0	0	0	0	0	0	0	0	0	0	0	0	0	0	0	0	0	0	0	0	0	0	0	0	0	0	0	0	0	0	0	0	0	0	0	0	0	0	0	0	0.276728	0.247629	0
miR6024_1	AGAAACAACACUUGCUAAAAGA	stu-miR6024-5p|sp=Solanum_tuberosum	Solanum_tuberosum	0	0	0	0	0	0	0	0	0	0	0	0	0	0	0	0	0	0	0	0	0	0	0	0	0	0	0	0	0	0	0	0	0	0	0	0	0	0	0	0	0	0	0	0	0	0
miR6024_1	UUUUAGCAAGAGUUGUUUUACC	sly-miR6024|sp=Solanum_lycopersicum	Solanum_lycopersicum	0	0	0	0	0	0	0	0	0	0	0	0	0	0	0	0	0	0	0	0	0	0	0	0	0	0	0	0	0	0	0	0	0	0	0	0	0	0	0	0	0	0	0	0	0	0
miR482_2	UUUCCUAUUCCACCCAUGCCAA	stu-miR482c|sp=Solanum_tuberosum;sly-miR482d-3p|sp=Solanum_lycopersicum	Solanum_tuberosum;Solanum_lycopersicum	0.861754	0	0	0	0	0	0	0	0	0	0	0	0	0	0	0	0	0	0	0	0	0	0	0	0	0	0	0	0	0	0	0	0	0	0	0	0	0	0	0	0	0	0	0	0	0
miR482_2	UCUUGCCUACACCGCCCAUGCC	stu-miR482d-3p|sp=Solanum_tuberosum;sly-miR482b|sp=Solanum_lycopersicum	Solanum_tuberosum;Solanum_lycopersicum	0.861754	0	0	0	0	0	0	0	0	0.278019	0.762858	0	0	0	0	0	0	0	0	0	0	0	0.650733	0	0	0	0	0	0	0	0	0.650733	0	0.857482	0	0	0	0	0	0	0	0	0	0.553455	0	0.347298
miR6025_2	UACCAACAAUUGAGAUAACAUC	nta-miR6025a|sp=Nicotiana_tabacum;stu-miR6025|sp=Solanum_tuberosum	Solanum_tuberosum;Nicotiana_tabacum	0	0	0	0	0	0	0	0	0	0	0	0	0	0	0	0	0	0	0	0	0	0	0	0	0	0	0	0	0	0	0	0	0	0.171496	0	0	0	0	0	0	0	0	0	0	0	0
miR6026_2	UUCUUGGCUAGAGUUGUAUUGC	stu-miR6026-3p|sp=Solanum_tuberosum;sly-miR6026|sp=Solanum_lycopersicum	Solanum_tuberosum;Solanum_lycopersicum	0	0	0	0	0	0	0	0	0	0	0	0	0	0	0	0	0	0	0	0	0	0	0	0	0	0	0	0	0	0	0	0	0	0	0	0	0	0	0	0	0	0	0	0	0	0
miR6027_1	AUGGGUAGCACAAGGAUUAAUG	sly-miR6027-5p|sp=Solanum_lycopersicum	Solanum_lycopersicum	0	0	0	0	0	0	0	0	0	0	0	0	0	0	0	0	0	0	0	0	0	0	0	0	0	0	0	0	0	0	0	0	0	1.20048	0	0	0	0	0	0	0	0	0	0	0	0
miR167_9	UGAAGCUGCCAGCAUGAUCU	bna-miR167d|sp=Brassica_napus;mes-miR167b|sp=Manihot_esculenta;lja-miR167a|sp=Lotus_japonicus;lja-miR167b|sp=Lotus_japonicus;lja-miR167c|sp=Lotus_japonicus;gma-miR167l|sp=Glycine_max;fve-miR167b|sp=Fragaria_vesca;fve-miR167c|sp=Fragaria_vesca;fve-miR167a|sp=Fragaria_vesca	Glycine_max;Lotus_japonicus;Manihot_esculenta;Brassica_napus;Fragaria_vesca	0	0	0	0	0	0.379099	0	0	0	0.139009	0.0693507	0	0	0	0	0	0	0	0	0	0	0	0	0	0	0	0	0	0	0	0	0	0	0	0	0	0	0	0	0	0	0	0	0	0	0
miR159_1	AGCUGCUGAGCUAUGGAUCCC	mes-miR159a-5p|sp=Manihot_esculenta	Manihot_esculenta	0	0	0	0	0	0	3.04212	1.77415	0	0	0	0	0	0	0	0	0	0	0	0	0	0	0	0	0	0	0	0	0	0	0	0	0	0	0	0	0	0	0	0	0	0	0	0	0	0
miR397_2	AUUGAGUGCAGCGUUGAUGAA	lus-miR397a|sp=Linum_usitatissimum;bdi-miR397b-5p|sp=Brachypodium_distachyon	Brachypodium_distachyon;Linum_usitatissimum	0	0	0	0	0	0.126366	0	0	0	0	0	0	0	0	0	0	0	0	0	0	0	0	0	0	0	0	0	0	0	0	0	0	0	0	0	0	0	0	0	0	0	0	0	0	0	0
miR159_1	UUUGGAUUGAAGGGAGCUCUC	lus-miR159b|sp=Linum_usitatissimum	Linum_usitatissimum	0	0	0	0	0	0	0	0	0	0	3.32884	0	0	0	0	0	0	0	0	0	0	0	0	0	0	0	0	0	0	0	0	0	0	0	0	0	0	0	0	0	0	0	0	0	0.247629	0
miR167_72	UGAAGCUGCCAGCAUGAUCUA	ath-miR167a-5p|sp=Arabidopsis_thaliana;ath-miR167b|sp=Arabidopsis_thaliana;osa-miR167a-5p|sp=Oryza_sativa;osa-miR167b|sp=Oryza_sativa;osa-miR167c-5p|sp=Oryza_sativa;zma-miR167a-5p|sp=Zea_mays;zma-miR167b-5p|sp=Zea_mays;zma-miR167d-5p|sp=Zea_mays;zma-miR167c-5p|sp=Zea_mays;sbi-miR167a|sp=Sorghum_bicolor;sbi-miR167b|sp=Sorghum_bicolor;gma-miR167a|sp=Glycine_max;gma-miR167b|sp=Glycine_max;ptc-miR167…	Cucumis_melo;Brassica_rapa;Linum_usitatissimum;Arabidopsis_lyrata;Asparagus_officinalis;Zea_mays;Prunus_persica;Brassica_napus;Ricinus_communis;Medicago_truncatula;Malus_domestica;Sorghum_bicolor;Vitis_vinifera;Arabidopsis_thaliana;Oryza_sativa;Solanum_lycopersicum;Populus_trichocarpa;Nicotiana_tabacum;Glycine_max;Carica_papaya;Manihot_esculenta;Solanum_tuberosum;Citrus_sinensis;Triticum_aestivum…	0	0	0	0	0	0.126366	0	0	0.130003	0	0.416104	0	0	0	0	0	0	0	0	0	0	0	0	0	0	0	0	0	0	0	0	0	0	0	0	0	0	0	0	0	0	0	0	0	0	0
miR168_7	UCGCUUGGUGCAGGUCGGGAC	nta-miR168a|sp=Nicotiana_tabacum;nta-miR168b|sp=Nicotiana_tabacum;nta-miR168c|sp=Nicotiana_tabacum;sly-miR168a-5p|sp=Solanum_lycopersicum;sly-miR168b-5p|sp=Solanum_lycopersicum;bra-miR168b-5p|sp=Brassica_rapa;bra-miR168c-5p|sp=Brassica_rapa	Brassica_rapa;Nicotiana_tabacum;Solanum_lycopersicum	0	0	0	0	0	0.505465	0.264532	0	0.130003	0	0	0	0	0	0	0	0	0	0	0	0	0	0	0	0	0	0	0	0	0	0	0	0	0.171496	0	0	0	0	0	0	0	0	0	0	0.247629	0.347298
miR479_1	CGUGAUAUUGGUUUGGCUCAUC	nta-miR479a|sp=Nicotiana_tabacum	Nicotiana_tabacum	0	0	0	0	0	0	0	0	0	0	0	0	0	0	0	0	0	0	0	0	0	0	0	0	0	0	0	0	0	0	0	0	0	0	0	0	0	0	0	0	0	0	0	0	0	0
miR479_1	CGUGAUAUUUGUUUGGCUCAUC	nta-miR479b|sp=Nicotiana_tabacum	Nicotiana_tabacum	0	0	0	0	0	0	0	0	0	0	0	0	0	0	0	0	0	0	0	0	0	0	0	0	0	0	0	0	0	0	0	0	0	0	0	0	0	0	0	0	0	0	0	1.10691	0	0
miR6149_2	UUGAUACGCACCUGAAUCGGC	nta-miR6149a|sp=Nicotiana_tabacum;nta-miR6149b|sp=Nicotiana_tabacum	Nicotiana_tabacum	0	0	0	0	0	0	0	2.58059	0.130003	0	0	0	0	0	0	0	0	0	0	0	0	0	0	0	0	0	0	0	0	0	0	0	0	0	0	0	0	0	0	0	0	0	0	0	0	0
miR6155_1	UAAGGUUGCCUUGCUCUUGCA	nta-miR6155|sp=Nicotiana_tabacum	Nicotiana_tabacum	0	0	0	0	0	0	0	0	0	0	0	0	0	0	0	0	0	0	0	0	0	0	0	0	0	0	0	0	0	0	0	0	0	0	0	0	0	0	0	0	0	0	0	0	0	0
miR168_1	CCCGCCUUGCACCAAGUGAA	zma-miR168a-3p|sp=Zea_mays	Zea_mays	0	0	0	0	0	23.3778	0	0	0.780016	0.139009	0.554806	0	0	0	0	0	0	0	0	0	0	0	0	0	0	0	0	0	0	0	0	0	0	0	0	0	0	0	0	0	0	0	0	0	0	0
miR6173_1	AGCCGUAAACGAUGGAUACU	hbr-miR6173|sp=Hevea_brasiliensis	Hevea_brasiliensis	0	0	0	0	0	10.7411	0	16.7738	0.650013	3.89226	7.35118	0	0	0	0	0	0	0	0.967185	0.639348	0.215011	0	0	0.127349	0.0921345	0.838754	0.462549	0.267292	0.245544	0	0.967185	0	0	0.342993	0.152955	0	0	0	0	0	0	0.343199	0.207612	3.044	15.1054	2.08379
miR6191_1	UAGAUUUGUCUAGAUAUGAA	hvu-miR6191|sp=Hordeum_vulgare	Hordeum_vulgare	0	0	0	0	0	0	0	0	0	0	0	0	0	0	0	0	0	0	0	0	0	0	0	0	0	0	0	0	0	0	0	0	0	0	0	0	0	0	0	0	0	0	0	0.276728	0	0
miR6253_1	GAGGAAAGUGGGCAGUUGGGUU	osa-miR6253|sp=Oryza_sativa	Oryza_sativa	0	0	0	0	0	0	0	0	0	0	0	0	0	0	0	0	0	0	0	0	0	0	0	0	0	0	0	0	0	0	0	0	0	0	0	0	0	0	0	0	0	0	0	0	0	0
miR482_1	GGAAUGGGCUGUUUGGGAUG	ppe-miR482c-5p|sp=Prunus_persica	Prunus_persica	0	0	0	0	0	0	3.96798	3.06445	2.86006	0	0.0693507	0	0	0	0	0	0	0	0	0	0	0	0	0.127349	0.184269	0	0	0	0	0	0	0	0	0	0	0	0	0	0	0	0	0	0	0	0	0
miR398_1	CGUGUUCUCAGGUCGCCCCUG	ppe-miR398b|sp=Prunus_persica	Prunus_persica	0	0	0	0	0	0	0.132266	0	0	0	0	0	0	0	0	0	0	0.261871	0	0	0	0	0	0	0	0	0	0	0	0.261871	0	0	0	0	0	0	0	0	0	0	0	0	0	0	0	0
miR166_1	UCUCGGACCAGGCUUCAUUC	gma-miR166u|sp=Glycine_max	Glycine_max	1.72351	0	0	0	0	0	0.396798	0	0.130003	0	0.0693507	0	0	0	0	0	0	0	0	0	0	0	0.325367	0	0	0	0	0	0.122772	0	0	0.325367	0	1.02898	0	0	0	0	0	0	0	0	0	0	0	0.347298
miR390_2	AGCUCAGGAGGGAUAGCGCC	gma-miR390e|sp=Glycine_max;csi-miR390b-5p|sp=Citrus_sinensis	Citrus_sinensis;Glycine_max	0	0	0	0	0	0.126366	3.43892	5.48375	0.390008	5.56037	1.04026	0	0	0	0	0	0	0	0	0	0	0	0	0	0	0	0	0	0	0	0	0	0	0	0	0	0	0	0	0	0	0	0	0	0	0
miR6300_1	GUCGUUGUAGUAUAGUGG	gma-miR6300|sp=Glycine_max	Glycine_max	0	0	0	0	0	11.7521	0	2.74187	0	1.66811	0	0	0	0	0	0	0	0	0	0	0	0.835087	0	0	0	0	0	0.178194	0	0	0	0	0	0.685986	0	0	0	0	0	0	0	0	0	0	0	0
miR168_33	UCGCUUGGUGCAGGUCGGGAA	ath-miR168a-5p|sp=Arabidopsis_thaliana;ath-miR168b-5p|sp=Arabidopsis_thaliana;gma-miR168a|sp=Glycine_max;ptc-miR168a-5p|sp=Populus_trichocarpa;ptc-miR168b-5p|sp=Populus_trichocarpa;bna-miR168a|sp=Brassica_napus;vvi-miR168|sp=Vitis_vinifera;ccl-miR168|sp=Citrus_clementina;crt-miR168|sp=Citrus_reticulata;rco-miR168|sp=Ricinus_communis;aly-miR168a-5p|sp=Arabidopsis_lyrata;aly-miR168b-5p|sp=Arabidops…	Brassica_rapa;Picea_abies;Citrus_clementina;Linum_usitatissimum;Arabidopsis_lyrata;Asparagus_officinalis;Prunus_persica;Cynara_cardunculus;Brassica_napus;Ricinus_communis;Medicago_truncatula;Malus_domestica;Vitis_vinifera;Arabidopsis_thaliana;Citrus_reticulata;Populus_trichocarpa;Vigna_unguiculata;Fragaria_vesca;Nicotiana_tabacum;Vriesea_carinata;Glycine_max;Manihot_esculenta;Citrus_sinensis;Ambo…	0	0	0	0	0	35.6353	95.3638	6.61275	18.4604	26.8288	14.8411	0	0	0	0	0	0	0	0.64479	0	0	0	0	0.254699	0	0	0	0	0	0	0.64479	0	0	0	0	0	0	0	0	0	0	0	0	0	0	0
miR6478_1	CCGACCUUAGCUCAGUUGGUG	ptc-miR6478|sp=Populus_trichocarpa	Populus_trichocarpa	24.1291	0	0	0	0	452.392	18.6495	11.2901	14.3003	16.5421	19.0715	0	0	0	0	0	0	2.35684	0.64479	0	0.430022	3.34035	0.9761	0.891446	1.28988	0.718932	0.462549	0.178194	0.982176	2.35684	0.64479	0.9761	0.166159	50.5914	0.458866	0	0	0	0	0	0	1.2012	5.81313	14.9433	75.0317	20.4906
miR156_1	UUGACAGAAGAUAGAGAGC	hbr-miR156|sp=Hevea_brasiliensis	Hevea_brasiliensis	0	0	0	0	0	0	0	0	0	0	0	0	0	0	0	0	0	0	0	0	0	0	0	0	0	0	0	0	0	0	0	0	0	0	0	0	0	0	0	0	0	0	0	0	0	0.347298
miR159_1	UUUGGUUUGAAGGGAGCUCUA	pde-miR159|sp=Pinus_densata	Pinus_densata	0	0	0	0	0	0	0	0	0	0	0	0	0	0	0	0	0	0	0	0	0	0	0	0	0	0	0	0	0	0	0	0	0	0	0	0	0	0	0	0	0	0	0	0.553455	0	0
miR396_2	UCCCACGGCUUUCUUGAACUU	pde-miR396|sp=Pinus_densata;pab-miR396f|sp=Picea_abies	Picea_abies;Pinus_densata	0	0	0	0	0	0	0	0	0	0	0	0	0	0	0	0	0	0	0	0	0	0	0	0	0	0	0	0	0	0	0	0	0	0	0	0	0	0	0	0	0	0	0	0	0.247629	0
miR1314_1	CCGGCCUCGAAUGUUAGGAGAA	pde-miR1314|sp=Pinus_densata	Pinus_densata	0	0	0	0	0	0	0	0	0	0	0	0	0	0	0	0	0	0	0	0	0	0	0	0	0	0	0.0925098	0	0	0	0	0	0	0	0	0	0	0	0	0	0	0	0	0	0	0
miR168_11	CCCGCCUUGCAUCAACUGAAU	ath-miR168a-3p|sp=Arabidopsis_thaliana;ptc-miR168a-3p|sp=Populus_trichocarpa;ptc-miR168b-3p|sp=Populus_trichocarpa;aly-miR168a-3p|sp=Arabidopsis_lyrata;mtr-miR168c-3p|sp=Medicago_truncatula;sly-miR168b-3p|sp=Solanum_lycopersicum;bra-miR168b-3p|sp=Brassica_rapa;bra-miR168c-3p|sp=Brassica_rapa;fve-miR168-3p|sp=Fragaria_vesca;cas-miR168|sp=Camelina_sativa;csi-miR168-3p|sp=Citrus_sinensis	Medicago_truncatula;Brassica_rapa;Arabidopsis_thaliana;Citrus_sinensis;Camelina_sativa;Arabidopsis_lyrata;Solanum_lycopersicum;Populus_trichocarpa;Fragaria_vesca	0	0	0	0	0	5.81285	41.7961	0.161287	1.30003	5.9774	5.96416	0	0	0	0	0	0	0	0	0	0	0	0	0	0.0921345	0	0	0	0	0	0	0	0	0	0	0	0	0	0	0	0	0	0	0	0	0
miR3701_1	UGAACAAUGCCCACCCUUCAUC	pde-miR3701|sp=Pinus_densata	Pinus_densata	0	0	0	0	0	0	0	0	0	0	0	0	0	0	0	0	0	0	0	0	0	0	0	0	0.184269	0	0	0	0	0	0	0	0	0	0	0	0	0	0	0	0	0	0	0	0	0
miR166_7	UCGGACCAGGCUUCAUUCCUU	ptc-miR166n|sp=Populus_trichocarpa;ptc-miR166o|sp=Populus_trichocarpa;ptc-miR166q|sp=Populus_trichocarpa;pab-miR166b|sp=Picea_abies;lus-miR166f|sp=Linum_usitatissimum;bdi-miR166j|sp=Brachypodium_distachyon;ata-miR166c-3p|sp=Aegilops_tauschii	Aegilops_tauschii;Picea_abies;Brachypodium_distachyon;Linum_usitatissimum;Populus_trichocarpa	0	0	0	0	0	0	0	4.99989	0	0	0	0	0	0	0	0	0	0	0	0	0	0.417544	0	0	0	0	0	0	0	0	0	0	0	0	0	0	0	0	0	0	0	0	0	0	0.247629	0
miR3630_1	UGUGGGAAUCUCUCUGAUGCUU	han-miR3630-3p|sp=Helianthus_annuus	Helianthus_annuus	0	0	0	0	0	0	0	0	0	0	0	0	0	0	0	0	0	0	0	0	0	0	0	0	0	0	0	0	0	0	0	0	0	0	0	0	0	0	0	0	0	0	0	0	0	0
miR159_5	CUUGGAUUGAAGGGAGCUCC	mdm-miR159a|sp=Malus_domestica;mdm-miR159b|sp=Malus_domestica;cpa-miR159b|sp=Carica_papaya;pab-miR159b|sp=Picea_abies;pab-miR159c|sp=Picea_abies	Carica_papaya;Malus_domestica;Picea_abies	0	0	0	0	0	0.252733	4.10025	10.8062	0	0.139009	0.0693507	0	0	0	0	0	0	0	0	0	0	0	0	0	0	0	0	0	0	0	0	0	0	0	0	0	0	0	0	0	0	0	0	0	0	0
miR167_4	UGAAGCUGCCAGCAUGAUCUUA	mdm-miR167h|sp=Malus_domestica;mdm-miR167i|sp=Malus_domestica;mdm-miR167j|sp=Malus_domestica;ppe-miR167d|sp=Prunus_persica	Prunus_persica;Malus_domestica	0	0	0	0	0	0	0	0	0	0	0	0	0	0	0	0	0	0	0	0	0	0	0	0	0	0	0	0	0	0	0	0	0	0	0	0	0	0	0	0	0	0	0	0.276728	0	0
miR396_1	UUCCACAGCUUUCUUGAACAG	mdm-miR396a|sp=Malus_domestica	Malus_domestica	0	0	0	0	0	4.17009	43.7801	14.3545	0.130003	7.78452	0.624157	0	0	0	0	0	0	0	0	0	0.215011	0	0	0	0.0921345	0	0	0	0	0	0	0	0	0	0	0	0	0	0	0	0	0	0	0.553455	0.495259	0
miR397_2	UUGAGUGCAGCGUUGAUGAAA	mdm-miR397a|sp=Malus_domestica;mdm-miR397b|sp=Malus_domestica	Malus_domestica	0	0	0	0	0	4.42282	0	0	4.42009	0	0	0	0	0	0	0	0	0	0	0	0	0	0	0	0	0	0	0	0	0	0	0	0	0	0	0	0	0	0	0	0	0	0	0	0	0
miR482_1	UCUUUCCUAUCCCUCCCAUUCC	mdm-miR482b|sp=Malus_domestica	Malus_domestica	0	0	0	0	0	0	2.51305	0	0	0	0	0	0	0	0	0	0	0	0	0	0	0	0	0	0	0	0	0	0	0	0	0	0	0	0	0	0	0	0	0	0	0	0	0	0	0
miR535_2	UGACAAGGAGAGAGAGCACGC	mdm-miR535b|sp=Malus_domestica;mdm-miR535c|sp=Malus_domestica	Malus_domestica	0	0	0	0	0	0.126366	30.9503	0	0	0	0	0	0	0	0	0	0	0	0	0	0	0	0	0	0	0	0	0	0	0	0	0	0	0	0	0	0	0	0	0	0	0	0	0	0	0
miR535_2	UGACGACGAGAGAGAGCACGC	mdm-miR535d|sp=Malus_domestica;ppe-miR535b|sp=Prunus_persica	Prunus_persica;Malus_domestica	0	0	0	0	0	0.252733	14.417	12.0965	0	3.89226	0	0	0	0	0	0	0	0	0	0	0	0	0	0	0	0	0	0	0.245544	0	0	0	0	0	0	0	0	0	0	0	0	0	0	0	0	0
miR827_1	UUAGAUGACCAUCAACGAACA	mdm-miR827|sp=Malus_domestica	Malus_domestica	0	0	0	0	0	0.126366	18.6495	0	0	0	0	0	0	0	0	0	0	0	0	0	0	0	0	0	0.0921345	0	0	0	0	0	0	0	0	0	0	0	0	0	0	0	0	0	0	0	0	0
miR408_3	ACAGGGAAGAGGUAGAGCAUG	mdm-miR408b|sp=Malus_domestica;mdm-miR408c|sp=Malus_domestica;mdm-miR408d|sp=Malus_domestica	Malus_domestica	0	0	0	0	0	0	8.86183	0	0	0	0	0	0	0	0	0	0	0	0	0	0	0	0	0	0	0	0	0	0	0	0	0	0	0	0	0	0	0	0	0	0	0	0	0	0	0
miR7120_2	CAGUCUGACAAUAUAACGUGC	mdm-miR7120a-3p|sp=Malus_domestica;mdm-miR7120b-3p|sp=Malus_domestica	Malus_domestica	0	0	0	0	0	0	0	0	0	0	0	0	0	0	0	0	0	0	0	0	0	0	0	0	0	0	0	0	0	0	0	0	0	0	0	0	0	0	0	0	0	0	0	0	0.990517	0
miR482_1	AAUGGAAGGGUAGGAAAGAAG	mdm-miR482d|sp=Malus_domestica	Malus_domestica	0	0	0	0	0	0	0	1.29029	0	0	0	0	0	0	0	0	0	0	0	0	0	0	0	0	0	0	0	0	0	0	0	0	0	0	0	0	0	0	0	0	0	0	0	0	0	0
miR7121_3	UCCUCUUGGUGAUCGCCCUGU	mdm-miR7121a|sp=Malus_domestica;mdm-miR7121b|sp=Malus_domestica;mdm-miR7121c|sp=Malus_domestica	Malus_domestica	0	0	0	0	0	0	6.2165	3.54831	0	0	0.0693507	0	0	0	0	0	0	0	0	0	0	0	0	0	0	0	0	0	0	0	0	0	0	0	0	0	0	0	0	0	0	0	0	0	0	0
miR7125_2	CGAACUUAUUGCAACUAGCUU	mdm-miR7125|sp=Malus_domestica;ppe-miR7125-3p|sp=Prunus_persica	Prunus_persica;Malus_domestica	0	0	0	0	0	5.56012	5.81971	0	0	0	0	0	0	0	0	0	0	0	0	0	0	0	0	0	0	0	0	0	0	0	0	0	0	0	0	0	0	0	0	0	0	0	0	0	0	0
miR7126_1	UUGCGUUCCACUGAUUCUUUCG	mdm-miR7126-3p|sp=Malus_domestica	Malus_domestica	0	0	0	0	0	4.67556	1.32266	0.161287	0	0	0	0	0	0	0	0	0	0	0	0	0	0	0	0	0	0	0	0	0	0	0	0	0	0	0	0	0	0	0	0	0	0	0	0	0	0
miR166_1	UCGGACCAGGCUUCAUUCUC	cme-miR166i|sp=Cucumis_melo	Cucumis_melo	0	0	0	0	0	5.05465	0	0.161287	0	0	0	0	0	0	0	0	0	0	0	0	0	0	0	0	0	0	0	0	0	0	0	0	0	0	0	0	0	0	0	0	0	0	0	0	0	0
miR1511_1	ACCUAGCUCUGAUACCAUGAA	mdm-miR1511|sp=Malus_domestica	Malus_domestica	0	0	0	0	0	0	4.23251	3.54831	0	0	0	0	0	0	0	0	0	0	0	0	0	0	0	0	0.184269	0	0	0	0	0	0	0	0	0	0	0	0	0	0	0	0	0	0	0	0	0
miR166_1	UUGGACCAGGCUUCAUUCCCC	mes-miR166i|sp=Manihot_esculenta	Manihot_esculenta	0	0	0	0	0	0.379099	0.132266	0	0	0	0.0693507	0	0	0	0	0	0	0	0	0	0	0	0	0	0	0	0	0	0	0	0	0	0	0.342993	0	0	0	0	0	0	0	0	0	0	0	0
miR168_1	CCUGCCUUGCAUCAACUGAAU	sly-miR168a-3p|sp=Solanum_lycopersicum	Solanum_lycopersicum	0	0	0	0	0	0	0	2.74187	0.130003	0	0	0	0	0	0	0	0	0	0	0	0	0	0	0	0	0	0	0	0	0	0	0	0	0	0	0	0	0	0	0	0	0	0	0	0	0
miR169_42	CAGCCAAGGAUGACUUGCCGA	ath-miR169a-5p|sp=Arabidopsis_thaliana;osa-miR169a|sp=Oryza_sativa;zma-miR169a-5p|sp=Zea_mays;zma-miR169b-5p|sp=Zea_mays;sbi-miR169a|sp=Sorghum_bicolor;mtr-miR169a|sp=Medicago_truncatula;ptc-miR169a|sp=Populus_trichocarpa;ptc-miR169b-5p|sp=Populus_trichocarpa;ptc-miR169c|sp=Populus_trichocarpa;bna-miR169a|sp=Brassica_napus;bna-miR169b|sp=Brassica_napus;vvi-miR169f|sp=Vitis_vinifera;vvi-miR169g|sp…	Aegilops_tauschii;Medicago_truncatula;Nicotiana_tabacum;Glycine_max;Theobroma_cacao;Manihot_esculenta;Brachypodium_distachyon;Camelina_sativa;Sorghum_bicolor;Vitis_vinifera;Arabidopsis_lyrata;Linum_usitatissimum;Arabidopsis_thaliana;Zea_mays;Oryza_sativa;Solanum_lycopersicum;Populus_trichocarpa;Brassica_napus	0	0	0	0	0	0	0	0	0	0	0	0	0	0	0	0	0	0	0	0	0	0	0.650733	0	0	0	0	0	0	0	0	0.650733	0	0	0	0	0	0	0	0	0	0	0	0	0	0
miR408_1	CAGGGAAGAGGCAGAGCAUGG	lja-miR408|sp=Lotus_japonicus	Lotus_japonicus	0	0	0	0	0	0	17.1946	0	0	0	0	0	0	0	0	0	0	0	0	0	0	0	0	0	0	0	0	0	0	0	0	0	0	0	0	0	0	0	0	0	0	0	0	0	0	0
miR156_1	CUGACAGAAGAGAGUGAGCAC	ama-miR156|sp=Avicennia_marina	Avicennia_marina	0	0	0	0	0	0	0	0	0	0	0	0	0	0	0	0	0	0	0	0	0	0	0	0	0	0	0	0.0890972	0	0	0	0	0	0	0	0	0	0	0	0	0	0	0	0	0	0
miR396_6	UUCCACGGCUUUCUUGAACUG	ptc-miR396f|sp=Populus_trichocarpa;mdm-miR396f|sp=Malus_domestica;mdm-miR396g|sp=Malus_domestica;cme-miR396e|sp=Cucumis_melo;eun-miR396a-5p|sp=Eugenia_uniflora;aof-miR396a|sp=Asparagus_officinalis	Cucumis_melo;Malus_domestica;Populus_trichocarpa;Asparagus_officinalis;Eugenia_uniflora	0	0	0	0	0	6.31832	50.1288	63.8695	16.2503	5.42137	7.00442	0	0	0	0	0	0	0	0	0	0	0	0	0	0.0921345	0	0	0	0	0	0	0	0	0	0	0	0	0	0	0	0	0	0	0	0	0
miR396_16	UUCCACGGCUUUCUUGAACUU	ptc-miR396g-5p|sp=Populus_trichocarpa;pab-miR396b|sp=Picea_abies;pab-miR396c|sp=Picea_abies;tcc-miR396d|sp=Theobroma_cacao;pab-miR396i|sp=Picea_abies;pab-miR396j|sp=Picea_abies;pab-miR396k|sp=Picea_abies;pab-miR396l|sp=Picea_abies;pab-miR396m|sp=Picea_abies;pab-miR396n|sp=Picea_abies;pab-miR396o|sp=Picea_abies;pab-miR396p|sp=Picea_abies;pab-miR396q|sp=Picea_abies;pab-miR396r|sp=Picea_abies;pab-mi…	Theobroma_cacao;Picea_abies;Populus_trichocarpa	0	0	0	0	0	0.126366	0.529064	0.806433	0	0	0.138701	0	0	0	0	0	0	0	0	0	0	0	0	0	0	0	0	0	0	0	0	0	0	0	0	0	0	0	0	0	0	0	0	0	0	0
miR170/171_11	UAUUGGCCUGGUUCACUCAGA	ath-miR170-5p|sp=Arabidopsis_thaliana;ath-miR171a-5p|sp=Arabidopsis_thaliana;aly-miR170-5p|sp=Arabidopsis_lyrata;aly-miR171a-5p|sp=Arabidopsis_lyrata;gma-miR171j-5p|sp=Glycine_max;stu-miR171a-5p|sp=Solanum_tuberosum;stu-miR171c-5p|sp=Solanum_tuberosum;sly-miR171f|sp=Solanum_lycopersicum;cas-miR170|sp=Camelina_sativa;cas-miR171a-5p|sp=Camelina_sativa;csi-miR171f-5p|sp=Citrus_sinensis	Glycine_max;Solanum_tuberosum;Arabidopsis_thaliana;Citrus_sinensis;Camelina_sativa;Arabidopsis_lyrata;Solanum_lycopersicum	0	0	0	0	0	0	0	0	0	0	0	0	0	0	0	0	0	0	0	0	0	0	0	0	0	0	0	0	0	0	0	0	0	0	0	0	0	0	0	0	0	0	0	0	0	0.347298
miR7757_1	CACAAAACCUUCAGCUACCCA	bdi-miR7757-5p.1|sp=Brachypodium_distachyon	Brachypodium_distachyon	0	0	0	0	0	1.64276	0	0	0.130003	0	0	0	0	0	0	0	0	0	0	0	0	0	0	0	0	0	0	0	0	0	0	0	0	0	0	0	0	0	0	0	0	0	0	0	0	0
miR7773_1	UUUUUCCUUCGGCUGACACGU	bdi-miR7773-3p|sp=Brachypodium_distachyon	Brachypodium_distachyon	0	0	0	0	0	4.17009	0	0	0	0	0	0	0	0	0	0	0	0	0	0	0	0	0	0	0	0	0	0	0	0	0	0	0	0	0	0	0	0	0	0	0	0	0	0	0	0
miR8036_1	UAUGUCUUUCCGAUGCCUCCCA	stu-miR8036-3p|sp=Solanum_tuberosum	Solanum_tuberosum	0	0	0	0	0	0	0	0	0	0	0	0	0	0	0	0	0	0	0	0	0	0	0	0	0	0	0	0	0	0	0	0	0	0	0	0	0	0	0	0	0	0	0	0	0	0
miR319_1	UUGGACUGAAGGGUUCCCUUC	stu-miR319-3p|sp=Solanum_tuberosum	Solanum_tuberosum	0	0	0	0	0	0	0	0	0	0	0	0	0	0	0	0	0	0	0	0	0	0	0	0	0	0	0	0	0	0	0	0	0	0	0	0	0	0	0	0	0	0	0	0	0	0.347298
miR7122_1	UUAUACAGAGAAACCGCUGUCG	stu-miR7122-5p|sp=Solanum_tuberosum	Solanum_tuberosum	0	0	0	0	0	0	0	0	0	0	0	0	0	0	0	0	0	0	0	0	0	0	0	0	0	0	0	0	0	0	0	0	0	0	0	0	0	0	0	0	0	0	0	0	0.742888	0
miR5303_2	AUAUUUUUGAAGAGUCUGAGCAAC	stu-miR5303g|sp=Solanum_tuberosum;stu-miR5303i|sp=Solanum_tuberosum	Solanum_tuberosum	0	0	0	0	0	0	0	0	0	0	0	0	0	0	0	0	0	0	0	0	0	0	0	0	0	0	0	0	0	0	0	0	0	0	0	0	0	0	0	0	0	0	0	0	0	0
miR172_76	AGAAUCUUGAUGAUGCUGCAU	ath-miR172a|sp=Arabidopsis_thaliana;ath-miR172b-3p|sp=Arabidopsis_thaliana;osa-miR172a|sp=Oryza_sativa;osa-miR172d-3p|sp=Oryza_sativa;gma-miR172a|sp=Glycine_max;gma-miR172b-3p|sp=Glycine_max;ptc-miR172a|sp=Populus_trichocarpa;ptc-miR172b-3p|sp=Populus_trichocarpa;ptc-miR172c|sp=Populus_trichocarpa;ptc-miR172f|sp=Populus_trichocarpa;sly-miR172a|sp=Solanum_lycopersicum;sly-miR172b|sp=Solanum_lycope…	Cucumis_melo;Brassica_rapa;Linum_usitatissimum;Arabidopsis_lyrata;Aquilegia_caerulea;Asparagus_officinalis;Prunus_persica;Cynara_cardunculus;Brassica_napus;Brassica_oleracea;Medicago_truncatula;Malus_domestica;Arabidopsis_thaliana;Oryza_sativa;Solanum_lycopersicum;Populus_trichocarpa;Vigna_unguiculata;Fragaria_vesca;Nicotiana_tabacum;Vriesea_carinata;Glycine_max;Salvia_sclarea;Manihot_esculenta;S…	0	0	0	0	0	0	0.132266	0	0	0	0	0	0	0	0	0	0	0	0	0	0	0	0	0	0	0	0	0	0	0	0	0	0	0	0	0	0	0	0	0	0	0	0	0	0	0
miR171_2	UUGAGCCGCGUCAAUAUCUCU	stu-miR171b-3p|sp=Solanum_tuberosum;sly-miR171e|sp=Solanum_lycopersicum	Solanum_tuberosum;Solanum_lycopersicum	0	0	0	0	0	0	0	0	0	0	0	0	0	0	0	0	0	0	0	0	0	0	0	0	0	0	0	0	0	0	0	0	0	0	0	0	0	0	0	0	0	0	0	0	0	0
miR319_1	AGAGCUUUCUUCGGUCCACAC	stu-miR319a-5p|sp=Solanum_tuberosum	Solanum_tuberosum	0	0	0	0	0	0	0	0	0	0	0	0	0	0	0	0	0	0	0	0	0	0	0	0	0	0	0	0	0	0	0	0	0	0.514489	0	0	0	0	0	0	0	0	0	0	0	0
miR167_1	GAUCAUGUGGUUGCUUCACC	stu-miR167d-3p|sp=Solanum_tuberosum	Solanum_tuberosum	0	0	0	0	0	0.126366	8.2005	0	0	0	0	0	0	0	0	0	0	0	0	0	0	0	0	0	0	0	0	0	0	0	0	0	0	0	0	0	0	0	0	0	0	0	0	0	0	0
miR393_2	AUCAUGCGAUCUCUUCGGAAU	stu-miR393-3p|sp=Solanum_tuberosum;sly-miR393|sp=Solanum_lycopersicum	Solanum_tuberosum;Solanum_lycopersicum	0	0	0	0	0	0	0	0	0	0	0	0	0	0	0	0	0	0	0	0	0	0	0	0	0	0	0	0	0	0	0	0	0	0.342993	0	0	0	0	0	0	0	0	0	0	0	0
miR398_1	GGGUUGAUUUGAGAACAUAUG	stu-miR398a-5p|sp=Solanum_tuberosum	Solanum_tuberosum	0	0	0	0	0	0	0	0	0	0	0	0	0	0	0	0	0	0	0	0	0	0	0	0	0	0	0	0	0	0	0	0	0	0	0	0	0	0	0	0	0	0	0	0	0	0
miR398_2	UAUGUUCUCAGGUCGCCCCUG	stu-miR398a-3p|sp=Solanum_tuberosum;sly-miR398a|sp=Solanum_lycopersicum	Solanum_tuberosum;Solanum_lycopersicum	0	0	0	0	0	0	0	0	0	0	0	0	0	0	0	0	0	0	0	0	0	0	0	0	0	0	0	0	0	0	0	0	0	0	0	0	0	0	0	0	0	0	0	0	0	0
miR408_1	ACGGGGACGAGACAGAGCAUG	stu-miR408b-5p|sp=Solanum_tuberosum	Solanum_tuberosum	0	0	0	0	0	4.80192	0	0	0	0	0	0	0	0	0	0	0	0	0	0	0	0	0	0	0	0	0	0	0	0	0	0	0	0	0	0	0	0	0	0	0	0	0	0	0	0
miR156_2	GCUUACUCUCUAUCUGUCACC	stu-miR156g-3p|sp=Solanum_tuberosum;sly-miR156e-3p|sp=Solanum_lycopersicum	Solanum_tuberosum;Solanum_lycopersicum	0	0	0	0	0	0	13.6234	0	0.130003	0	3.53689	0	0	0	0	0	0	0	0	0	0	0	0	0	0	0	0	0	0	0	0	0	0	0	0	0	0	0	0	0	0	0	0	0	0	0
miR396_1	UUCCACAGCUUUCUUGAACGU	ppe-miR396a|sp=Prunus_persica	Prunus_persica	0	0	0	0	0	0	0.264532	0	0	0	0	0	0	0	0	0	0	0	0	0	0	0	0	0	0	0	0	0	0	0	0	0	0	0	0	0	0	0	0	0	0	0	0	0	0	0
miR482_1	UCUUUCCUACUCCACCCAUUCC	ppe-miR482f|sp=Prunus_persica	Prunus_persica	0	0	0	0	0	0	0	0	0	0	0	0	0	0	0	0	0	0	0	0.213116	0	0	0	0	0	0.119822	0	0	0	0	0	0	0	0	0	0	0	0	0	0	0	0	0	0	0	0
miR7122_1	GCCGUGUUUCUUUGUAUAAAG	ppe-miR7122a-3p|sp=Prunus_persica	Prunus_persica	0	0	0	0	0	0	0.66133	0	0	0	0	0	0	0	0	0	0	0	0	0	0	0	0	0	0	0	0	0	0	0	0	0	0	0	0	0	0	0	0	0	0	0	0	0	0	0
miR528_8	UGGAAGGGGCAUGCAGAGGAG	osa-miR528-5p|sp=Oryza_sativa;zma-miR528a-5p|sp=Zea_mays;zma-miR528b-5p|sp=Zea_mays;sbi-miR528|sp=Sorghum_bicolor;bdi-miR528-5p|sp=Brachypodium_distachyon;ssp-miR528|sp=Saccharum_sp.;ata-miR528-5p|sp=Aegilops_tauschii;vca-miR528-5p|sp=Vriesea_carinata	Aegilops_tauschii;Vriesea_carinata;Brachypodium_distachyon;Sorghum_bicolor;Zea_mays;Oryza_sativa;Saccharum_sp.	0	0	0	0	0	9.60384	0	0.161287	0	0.278019	0.277403	0	0	0	0	0	0	0	0	0	0	0	0	0	0	0	0	0	0	0	0	0	0	0	0	0	0	0	0	0	0	0	0	0	0	0
miR166_1	GGACCAGGCUUCAUUCCCC	cpa-miR166e|sp=Carica_papaya	Carica_papaya	0	0	0	0	0	13.5212	9.25862	0.48386	6.37013	0.556037	3.46754	0	0	0	0	0	0	0	0	0	0	0	0	0	0	0	0	0	0	0	0	0	0	0	0	0	0	0	0	0	0	0	0	0	0	0
miR398_1	GGGACGACAUGAGAUCACACG	cpa-miR398|sp=Carica_papaya	Carica_papaya	0	0	0	0	0	0	0	0	0	0	0	0	0	0	0	0	0	0	0	0	0	0	0	0	0	0	0	0	0	0	0	0	0	0	0	0	0	0	0	0	0	0	0	0	0	1.38919
miR8155_1	UAACCUGGCUCUGAUACCA	cpa-miR8155|sp=Carica_papaya	Carica_papaya	0	0	0	0	0	0	0.264532	0	0.130003	0.139009	0.832209	0	0	0	0	0	0	0	0	0	0	0	0	0	0	0	0	0	0	0	0	0	0	0	0	0	0	0	0	0	0	0	0	0	0	0
miR531_2	CUCGCCGGGGCUGCGUGCCGCCAU	osa-miR531a|sp=Oryza_sativa;osa-miR531c|sp=Oryza_sativa	Oryza_sativa	0	0	0	0	0	0	0	0	0	0	2.49663	0	0	0	0	0	0	0	0	0	0	0	0	0	0	0	0	0	0	0	0	0	0	0	0	0	0	0	0	0	0	0	0	0	0	0
miR319_3	CUUGGACUGAAGGGAGCUCC	ppt-miR319a|sp=Physcomitrella_patens;ppt-miR319b|sp=Physcomitrella_patens;sly-miR319a|sp=Solanum_lycopersicum	Solanum_lycopersicum;Physcomitrella_patens	0	0	0	0	0	0	0	0	0	0	0	0	0	0	0	0	0	0	0	0.213116	0	0	0	0	0	0	0	0	0	0	0	0	0	0	0	0	0	0	0	0	0	0	0	0.276728	0	0
miR8175_1	GAUCCCCGGCAACGGCGCCA	ath-miR8175|sp=Arabidopsis_thaliana	Arabidopsis_thaliana	1.72351	0	0	0	0.364408	0.505465	0.66133	0.161287	1.04002	5.83839	7.69793	0	0	0.115278	0	0	0	0	0	0	0	0	0	0	0	0	0	0	0.122772	0	0	0	0	0.171496	0	0	0	0	0	0	0	0	0	0	0	0
miR159/319_4	CUUGGACUGAAGGGAGCUCCC	ppt-miR319c|sp=Physcomitrella_patens;ppt-miR319d-3p|sp=Physcomitrella_patens;ppt-miR319e|sp=Physcomitrella_patens;csi-miR159c-3p|sp=Citrus_sinensis	Physcomitrella_patens;Citrus_sinensis	0	0	0	0	0	0.126366	0	0	0	0	0	0	0	0	0	0	0	0	0	0	0	0	0	0	0	0	0	0	0	0	0	0	0.166159	0	0	0	0	0	0	0	0	0	0	0	0	0
miR319_1	GAGCUUUCUUCGGUCCAAUA	ppt-miR319d-5p.1|sp=Physcomitrella_patens	Physcomitrella_patens	0	0	0	0	0	0	0	0	0	0.139009	0	0	0	0	0	0	0	0	0	0	0	0	0	0	0	0	0	0	0	0	0	0	0	0	0	0	0	0	0	0	0	0	0	0	0	0
miR173_4	UUCGCUUGCAGAGAGAAAUCAC	ath-miR173-5p|sp=Arabidopsis_thaliana;aly-miR173a-5p|sp=Arabidopsis_lyrata;aly-miR173b-5p|sp=Arabidopsis_lyrata;cas-miR173|sp=Camelina_sativa	Camelina_sativa;Arabidopsis_lyrata;Arabidopsis_thaliana	0	0	0	0	0	0	0	0	0.130003	0	0	0	0	0	0	0	0	0	0	0	0	0	0	0	0	0	0	0	0	0	0	0	0	0	0	0	0	0	0	0	0	0	0	0	0	0
miR535_20	UGACAACGAGAGAGAGCACGC	ppt-miR535a|sp=Physcomitrella_patens;ppt-miR535b|sp=Physcomitrella_patens;ppt-miR535c|sp=Physcomitrella_patens;osa-miR535-5p|sp=Oryza_sativa;ppt-miR535d|sp=Physcomitrella_patens;vvi-miR535a|sp=Vitis_vinifera;vvi-miR535b|sp=Vitis_vinifera;vvi-miR535c|sp=Vitis_vinifera;rco-miR535|sp=Ricinus_communis;pab-miR535e|sp=Picea_abies;mdm-miR535a|sp=Malus_domestica;ppe-miR535a|sp=Prunus_persica;cpa-miR535|s…	Ricinus_communis;Amborella_trichopoda;Physcomitrella_patens;Malus_domestica;Picea_abies;Carica_papaya;Vitis_vinifera;Asparagus_officinalis;Oryza_sativa;Prunus_persica;Eugenia_uniflora	0	0	0	0	0	0	29.4953	0.161287	4.55009	0.139009	0	0	0	0.115278	0.136612	0	0	0	0	0	0	0	0	0	0	0	0	0	0	0	0	0	0	0	0	0	0	0	0	0	0	0	0	0	0	0
miR536_4	UUCGUGCCAAGCUGUGUGCAAC	ppt-miR536a|sp=Physcomitrella_patens;ppt-miR536b|sp=Physcomitrella_patens;ppt-miR536d|sp=Physcomitrella_patens;ppt-miR536e|sp=Physcomitrella_patens	Physcomitrella_patens	0	0	0	0	0	0	0	0	0	0	0	0	0	0	0	0	0	0	0	0	0	0	0	0	0	0	0	0	0	0	0	0	0	0	0	0	0	0	0	0	0	0	0	0.276728	0	0
miR396_1	CUCCACGGCUUUCUUGAACUU	atr-miR396d|sp=Amborella_trichopoda	Amborella_trichopoda	0	0	0	0	0	0	0	0	0.130003	0	0	0	0	0	0	0	0	0	0	0	0	0	0	0	0	0	0	0	0	0	0	0	0	0	0	0	0	0	0	0	0	0	0	0	0	0
miR164_1	CAUGUGCCUGUUUUCCCCAUC	sly-miR164a-3p|sp=Solanum_lycopersicum	Solanum_lycopersicum	0	0	0	0	0	0	0	0	0	0	0	0	0	0	0	0	0	0	0	0	0	0	0	0	0	0	0	0	0	0	0	0	0	0	0	0	0	0	0	0	0	0	0	0.276728	0	0
miR1220_2	UUCCGGUGGUGAGGAAGAUAG	ppt-miR1220a|sp=Physcomitrella_patens;ppt-miR1220b|sp=Physcomitrella_patens	Physcomitrella_patens	0	0	0	0	0	0	0	0	0	0	0	0	0	0	0	0	0	0	0	0	0	0	0	0	0	1.0784	0.555059	0.712778	2.57821	0	0	0	0	0	0	0	0	0	0	0	0	0	0	0	0	0
miR482_1	GAAUGGGCGGUUUGGGAAAGA	hbr-miR482b|sp=Hevea_brasiliensis	Hevea_brasiliensis	0	0	0	0	0	0	0.132266	0	0	0	0	0	0	0	0	0	0	0	0	0	0	0	0	0	0	0	0	0	0	0	0	0	0	0	0	0	0	0	0	0	0	0	0	0	0	0
miR403_1	CGUUUGUGCGUGAAUCUAACA	sly-miR403-5p|sp=Solanum_lycopersicum	Solanum_lycopersicum	0	0	0	0	0	0	0	0	0	0	0	0	0	0	0	0	0	0	0	0	0	0	0	0	0	0	0	0	0	0	0	0	0	0	0	0	0	0	0	0	0	0	0	0.276728	0	0
miR9470_1	UUUGGCUCAUGGAUUUUAGC	sly-miR9470-3p|sp=Solanum_lycopersicum	Solanum_lycopersicum	0	0	0	0	0	0	0	0	0	0	0	0	0	0	0	0	0	0	0	0	0	0	0	0	0	0	0	0	0	0	0	0	0	0	0	0	0	0	0	0	0	0	0	0	0.495259	0
miR159_5	UUUGGAUUGAAGGGAGCUCUU	ath-miR159b-3p|sp=Arabidopsis_thaliana;aly-miR159b-3p|sp=Arabidopsis_lyrata;lus-miR159c|sp=Linum_usitatissimum;cas-miR159c-3p|sp=Camelina_sativa;cas-miR159b-3p|sp=Camelina_sativa	Camelina_sativa;Arabidopsis_lyrata;Linum_usitatissimum;Arabidopsis_thaliana	0	0	0	0	0	5.05465	0.132266	0	0	0	3.95299	0	0	0	0	0	0	0	0	0	0	0	0	0	0	0	0	0.0890972	0	0	0	0	0	0	0	0	0	0	0	0	0	0	0	0	0	0.347298
miR9471_1	UUGGCUGAGUGAGCAUCACUG	sly-miR9471b-3p|sp=Solanum_lycopersicum	Solanum_lycopersicum	0	0	0	0	0	0	0	0	0	0	0	0	0	0	0	0	0	0	0	0	0	0	0	0	0	0	0	0	0	0	0	0	0	0	0	0	0	0	0	0	0	0	0	0.553455	0	0.347298
miR166_1	GGGAUGUUGUCUGGCUCGACA	sly-miR166c-5p|sp=Solanum_lycopersicum	Solanum_lycopersicum	0	0	0	0	0	0	0	0	0	0	0	0	0	0	0	0	0	0	0	0	0	0	0	0	0	0	0	0	0	0	0	0	0	0	0	0	0	0	0	0	0	0	0	0.276728	0	0.347298
miR9471_1	UUGGCUGAGUGAGCAUCACGG	sly-miR9471a-3p|sp=Solanum_lycopersicum	Solanum_lycopersicum	0	0	0	0	0	0	0	0	0	0	0	0	0	0	0	0	0	0	0	0	0	0	0	0	0	0	0	0	0	0	0	0	0	0	0	0	0	0	0	0	0	0	0	0	0	0
miR9472_1	UUUCAGUAGACGUUGUGAAUA	sly-miR9472-5p|sp=Solanum_lycopersicum	Solanum_lycopersicum	0	0	0	0	0	0	0	0	0	0	0	0	0	0	0	0	0	0	0	0	0	0	0	0	0	0	0	0	0	0	0	0	0	0	0	0	0	0	0	0	0	0	0	0	0	0
miR156_1	UGAUAGAAGAGAGUGAGCAC	sly-miR156e-5p|sp=Solanum_lycopersicum	Solanum_lycopersicum	0	0	0	0	0	0	0	0	0	0	0.0693507	0	0	0	0	0	0	0	0	0	0	0	0	0	0	0	0	0	0	0	0	0	0	0	0	0	0	0	0	0	0	0	0	0	0	0
miR9473_1	UGGCUGUAAAUCUAAACUCGU	sly-miR9473-5p|sp=Solanum_lycopersicum	Solanum_lycopersicum	0	0	0	0	0	0	0	0	0	0	0	0	0	0	0	0	0	0	0	0	0	0	0	0	0	0	0	0	0	0	0	0	0	0	0	0	0	0	0	0	0	0	0	0	0.495259	0
miR9475_1	AACGAUCUCUACAUUGUAGGC	sly-miR9475-5p|sp=Solanum_lycopersicum	Solanum_lycopersicum	0	0	0	0	0	0	0	0	0	0	0	0	0	0	0	0	0	0	0	0	0	0	0	0	0	0	0	0	0	0	0	0	0	0	0	0	0	0	0	0	0	0	0	0	0.495259	0
miR9478_1	GCUUAAAUAUGUAGAUCGAACU	sly-miR9478-5p|sp=Solanum_lycopersicum	Solanum_lycopersicum	0	0	0	0	0	0	0	0	0	0	0	0	0	0	0	0	0	0	0	0	0	0	0	0	0	0	0	0	0	0	0	0	0	0	0	0	0	0	0	0	0	0	0	0	0	0
miR319_36	UUGGACUGAAGGGAGCUCCCU	ath-miR319a|sp=Arabidopsis_thaliana;ath-miR319b|sp=Arabidopsis_thaliana;vvi-miR319b|sp=Vitis_vinifera;vvi-miR319c|sp=Vitis_vinifera;vvi-miR319f|sp=Vitis_vinifera;aqc-miR319|sp=Aquilegia_caerulea;rco-miR319a|sp=Ricinus_communis;rco-miR319b|sp=Ricinus_communis;rco-miR319c|sp=Ricinus_communis;aly-miR319a-3p|sp=Arabidopsis_lyrata;aly-miR319b-3p|sp=Arabidopsis_lyrata;tae-miR319|sp=Triticum_aestivum;gm…	Brassica_rapa;Acacia_mangium;Linum_usitatissimum;Arabidopsis_lyrata;Aquilegia_caerulea;Asparagus_officinalis;Cynara_cardunculus;Ricinus_communis;Medicago_truncatula;Malus_domestica;Vitis_vinifera;Arabidopsis_thaliana;Solanum_lycopersicum;Vigna_unguiculata;Nicotiana_tabacum;Glycine_max;Manihot_esculenta;Solanum_tuberosum;Triticum_aestivum;Hevea_brasiliensis;Acacia_auriculiformis	0	0	0	0	0	0	2.38079	0	0	0	0.0693507	0	0	0	0	0	0	0	0	0.213116	0.215011	0	0	0	0	0.359466	0.0925098	0.0890972	0.122772	0	0	0	0	0	0.305911	0	0	0	0	0	0	0	0	0.276728	0.990517	0.347298
miR158_1	UUUCCAAAUGUAGACAAAGCA	bra-miR158-3p|sp=Brassica_rapa	Brassica_rapa	0	0	0	0	0	0	0	0	0	0	0	0	0	0	0	0	0	0	0	0	0	0	0	0	0	0	0	0	0	0	0	0	0.498476	0	0.152955	0	0	0	0	0	0	0	0	0	0	0
miR9654_1	UUCCGAAAGGCUUGAAGCGAAU	tae-miR9654b-3p|sp=Triticum_aestivum	Triticum_aestivum	0	0	0	0	0	0	0	0	0.130003	0.278019	1.66442	0	0	0	0	0	0	0	0	0	0	0	0	0	0	0	0	0	0	0	0	0	0	0	0	0	0	0	0	0	0	0	0	0	0	0
miR9658_1	AUCGUUCUGGGUGAAUAGGCC	tae-miR9658-3p|sp=Triticum_aestivum	Triticum_aestivum	0	0	0	0	0	0	0	0	0	0.278019	1.24831	0	0	0	0	0	0	0	0	0	0	0	0	0	0	0	0	0	0	0	0	0	0	0	0	0	0	0	0	0	0	0	0	0	0	0
miR9659_1	UCCAAUGGUUGUUCACGGCAUC	tae-miR9659-3p|sp=Triticum_aestivum	Triticum_aestivum	0	0	0	0	0	0.252733	0	0	0	0	0.277403	0	0	0	0	0	0	0	0	0	0	0	0	0	0	0	0	0	0	0	0	0	0	0	0	0	0	0	0	0	0	0	0	0	0	0
miR1127_1	ACAAGUAUUUCUGGACGGAGG	tae-miR1127b-3p|sp=Triticum_aestivum	Triticum_aestivum	0	0	0	0	0	0	0	0	0	0	0	0	0	0	0	0	0	0	0	0	0	0	0	0	0	0	0	0	0	0	0	0	0	0	0	0	0	0	0	0	0	0	0	0	0	0
miR9662_1	UUGAACAUCCCAGAGCCACCG	tae-miR9662a-3p|sp=Triticum_aestivum	Triticum_aestivum	0	0	0	0	0	5.43375	0	0	0.650013	1.39009	4.02234	0	0	0	0	0	0	0.261871	0	0	0	0	0	0	0	0	0	0	0	0.261871	0	0	0	0	0	0	0	0	0	0	0	0	0	0.553455	0	0.347298
miR1137_1	UCCGUUCCAGAAUAGAUGACC	tae-miR1137b-5p|sp=Triticum_aestivum	Triticum_aestivum	0	0	0	0	0	0	0	0	0	0	0	0	0	0	0	0	0	0	0	0	0	0	0	0	0	0	0	0	0	0	0	0	0	0	0	0	0	0	0	0	0	0	0	0	0	0.347298
miR9662_1	UGAACAUCCCAGAGCCACCGG	tae-miR9662b-3p|sp=Triticum_aestivum	Triticum_aestivum	0	0	0	0	0	0	0.396798	0.322573	0	0	9.22365	0	0	0	0	0	0	0	0	0	0	0	0	0	0	0	0	0	0	0	0	0	0	0	0	0	0	0	0	0	0	0	0	0	0	0
miR5062_1	UGAACCUUAGGGAACAGCCGCAU	tae-miR5062-5p|sp=Triticum_aestivum	Triticum_aestivum	0	0	0	0	0	0	0	0	0	0	2.98208	0	0	0	0	0	0	0	0	0	0	0	0	0	0	0	0	0	0	0	0	0	0	0	0	0	0	0	0	0	0	0	0	0	0	0
miR9669_1	UACUGUGGGCACUUAUUUGAC	tae-miR9669-5p|sp=Triticum_aestivum	Triticum_aestivum	0	0	0	0	0	0	0	0	0	0.278019	1.87247	0	0	0	0	0	0	0	0	0	0	0	0	0	0	0	0	0	0	0	0	0	0	0	0	0	0	0	0	0	0	0	0	0	0	0
miR167_2	UGAAGCUGCCAGCAUGAUCUGC	tae-miR167c-5p|sp=Triticum_aestivum;ata-miR167f-5p|sp=Aegilops_tauschii	Aegilops_tauschii;Triticum_aestivum	0	0	0	0	0	0.631832	1.85172	6.12889	14.1703	6.67245	29.6821	0	0	0	0	0	0	0	0	0	0	0	0	0	0	0	0	0	0	0	0	0	0	0	0	0	0	0	0	0	0	0	0	0	0	0.347298
miR5175_1	UUCCAAAUUACUCGUCGUGGU	tae-miR5175-5p|sp=Triticum_aestivum	Triticum_aestivum	0	0	0	0	0	0.126366	0	0	0	0.417028	1.04026	0	0	0	0	0	0	0	0	0	0	0	0	0	0	0	0	0	0	0	0	0	0	0	0	0	0	0	0	0	0	0	0	0	0	0
miR1130_1	UCUUAUAUUAUGGGACGGAGG	tae-miR1130b-3p|sp=Triticum_aestivum	Triticum_aestivum	0	0	0	0	0	0	0	0	0	0	0	0	0	0	0	0	0	0	0	0	0	0	0	0	0	0	0	0	0	0	0	0	0	0	0	0	0	0	0	0	0	0	0	0	0	0
miR5384_1	UGAGCGCGCCGCCGUCGAAUG	tae-miR5384-3p|sp=Triticum_aestivum	Triticum_aestivum	0	0	0	0	0	0	0	0	0	0	0	0	0	0	0	0	0	0	0	0	0	0	0	0	0	0	0	0	0	0	0	0	0	0	0	0	0	0	0	0	0	0	0	0	0	0
miR9674_2	AUAGCAUCAUCCAUCCUACCC	tae-miR9674b-5p|sp=Triticum_aestivum;ata-miR9674a-5p|sp=Aegilops_tauschii	Aegilops_tauschii;Triticum_aestivum	0	0	0	0	0	0	0.264532	4.67731	0.130003	0	4.09169	0	0	0	0	0	0	0	0	0	0	0	0	0	0	0	0	0	0	0	0	0	0	0	0	0	0	0	0	0	0	0	0	0	0	0
miR5048_1	UUUGCAGGUUUUAGGUCUAAGU	tae-miR5048-5p|sp=Triticum_aestivum	Triticum_aestivum	0	0	0	0	0	0	0	0	0.130003	4.30929	2.77403	0	0	0	0	0	0	0	0	0	0	0	0	0	0	0	0	0	0	0	0	0	0	0	0	0	0	0	0	0	0	0	0	0	0	0
miR9666_1	CGGUUGGGCUGUAUGAUGGCGA	tae-miR9666b-3p|sp=Triticum_aestivum	Triticum_aestivum	0	0	0	0	0	0	0	0	0	0	0	0	0	0	0	0	0	0	0	0	0	0	0	0	0	0	0	0	0	0	0	0	0	0	0	0	0	0	0	0	0	0	0	0	0	0
miR319_1	UUUUGGACUGAAGGGAGCUCC	gma-miR319p|sp=Glycine_max	Glycine_max	0	0	0	0	0	0	0	0	0	0	0	0	0	0	0	0	0	0	0	0	0	0	0	0	0	0	0	0	0	0	0	0	0	0	0	0	0	0	0	0	0	0	0	0	0	0
miR319_1	UGGACUGAAGGGAGCUCCUUC	gma-miR319q|sp=Glycine_max	Glycine_max	0	0	0	0	0	0	0	0	0	0	0	0	0	0	0	0	0	0	0	0	0	0	0	0	0	0	0	0	0	0	0	0	0	0	0	0	0	0	0	0	0	0	0	3.32073	3.21918	1.38919
miR531_1	CGCUCGCCGGAGCAGCGUGCA	tae-miR531|sp=Triticum_aestivum	Triticum_aestivum	0	0	0	0	0	0	0	0	0	0	0	0	0	0	0	0	0	0	0	0	0	0	0	0	0	0	0	0	0	0	0	0	0	0	0	0	0	0	0	0	0	0	0	0	0	0.694596
miR9772_3	UGAGAUGAGAUUACCCCAUAC	tae-miR9772|sp=Triticum_aestivum;ata-miR9772a-5p|sp=Aegilops_tauschii;ata-miR9772b-5p|sp=Aegilops_tauschii	Aegilops_tauschii;Triticum_aestivum	0	0	0	0	0	0.126366	0	0.161287	0.130003	0.139009	1.45637	0	0	0	0	0	0	0	0	0	0	0	0	0	0	0	0	0	0	0	0	0	0	0	0	0	0	0	0	0	0	0	0	0	0	0
miR9672_2	UACCACGACUGUCAUUAAGCA	tae-miR9672b|sp=Triticum_aestivum;ata-miR9672-3p|sp=Aegilops_tauschii	Aegilops_tauschii;Triticum_aestivum	0	0	0	0	0	0	2.24852	0	5.20011	0.417028	4.29975	0	0	0	0	0	0	0	0	0	0	0	0	0	0	0	0	0	0	0	0	0	0	0	0	0	0	0	0	0	0	0	0	0	0	0
miR9774_1	CAAGAUAUUGGGUAUUUCUGUC	tae-miR9774|sp=Triticum_aestivum	Triticum_aestivum	0	0	0	0	0	1.01093	1.32266	0.48386	0.260005	3.33622	6.03351	0	0	0	0	0	0	0	0	0	0	0	0	0	0	0	0	0	0	0	0	0	0	0	0	0	0	0	0	0	0	0	0	0	0	0
miR820_3	UCGGCCUCGUGGAUGGACCAG	osa-miR820a|sp=Oryza_sativa;osa-miR820b|sp=Oryza_sativa;osa-miR820c|sp=Oryza_sativa	Oryza_sativa	0	0	0	0	0	0	0	0	0	0	0	0	0	0	0	0	0	0	0	0	0	0	0	0	0	0	0	0	0	0	0	0	0	0	0	0	0	0	0	0	0	0	0	1.10691	0.742888	0
miR9778_1	UGCAUCAUCUCGAACUCGUCG	tae-miR9778|sp=Triticum_aestivum	Triticum_aestivum	0	0	0	0	0	0	0	0	0	0	0	0	0	0	0	0	0	0	0	0	0	0	0	0	0	0	0	0	0	0	0	0	0	0	0	0	0	0	0	0	0	0	0	0	0.247629	0
miR9779_1	CUUAUGCAACGUCUGAGGAU	tae-miR9779|sp=Triticum_aestivum	Triticum_aestivum	0	0	0	0	0	0	0	0	0	0	0.138701	0	0	0	0	0	0	0	0	0	0	0	0	0	0	0	0	0	0	0	0	0	0	0	0	0	0	0	0	0	0	0	0	0.276728	0	0
miR9653_1	UGGCCAAGGUCUCUUGAGGCU	tae-miR9653b|sp=Triticum_aestivum	Triticum_aestivum	0	0	0	0	0	0	0	0	0	0	0	0	0	0	0	0	0	0	0	0	0	0	0	0	0	0	0	0	0	0	0	0	0	0	0	0	0	0	0	0	0	0	0	0	0	0
miR156_1	GCUCACUCCUCUUUCUGUCAGC	ata-miR156d-3p|sp=Aegilops_tauschii	Aegilops_tauschii	0	0	0	0	0	5.05465	2.38079	0	0	0	0	0	0	0	0	0	0	0	0	0	0	0	0	0	0	0	0	0	0	0	0	0	0	0	0	0	0	0	0	0	0	0	0	0	0	0
miR9863_2	UGUUAUGAUCUGCUUCUCAUC	ata-miR9863a-5p|sp=Aegilops_tauschii;ata-miR9863b-5p|sp=Aegilops_tauschii	Aegilops_tauschii	0	0	0	0	0	0	0	0	0	0	0	0	0	0	0	0	0	0	0	0	0	0	0	0	0	0	0	0	0	0	0	0	0	0	0	0	0	0	0	0	0	0	0	0	0	0
miR9863_2	UGAGAAGGUAGAUCAUAAUAGC	ata-miR9863a-3p|sp=Aegilops_tauschii;ata-miR9863b-3p|sp=Aegilops_tauschii	Aegilops_tauschii	0	0	0	0	0	8.34018	0.264532	0.806433	5.20011	1.94613	29.1273	0	0	0	0	0	0	0	0	0	0	0	0	0	0	0	0	0	0	0	0	0	0	0	0	0	0	0	0	0	0	0	0	0	0	0
miR5181_1	CACUUAUUUUGGACCGGAGGG	ata-miR5181-3p|sp=Aegilops_tauschii	Aegilops_tauschii	0	0	0	0	0	0	0	0	0	0	0	0	0	0	0	0	0	0	0	0	0	0	0	0	0	0	0	0	0	0	0	0	0	0	0	0	0	0	0	0	0	0	0	0	0	0
miR156_3	GCUCACUUCUCUCUCUGUCAGC	osa-miR156c-3p|sp=Oryza_sativa;osa-miR156g-3p|sp=Oryza_sativa;bdi-miR156e-3p|sp=Brachypodium_distachyon	Oryza_sativa;Brachypodium_distachyon	0	0	0	0	0	0	0	0	0	2.08514	0	0	0	0	0	0	0	0	0	0	0	0	0	0	0	0	0	0	0	0	0	0	0	0	0	0	0	0	0	0	0	0	0	0	0	0
miR5062_2	UGAACCUUAGGGAAAAGCCGCAU	ata-miR5062a-5p|sp=Aegilops_tauschii;ata-miR5062b-3p|sp=Aegilops_tauschii	Aegilops_tauschii	0	0	0	0	0	2.52733	0	0	0	0	0	0	0	0	0	0	0	0	0	0	0	0	0	0	0	0	0	0	0	0	0	0	0	0	0	0	0	0	0	0	0	0	0	0	0	0
miR167_1	CAGAUCAUGCUGCAGCUUCAU	ata-miR167f-3p|sp=Aegilops_tauschii	Aegilops_tauschii	0	0	0	0	0	0	0	0	0	0	3.25948	0	0	0	0	0	0	0	0	0	0	0	0	0	0	0	0	0	0	0	0	0	0	0	0	0	0	0	0	0	0	0	0	0	0	0
miR9674_1	UGAAUUUGUCCAUAGCAUCAG	ata-miR9674b-3p|sp=Aegilops_tauschii	Aegilops_tauschii	0	0	0	0	0	0	0	0	0.390008	0.417028	10.8187	0	0	0	0	0	0	0	0	0	0	0	0	0	0	0	0	0	0	0	0	0	0	0	0.152955	0	0	0	0	0	0	0	0	0	0	0
miR166_1	GGAAUGUUGUCUGGUUCGAAA	vca-miR166a-5p|sp=Vriesea_carinata	Vriesea_carinata	0	0	0	0	0	0	0	0	0	0	0	0	0	0	0	0	0	0	0	0	0	0	0	0	0	0	0	0	0	0	0	0	0	0.857482	0	0	0	0	0	0	0	0	0	0	0	0
miR168_1	CCCGCCUUGCACCAACUGAAU	vca-miR168b-3p|sp=Vriesea_carinata	Vriesea_carinata	0	0	0	0	0	0	0	0.161287	0	0.278019	0.277403	0	0	0	0	0	0	0	0	0	0	0	0	0	0	0	0	0	0	0	0	0	0	0	0	0	0	0	0	0	0	0	0	0	0	0
miR156_6	GCUCACUUCUCUUUCUGUCAGC	osa-miR156f-3p|sp=Oryza_sativa;osa-miR156h-3p|sp=Oryza_sativa;osa-miR156l-3p|sp=Oryza_sativa;zma-miR156d-3p|sp=Zea_mays;zma-miR156f-3p|sp=Zea_mays;zma-miR156g-3p|sp=Zea_mays	Zea_mays;Oryza_sativa	0	0	0	0	0	0	0	0	0	0	2.98208	0	0	0	0	0	0	0	0.322395	0	0	0	0	0	0	0	0	0	0	0	0.322395	0	0	0	0	0	0	0	0	0	0	0	0	0	0	0
miR396_1	UCCACAGGCUUUCUUGAACUA	vca-miR396b-5p|sp=Vriesea_carinata	Vriesea_carinata	0	0	0	0	0	0	0.132266	0.322573	0	0.139009	0.277403	0	0	0	0	0	0	0	0	0	0	0	0	0	0	0	0	0	0	0	0	0	0	0	0	0	0	0	0	0	0	0	0	0	0	0
miR156_1	GCUCGCUCCUCUUUCUGUCAGC	osa-miR156j-3p|sp=Oryza_sativa	Oryza_sativa	0	0	0	0	0	0	0	0	7.02014	0	0	0	0	0	0	0	0	0	0	0	0	0	0	0	0	0	0	0	0	0	0	0	0	0	0	0	0	0	0	0	0	0	0	0	0	0
miR10440_1	UUGGGACAAUACUUUAGAUAU	gma-miR10440|sp=Glycine_max	Glycine_max	0	0	0	0	0	0	0	0	0	0	0	0	0	0	0	0	0	0	0	0	0	0	0	0	0	0	0	0	0	0	0	0	0	0	0	0	0	0	0	0	0	0	0	0	0	0
miR10448_1	UUAGGCUUUGUGGGACGUGAUU	gma-miR10448|sp=Glycine_max	Glycine_max	0	0	0	0	0	0	0	1.61287	0	0	0	0	0	0	0	0	0	0	0	0	0	0	0	0	0	0	0	0	0	0	0	0	0	0	0	0	0	0	0	0	0	0	0	0	0	0
miR10516_1	UCCUCUGCAGUCGACUGC	tae-miR10516|sp=Triticum_aestivum	Triticum_aestivum	0	0	0	0	0	0	0	0	0	0	0	0	0	0	0	0	0	0	0	0	0.215011	0	0	0	0	0	0	0	0	0	0	0	0	0	0	0	0	0	0	0	0	0.1716	0	0.553455	1.48578	0.694596
miR10532_1	AAGUGUGUCUCUGAGAUUUCGGGC	sly-miR10532|sp=Solanum_lycopersicum	Solanum_lycopersicum	0	0	0	0	0	0	0	0	0	0	0	0	0	0	0	0	0	0	0	0	0	0	0	0	0	0	0	0	0	0	0	0	0	0	0	0	0	0	0	0	0	0	0	0	0	0.347298
miR7981_2	UCGAAAUCUCAGAGACACACUUAU	sly-miR7981c|sp=Solanum_lycopersicum;sly-miR7981d|sp=Solanum_lycopersicum	Solanum_lycopersicum	0	0	0	0	0	0	0	0	0	0	0	0	0	0	0	0	0	0	0	0	0	0	0	0	0	0	0	0	0	0	0	0	0	0	0	0	0	0	0	0	0	0	0	0.553455	0	0
miR7981_1	AAGUGUGUCUCUGGAAUUUCGGGC	sly-miR7981f|sp=Solanum_lycopersicum	Solanum_lycopersicum	0	0	0	0	0	0	0	0	0	0	0	0	0	0	0	0	0	0	0	0	0	0	0	0	0	0	0	0	0	0	0	0	0	0	0	0	0	0	0	0	0	0	0	0	0	0.694596
miR159_1	UUGGAAAGAAGGGAGCUCUAC	sly-miR159b|sp=Solanum_lycopersicum	Solanum_lycopersicum	0	0	0	0	0	0	0	9.99977	0	0	0	0	0	0	0	0	0	0	0	0	0	0	0	0	0	0	0	0	0	0	0	0	0	0	0	0	0	0.700421	0	0	0	0	0	0	0	0
miR10986_1	UGGCACCAAAGUCACCACCCG	mdm-miR10986|sp=Malus_domestica	Malus_domestica	0	0	0	0	0	0	4.10025	0	0	0	0	0	0	0	0	0	0	0	0	0	0	0	0	0	0	0	0	0	0	0	0	0	0	0	0	0	0	0	0	0	0	0	0	0	0	0
miR10996_1	UCACCAUUGCAUCUCAUGUUCC	mdm-miR10996b|sp=Malus_domestica	Malus_domestica	0	0	0	0	0	0.126366	9.65542	9.03205	0	0	0	0	0	0	0	0	0	0	0	0	0	0	0	0	0	0	0	0	0	0	0	0	0	0	0	0	0	0	0	0	0	0	0	0	0	0
miR395_1	CUGAAGUGUUUGGGGGAACCC	mdm-miR395l|sp=Malus_domestica	Malus_domestica	0	0	0	0	0	0	0	0	0	0	0	0	0	0	0	0	0	0	0	0	0	0	0	0	0	0	0	0	0	0	0	0	0	0	0	0	0	0	0	0	0	0	0	0	0	0
miR168_1	UCGCUUGGUGCAGGUCGGGAAC	lja-miR168-5p|sp=Lotus_japonicus	Lotus_japonicus	0	0	0	0	0	0	0.132266	0	0	0	0	0	0	0	0	0	0	0	0	0	0	0	0	0	0	0	0	0	0	0	0	0	0	0	0	0	0	0	0	0	0	0	0	0	0	0
miR168_1	UCCCGCCUUGCAUCAACUGAAU	lja-miR168-3p|sp=Lotus_japonicus	Lotus_japonicus	0	0	0	0	0	0	0	0	0.520011	0	0	0	0	0	0	0	0	0	0	0	0	0	0	0	0	0	0	0	0	0	0	0	0	0	0	0	0	0	0	0	0	0	0	0	0	0
miR166_1	AUUUCGGACCAGGCUUCAUUCCCC	lja-miR166-3p|sp=Lotus_japonicus	Lotus_japonicus	0	0	0	0	0	1.8955	0	0	0.130003	0	0	0	0	0	0	0	0	0	0	0	0	0	0	0	0	0	0	0	0	0	0	0	0	0	0	0	0	0	0	0	0	0	0.207612	0	0	0
miR1511_1	ACCUAGCUCUGAUACCAUGUG	fve-miR1511|sp=Fragaria_vesca	Fragaria_vesca	0	0	0	0	0	0	0	0	0	0	0	0	0	0	0	0	0	0	0	0	0	0	0	0	0	0	0	0	0	0	0	0	0	0	0	0	0	0	0	0	0	1.2012	0.830446	0	0	0
miR159_1	AUUGGAUUGAAGGGAGCUCUC	fve-miR159b|sp=Fragaria_vesca	Fragaria_vesca	0	0	0	0	0	0	0.132266	0	0	0	0	0	0	0	0	0	0	0	0	0	0	0	0	0	0	0	0	0	0	0	0	0	0	0	0	0	0	0	0	0	0	0	0	0	0	0
miR167_1	UGAAGCUGCCAGCAUGAUCUCA	fve-miR167d|sp=Fragaria_vesca	Fragaria_vesca	0	0	0	0	0	0	0	0	0	0.139009	0	0	0	0	0	0	0	0	0	0	0	0	0	0	0	0	0	0	0	0	0	0	0	0	0	0	0	0	0	0	0	0	0	0	0	0
miR166_6	GGAAUGUUGUCUGGUUCAAGG	osa-miR166a-5p|sp=Oryza_sativa;osa-miR166e-5p|sp=Oryza_sativa;zma-miR166b-5p|sp=Zea_mays;zma-miR166d-5p|sp=Zea_mays;bdi-miR166c-5p|sp=Brachypodium_distachyon;ata-miR166a-5p|sp=Aegilops_tauschii	Aegilops_tauschii;Zea_mays;Oryza_sativa;Brachypodium_distachyon	0	0	0	0	0	0	0	0	0	0	0.0693507	0	0	0	0	0	0	0	0	0	0	0	0	0	0	0	0	0	0	0	0	0	0	0	0	0	0	0	0	0	0	0	0	0	0	0
miR11293_1	UUCUUCCUCAGGAACCUCCACC	fve-miR11293|sp=Fragaria_vesca	Fragaria_vesca	0	0	0	0	0	0	0	0	0	0	0	0	0	0	0	0	0	0	0	0	0	0	0	0	0	0	0	0	0	0	0	0	0	0	0	0	0	0	0	0	0	0	0.415223	0	0	0
miR156_3	UGACAGGAGAUAGAGAGCAC	pab-miR156x|sp=Picea_abies;pab-miR156y|sp=Picea_abies;pab-miR156aa|sp=Picea_abies	Picea_abies	0	0	0	0	0	0	0.132266	0	0	0	0	0	0	0	0	0	0	0	0	0	0	0	0	0	0	0	0	0	0	0	0	0	0	0	0	0	0	0	0	0	0	0	0	0	0	0
miR156_1	UUGACAGGAGAUAGAGAGCAC	pab-miR156ab|sp=Picea_abies	Picea_abies	0	0	0	0	0	0	0	0	0	0	0	0	0	0	0	0	0	0	0	0	0	0	1.30147	0	0	0	0	0	0	0	0	1.30147	0	0	0	0	0	0	0	0	0	0	0	0	0	0
miR166_4	GGAAUGUUGUCUGGCUCGGGG	osa-miR166b-5p|sp=Oryza_sativa;zma-miR166a-5p|sp=Zea_mays;bdi-miR166b-5p|sp=Brachypodium_distachyon;ata-miR166d-5p|sp=Aegilops_tauschii	Aegilops_tauschii;Zea_mays;Oryza_sativa;Brachypodium_distachyon	0	0	0	0	0	12.3839	0.264532	3.87088	0.260005	0.278019	0.97091	0	0	0	0	0	0	0	0	0	0	0	0	0	0	0	0	0	0	0	0	0	0	0	0	0	0	0	0	0	0	0	0	0	0	0
miR166_2	CCGGACCAGGCUUCAUCCCCU	pab-miR166c|sp=Picea_abies;pab-miR166d|sp=Picea_abies	Picea_abies	0	0	0	0	0	0.252733	0	0	0	0	0	0	0	0	0	0	0	0	0	0	0	0	0	0	0	0	0	0	0	0	0	0	0	0	0	0	0	0	0	0	0	0	0	0	0	1.04189
miR166_1	CCGGACCAGGCUUCAUUCCCC	pab-miR166j|sp=Picea_abies	Picea_abies	0	0	0	0	0	0.126366	0	0	0	0	0	0	0	0	0	0	0	0	0	0.213116	0	0	1.30147	0	0	0	0	0	0	0	0	1.30147	0.166159	0.342993	0	0	0	0	0	0	0	0	0	0	0	0
miR168_1	UCGAUUGGUGCAGAUCGGGAA	pab-miR168b|sp=Picea_abies	Picea_abies	0	0	0	0	0	0.126366	0.132266	0.645147	0	4.4483	0	0	0	0	0	0	0	0	0	0	0	0	0	0	0	0	0	0	0	0	0	0	0	0	0	0	0	0	0	0	0	0	0	0	0	0
miR870_1	UAAUUUGGUGUUUCUUCGAUC	ath-miR870-3p|sp=Arabidopsis_thaliana	Arabidopsis_thaliana	0	0	0	0	0	0	0	0	0	0	0	0	0	0	0	0	0	0.261871	0	0.213116	0.430022	0	0	0	0	0	0	0	0	0.261871	0	0	0	0	0.458866	0	0	0	0	0	0	0	0	0	0	0
miR1312_1	UUCGGAGAGAAAAUGGCGACAU	pab-miR1312a|sp=Picea_abies	Picea_abies	0	0	0	0	0	0	0	0	0	0	0	0	0	0	0	0	0	0	0	0	0	0	0	0	0	0	0	0	0	0	0	0	0.664634	0	0	0	0	0	0	0	0	0	0	0	0	0
miR536_1	CCGUGCCAAGCUGCGUGCACC	pab-miR536a|sp=Picea_abies	Picea_abies	0	0	0	0	0	0	0	0	0	0	0	0	0	0	0	0	0	0	0	0	0	0	0.325367	0	0	0	0	0	0	0	0	0.325367	0	0	0	0	0	0	0	0	0	0	0	0	0	0
miR166_1	UCGGGCCAGGCUUCAUCCCCC	mtr-miR166d|sp=Medicago_truncatula	Medicago_truncatula	0	0	0	0	0	0	0	0	0	0	0	0	0	0	0	0	0	0	0	0	0	0	0	0	0	0	0	0	0	0	0	0	0	0	0	0	0	0	0	0	0	0	0	0.276728	0	0
miR11419_1	ACCUAAACUGCUCAAACACUG	pab-miR11419|sp=Picea_abies	Picea_abies	0	0	0	0	0	0	0	0	0	0	0	0	0	0	0	0	0	0	0	0	0	0	0	0	0	0	0	0	0	0	0	0	0	0	0.305911	0	0	0	0	0	0	0	0	0	0	0
miR11482_1	UAACCAGUCCUUCUGCAAUCCA	pab-miR11482|sp=Picea_abies	Picea_abies	0	0	0	0	0	0	0	0	0	5.28236	0	0	0	0	0	0	0	0	0	0	0	0	0	0	0	0	0	0	0	0	0	0	0	0	0	0	0	0	0	0	0	0	0	0	0	0
miR166_16	GGAAUGUUGUCUGGCUCGAGG	osa-miR166d-5p|sp=Oryza_sativa;zma-miR166c-5p|sp=Zea_mays;gma-miR166a-5p|sp=Glycine_max;mtr-miR166g-5p|sp=Medicago_truncatula;csi-miR166e-5p|sp=Citrus_sinensis;csi-miR166a-5p|sp=Citrus_sinensis;aly-miR166a-5p|sp=Arabidopsis_lyrata;aly-miR166c-5p|sp=Arabidopsis_lyrata;aly-miR166d-5p|sp=Arabidopsis_lyrata;gma-miR166c-5p|sp=Glycine_max;bdi-miR166e-5p|sp=Brachypodium_distachyon;gma-miR166l|sp=Glycine…	Medicago_truncatula;Vriesea_carinata;Glycine_max;Solanum_tuberosum;Brachypodium_distachyon;Citrus_sinensis;Camelina_sativa;Arabidopsis_lyrata;Zea_mays;Oryza_sativa;Eugenia_uniflora	0	0	0	0	0	4.80192	52.1128	7.2579	0.130003	6.25542	0.554806	0	0	0	0	0	0	0	0	0	0	0	0	0	0	0	0	0	0	0	0	0	0	0	0.305911	0	0	0	0	0	0	0	0	0	0.247629	0
miR156_12	UUGACAGAAGAUAGAGGGCAC	mtr-miR156g-5p|sp=Medicago_truncatula;cme-miR156e|sp=Cucumis_melo;pab-miR156m|sp=Picea_abies;pab-miR156n|sp=Picea_abies;pab-miR156p|sp=Picea_abies;pab-miR156q|sp=Picea_abies;pab-miR156r|sp=Picea_abies;pab-miR156s|sp=Picea_abies;pab-miR156t|sp=Picea_abies;pab-miR156u|sp=Picea_abies;pab-miR156v|sp=Picea_abies;pab-miR156w|sp=Picea_abies	Medicago_truncatula;Picea_abies;Cucumis_melo	0	0	0	0	0	0	0	0	0	0	3.67559	0	0	0	0	0	0	0	0	0	0	0	0	0	0	0	0	0	0	0	0	0	0	0	0	0	0	0	0	0	0	0	0	0	0	0
miR11511_1	UCCAACGAAGAUCAGAAGGCUU	pab-miR11511|sp=Picea_abies	Picea_abies	0	0	0	0	0	0.126366	0	0.161287	0	10.4257	0	0.149891	0	0	0	0.870646	0	0.261871	2.25676	0.213116	0	0	11.3878	0	1.10561	0	0.925098	0	0.491088	0.261871	2.25676	11.3878	1.9939	0.171496	0	0	0	0	0	0	0	0	0	0	0.742888	0
miR11466_1	UCCACCUCCACAAGACACUUG	pab-miR11466b|sp=Picea_abies	Picea_abies	0	0	0	0	0	0	0	0	0	0	0	0	0	0	0	0	0	0	0	0	0	0	0.325367	0	0	0	0	0	0	0	0	0.325367	0	0	0	0	0	0	0	0	0	0	0	0	0	0
miR11512_1	UCCCCCAUCUUGUGCACUUGC	pab-miR11512|sp=Picea_abies	Picea_abies	0	0	0	0	0	0	0.529064	0	0	0	0	0	0	0	0	0	0	0	0	0	0	0	0	0	0	0	0	0	0	0	0	0	0	0	0	0	0	0	0	0	0	0	0	0	0	0
miR11466_1	UCUACAAGGCAUUUGUUCUCU	pab-miR11466c|sp=Picea_abies	Picea_abies	0	0	0	0	0	0	0	0	0	0	0	0	0	0	0	0	0	0	0	0	0	0	0	0	0	0	0	0	0.122772	0	0	0	0	0	0	0	0	0	0	0	0	0	0	0	0	0
miR11523_2	UCUGAGCAGAUUUAAUGCCCGA	pab-miR11523c|sp=Picea_abies;pab-miR11523d|sp=Picea_abies	Picea_abies	0	0	0	0	0	0	0	0	0	0	0	0	0	0	0	0	0	0	0	0	0	0	0	0	0	0	0.18502	0	0	0	0	0	0	0	0	0	0	0	0	0	0	0	0	0	0	0
miR11532_1	UGACAUUGUAAAAGACGGGAAU	pab-miR11532|sp=Picea_abies	Picea_abies	0	0	0	0	0	0	0	0.161287	0	3.33622	0	0	0	0	0	0	0	0	0	0	0	0	0.325367	0	0.184269	0	0	0	0	0	0	0.325367	0	0	0	0	0	0	0	0	0	0	0	0	0	0
miR156_1	UGCUCACUUCUCUUUCUGUCAUC	mtr-miR156i-3p|sp=Medicago_truncatula	Medicago_truncatula	0	0	0	0	0	0	0	0	0	0	0	0	0	0	0	0	0	0	0	0	0	0	0	0	0.0921345	0	0	0	0	0	0	0	0	0	0	0	0	0	0	0	0	0	0	0	0	0
miR11544_1	UGGAGCUGUUGUCACUCCACU	pab-miR11544|sp=Picea_abies	Picea_abies	0	0	0	0	0	0	0	0	0	0	0	0.149891	0	0	0	0	0	0	0	0	0	0	0.325367	0	0	0	0	0	0	0	0	0.325367	0	0	0	0	0	0	0	0	0	0	0	0	0	0
miR166_1	UCGAACCAGGCUUCAUUCCCC	osa-miR166e-3p|sp=Oryza_sativa	Oryza_sativa	0	0	0	0	0	0	0.132266	0	0	0	0	0	0	0	0	0	0	0	0	0	0	0	0	0	0	0	0	0	0.122772	0	0	0	0	0	0	0	0	0	0	0	0	0	0	0	0	0
miR3693_4	UUGAACUGCUUAUAGAUGGGC	pab-miR3693d|sp=Picea_abies;pab-miR3693e|sp=Picea_abies;pab-miR3693f|sp=Picea_abies;pab-miR3693g|sp=Picea_abies	Picea_abies	0	0	0	0	0	0	0	0	0	0	0	0	0	0	0	0	0	0	0	0	0	0	0.325367	0	0	0	0	0	0	0	0	0.325367	0	0	0	0	0	0	0	0	0	0	0	0	0	0
miR11564_2	UUGACCACAAAAUCCACAUUG	pab-miR11564a|sp=Picea_abies;pab-miR11564b|sp=Picea_abies	Picea_abies	0	0	0	0	0	0	1.85172	0	2.99006	0	0	0	0	0	0	0	0	0	0	0	0	0	0	0	0	0	0	0	0	0	0	0	0	0	0	0	0	0	0	0	0	0	0	0	0	0
miR156_1	GACAGAAGAGAGUGAGCAC	cas-miR156g|sp=Camelina_sativa	Camelina_sativa	0	0	0	0	0	0.379099	1.71946	0	0	0.139009	2.77403	0	0	0	0	0	0	0	0	0	0	0	0	0	0	0	0	0	0	0	0	0	0	0	0	0	0	0	0	0	0	0	0	0	0	0
miR166_3	UCGGACCAGGCUUCAUUCCCCU	cas-miR166c-3p|sp=Camelina_sativa;cas-miR166d|sp=Camelina_sativa;cas-miR166f-3p|sp=Camelina_sativa	Camelina_sativa	0	0	0	0	0	0.379099	0.264532	0	0.260005	0.139009	0	0	0	0	0	0	0	0	0	0	0	0	0	0	0	0	0	0	0	0	0	0	0	0	0	0	0	0	0	0	0	0	0	0.276728	0.495259	0.347298
miR156_1	UGACAGAAGAUAGAGAGCGC	csi-miR156d-5p|sp=Citrus_sinensis	Citrus_sinensis	0	0	0	0	0	0	0.132266	0	0	0	0	0	0	0	0	0	0	0	0	0	0	0	0	0	0	0	0	0	0	0	0	0	0	0	0	0	0	0	0	0	0	0	0	0	0	0
miR156_1	UUGACGGAAGAUAGAGAGCAC	csi-miR156g-5p|sp=Citrus_sinensis	Citrus_sinensis	0	0	0	0	0	0	0.529064	0	0	0	0	0	0	0	0	0	0	0	0	0	0	0	0	0	0	0	0	0	0	0	0	0	0	0	0	0	0	0	0	0	0	0	0	0	0	0
miR156_1	GCUCUCUAUUCUUCUGUCAUC	csi-miR156g-3p|sp=Citrus_sinensis	Citrus_sinensis	0	0	0	0	0	0.379099	424.839	0.161287	0.780016	0.139009	0.138701	0	0	0	0	0	0	0	0	0	0	0	0	0	0	0	0	0	0	0	0	0	0	0	0	0	0	0	0	0	0	0	0	0	0	0
miR160_1	UGCCUGGCUCCCUGUAUGCUU	csi-miR160c-5p|sp=Citrus_sinensis	Citrus_sinensis	0	0	0	0	0	0	2.51305	0	0	0	0	0	0	0	0	0	0	0	0	0	0	0	0	0	0	0	0	0	0	0	0	0	0	0	0	0	0	0	0	0	0	0	0	0	0	0
miR166_2	UCUUGGACCAGGCUUCAUUCC	csi-miR166i-3p|sp=Citrus_sinensis;csi-miR166k-3p|sp=Citrus_sinensis	Citrus_sinensis	0	0	0	0	0	0	0	0	0	0	0	0	0	0	0	0.290215	0	0	0	0	0	0	0	0	0	0	0	0	0	0	0	0	0	0.514489	0	0	0	0	0	0	0	0	0	0	0	0
miR396_1	UUCCACGGCUUUCUUGAACU	csi-miR396e-5p|sp=Citrus_sinensis	Citrus_sinensis	0	0	0	0	0	0	3.96798	0.48386	0	0.139009	0	0	0	0	0	0	0	0	0	0	0	0	0	0	0	0	0	0	0	0	0	0	0	0	0	0	0	0	0	0	0	0	0	0	1.23815	0
miR482_1	UGGUAUGGGUGAGUAGGGAAG	csi-miR482d-5p|sp=Citrus_sinensis	Citrus_sinensis	0	0	0	0	0	0	0	0	0	0	0	0	0	0	0	0	0	0	0	0	0	0	0	0	0	0	0	0	0	0	0	0	0	0	0	0	0	0	0	0	0	0	0	0	0	0
miR894_1	CGUUUCACGUCGGGUUCACC	ppt-miR894|sp=Physcomitrella_patens	Physcomitrella_patens	4.30877	0	0	0	0	9.35111	5.29064	3.70959	5.0701	3.89226	30.3063	0	0	0	0	0	0	0.523742	0.322395	0	0	0	0	0.382048	0.276404	0.119822	0.18502	0	0.736632	0.523742	0.322395	0	0	1.71496	0	0	0	0	0	0	0	0.1716	0.207612	0	1.73341	0.694596
miR3954_1	UUGGACAGAGAAAUCACGGUCA	csi-miR3954b-5p|sp=Citrus_sinensis	Citrus_sinensis	0	0	0	0	0	0	0	0	0	0	0	0	0	0	0	0	0	0	0	0	0	0	0	0	0	0.119822	0	0.0890972	0	0	0	0	0	0	0	0	0	0	0	0	0	0	0	0	0	0
miR156_1	UUGACAGAAGAUAGAUAGCAC	csi-miR156i-5p|sp=Citrus_sinensis	Citrus_sinensis	0	0	0	0	0	0	0.132266	0	0	0	0	0	0	0	0	0	0	0	0	0	0	0	0	0	0	0	0	0	0	0	0	0	0	0	0	0	0	0	0	0	0	0	0	0	0	0
miR166_1	UCUCGGACCAGGCUUCAUUCU	aof-miR166b|sp=Asparagus_officinalis	Asparagus_officinalis	0.861754	0	0	0	0	0	0	0.161287	0	0	3.12078	0	0	0	0	0	0	0	0	0.213116	0	0	0	0	0	0.239644	0.0925098	0	0	0	0	0	0	0	0	0	0	0	0	0	0	0	0	0	0	0
miR168_1	UCGCUUGGUGCAGGUCGGGUC	aof-miR168b|sp=Asparagus_officinalis	Asparagus_officinalis	0	0	0	0	0	0	0.132266	0	0	0	0	0	0	0	0	0	0	0	0	0	0	0	0	0	0	0	0	0	0	0	0	0	0	0	0	0	0	0	0	0	0	0	0	0	0	0
miR393_1	UCCAAAGGGAUCGCAUUGAUUC	aof-miR393a|sp=Asparagus_officinalis	Asparagus_officinalis	0	0	0	0	0	0	0	6.45147	0	0	0	0	0	0	0	0	0	0	0	0	0	0	0	0	0	0	0	0	0	0	0	0	0	0	0	0	0	0	0	0	0	0	0	0	0	0
miR5139_1	GAAACCUGGCUCUGAUACCA	aof-miR5139a|sp=Asparagus_officinalis	Asparagus_officinalis	0	0	0	0	0	0	2.90985	0	0	0	0	0	0	0	0	0	0	0.523742	0	0	0	0	0	0	0.276404	0	0	0.267292	0	0.523742	0	0	0	0	0	0	0	0	0	0	0	0.514799	0	0	0.495259	0
miR8155_1	GUAACCUGGCUCUGAUACCA	aof-miR8155|sp=Asparagus_officinalis	Asparagus_officinalis	0	0	0	0	0	0.252733	0	0.161287	0	0.556037	0.416104	0	0	0	0	0	0	0	0	0	0	0	0	0	0	0	0	0	0	0	0	0	0	0	0	0	0	0	0	0	0	0	0	0	0	0
miR167_9	UGAAGCUGCCAGCAUGAUCUGG	ath-miR167d|sp=Arabidopsis_thaliana;rco-miR167c|sp=Ricinus_communis;aly-miR167d-5p|sp=Arabidopsis_lyrata;cca-miR167|sp=Cynara_cardunculus;nta-miR167a|sp=Nicotiana_tabacum;nta-miR167b|sp=Nicotiana_tabacum;nta-miR167c|sp=Nicotiana_tabacum;eun-miR167b-5p|sp=Eugenia_uniflora;pab-miR167b|sp=Picea_abies	Ricinus_communis;Nicotiana_tabacum;Picea_abies;Arabidopsis_thaliana;Arabidopsis_lyrata;Cynara_cardunculus;Eugenia_uniflora	0	0	0	0	0	5.81285	4.62931	0	0	0	0	0	0	0	0	0	0	0	0	0	0	0	0	0	0	0	0	0	0	0	0	0	0	0	0	0	0	0	0	0	0	0	0	0	0	0
miR169_2	GGCAAGUUGUCCUUCGGCUACA	ath-miR169b-3p|sp=Arabidopsis_thaliana;aly-miR169b-3p|sp=Arabidopsis_lyrata	Arabidopsis_lyrata;Arabidopsis_thaliana	0	0	0	0	0	0	0	0	0	3.33622	0	0	0	0	0	0	0	0	0	0	0	0	0	0	0	0	0	0	0	0	0	0	0	0	0	0	0	0	0	0	0	0	0	0	0	0
miR156_10	UGACAGAAGAGAGUGAGCACA	bna-miR156a|sp=Brassica_napus;rco-miR156a|sp=Ricinus_communis;rco-miR156b|sp=Ricinus_communis;rco-miR156c|sp=Ricinus_communis;rco-miR156d|sp=Ricinus_communis;hvu-miR156a|sp=Hordeum_vulgare;tae-miR156|sp=Triticum_aestivum;ssp-miR156|sp=Saccharum_sp.;ssl-miR156|sp=Salvia_sclarea;hvu-miR156b|sp=Hordeum_vulgare	Ricinus_communis;Salvia_sclarea;Hordeum_vulgare;Brassica_napus;Triticum_aestivum;Saccharum_sp.	0	0	0	0	0	0	3.04212	0	0.130003	0	0	0	0	0	0	0	0	0	0	0	0	0	0	0	0	0	0	0	0	0	0	0	0	0	0	0	0	0	0	0	0	0	0	0	0	0
miR159_1	UUGGAUUGAAGGGAGCUCCA	pta-miR159a|sp=Pinus_taeda	Pinus_taeda	0	0	0	0	0	0	0.132266	0.322573	0	0	0.0693507	0	0	0	0	0	0	0	0	0	0	0	0	0	0	0	0	0	0	0	0	0	0	0	0	0	0	0	0	0	0.371181	0	0	0	0.742888	0.347298
miR319_1	UUGGACUGAAGGGAGCUCC	pta-miR319|sp=Pinus_taeda	Pinus_taeda	0	0	0	0	0	0	0	0	0	0	0	0	0	0	0	0	0	0	0	0	0	0.417544	0.650733	0	0	0	0	0	0	0	0	0.650733	0	0	0	0	0	0	0	0	0	0	0	0.276728	0	0
miR482_3	UCUUCCCUACUCCUCCCAUUCC	pta-miR482a|sp=Pinus_taeda;pta-miR482b|sp=Pinus_taeda;pab-miR482a|sp=Picea_abies	Picea_abies;Pinus_taeda	0	0	0	0	0	0	0	0	0	0	0	0	0	0	0	0	0	0	0	0	0	0	0.325367	0	0	0	0	0	0	0	0	0.325367	0	0	0	0	0	0	0	0	0	0	0	0	0	0
miR947_2	CAUCGGAAUCUGUUACUGUUUC	pta-miR947|sp=Pinus_taeda;pde-miR947|sp=Pinus_densata	Pinus_densata;Pinus_taeda	0	0	0	0	0	0	0	0	0	0	0	0.149891	0	0	0	0.870646	0	0	0	0	0	0	4.55513	0	0.368538	0.119822	0	0	0	0	0	4.55513	0.332317	0	0	0	0	0	0	0	0	0	0	0	0	0
miR951_2	UGUUCUUGACGUCUGGACCAC	pta-miR951|sp=Pinus_taeda;pde-miR951|sp=Pinus_densata	Pinus_densata;Pinus_taeda	0	0	0	0	0	0	0	0	0	0	0	0	0	0	0	0	0	0	0	0	0	0	0	0	0	0	0	0	0	0	0	0	0	0	0	0	0	0	0	0	0	0	0	0	0.247629	0
miR529_1	AGAAGAGAGAGAGUACAGCUU	osa-miR529b|sp=Oryza_sativa	Oryza_sativa	0	0	0	0	0	0.252733	0	0	0	0	0	0	0	0	0	0	0	0	0	0	0	0	0	0	0	0	0	0	0	0	0	0	0	0	0	0	0	0	0	0	0	0	0	0	0	0.347298
miR166_3	UCCGGACCAGGCUUCAUUCCC	ppt-miR166j|sp=Physcomitrella_patens;ppt-miR166k|sp=Physcomitrella_patens;ppt-miR166l|sp=Physcomitrella_patens	Physcomitrella_patens	0	0	0	0	0	0	0	0.96772	0	0	0	0	0	0	0	0	0	0	0	0	0	0	0	0	0	0	0	0	0	0	0	0	0	0	0	0	0	0	0	0	0	0	0	0	0	0
miR408_7	UGCACUGCCUCUUCCCUGGCU	ppt-miR408b|sp=Physcomitrella_patens;cca-miR408|sp=Cynara_cardunculus;nta-miR408|sp=Nicotiana_tabacum;stu-miR408b-3p|sp=Solanum_tuberosum;vca-miR408-3p|sp=Vriesea_carinata;fve-miR408|sp=Fragaria_vesca;aof-miR408|sp=Asparagus_officinalis	Nicotiana_tabacum;Physcomitrella_patens;Vriesea_carinata;Solanum_tuberosum;Asparagus_officinalis;Cynara_cardunculus;Fragaria_vesca	0	0	0	0	0	0	0	0	0	0	0	0	0	0	0	0	0	0	0	0	0	0	0	0	0	0	0	0	0	0	0	0	0	0	0	0	0	0	0	0	0	0	0	0	0	0.694596
miR529_2	AGAAGAGAGAGAGUACAGCCC	ppt-miR529e|sp=Physcomitrella_patens;ppt-miR529f|sp=Physcomitrella_patens	Physcomitrella_patens	0	0	0	0	0	0	0	0	0	0	0	0	0	0	0	0	0	0	0	0	0	0	0	0	0	0	0	0	0	0	0	0	0	0	0	0	0	0	0	0	0	0	0	0	0	0
miR902_1	AGAAGGAUCUGCAACAUAGAC	ppt-miR902j-3p|sp=Physcomitrella_patens	Physcomitrella_patens	0	0	0	0	0	0	0	0	0	0	0	0	0	0	0	0	0	0	0	0	0	0	0	0	0	0	0	0	0	0	0	0	0	0	0	0	0	0	0	0	0	0	0	0	0	0
miR1024_2	UCUGGUUGGAUUGUAGGCCUC	ppt-miR1024a|sp=Physcomitrella_patens;ppt-miR1024b|sp=Physcomitrella_patens	Physcomitrella_patens	0	0	0	0	0	0	0	0	0	0	0	0	0	0	0	0	0	0	0	0	0	0	0	0	0	0	0.0925098	0	0	0	0	0	0	0	0	0	0	0	0	0	0	0	0	0	0	0
miR1028_1	UCUUAGAUCUACAAUGUCACA	ppt-miR1028a-5p|sp=Physcomitrella_patens	Physcomitrella_patens	0	0	0	0	0	0	0	0	0	0	0	0	0	0	0	0	0	0	0	0	0	0	0	0	0	0	0	0	0	0	0	0	0	0	0	0	0	0	0	0	0	0	0	0	0	0
miR390_66	AAGCUCAGGAGGGAUAGCGCC	ath-miR390a-5p|sp=Arabidopsis_thaliana;ath-miR390b-5p|sp=Arabidopsis_thaliana;osa-miR390-5p|sp=Oryza_sativa;ptc-miR390a|sp=Populus_trichocarpa;ptc-miR390b|sp=Populus_trichocarpa;ptc-miR390c|sp=Populus_trichocarpa;ptc-miR390d-5p|sp=Populus_trichocarpa;ppt-miR390a|sp=Physcomitrella_patens;ppt-miR390b|sp=Physcomitrella_patens;mtr-miR390|sp=Medicago_truncatula;ghr-miR390a|sp=Gossypium_hirsutum;ghr-mi…	Cucumis_melo;Brassica_rapa;Picea_abies;Linum_usitatissimum;Arabidopsis_lyrata;Asparagus_officinalis;Zea_mays;Prunus_persica;Brassica_napus;Ricinus_communis;Medicago_truncatula;Malus_domestica;Helianthus_exilis;Sorghum_bicolor;Vitis_vinifera;Arabidopsis_thaliana;Oryza_sativa;Solanum_lycopersicum;Populus_trichocarpa;Fragaria_vesca;Nicotiana_tabacum;Glycine_max;Lotus_japonicus;Carica_papaya;Manihot_…	0	0	0	0	0	0	0	0	0	0	0	0	0	0	0	0	0	0	0	0	0	0	0	0	0	0	0	0	0	0	0	0	0.166159	0	0	0	0	0	0	0	0	0	0	0	0	0
miR396_1	UUCCACGGCUUUCUUGAACC	smo-miR396|sp=Selaginella_moellendorffii	Selaginella_moellendorffii	0	0	0	0	0	0	0.132266	0	0	0	0	0	0	0	0	0	0	0	0	0	0	0	0	0	0	0	0	0	0	0	0	0	0	0	0	0	0	0	0	0	0	0	0	0	0.247629	0
miR156/157_68	UUGACAGAAGAUAGAGAGCAC	ath-miR157a-5p|sp=Arabidopsis_thaliana;ath-miR157b-5p|sp=Arabidopsis_thaliana;ath-miR157c-5p|sp=Arabidopsis_thaliana;gma-miR156d|sp=Glycine_max;gma-miR156c|sp=Glycine_max;ptc-miR156g|sp=Populus_trichocarpa;ptc-miR156h|sp=Populus_trichocarpa;ptc-miR156i|sp=Populus_trichocarpa;ptc-miR156j|sp=Populus_trichocarpa;mtr-miR156e|sp=Medicago_truncatula;mtr-miR156f|sp=Medicago_truncatula;mtr-miR156h-5p|sp=…	Cucumis_melo;Brassica_rapa;Linum_usitatissimum;Arabidopsis_lyrata;Asparagus_officinalis;Prunus_persica;Cynara_cardunculus;Brassica_napus;Ricinus_communis;Medicago_truncatula;Brassica_oleracea;Malus_domestica;Vitis_vinifera;Arabidopsis_thaliana;Solanum_lycopersicum;Populus_trichocarpa;Vigna_unguiculata;Gossypium_raimondii;Fragaria_vesca;Vriesea_carinata;Glycine_max;Arachis_hypogaea;Carica_papaya;M…	0	0	0	0	0	0	12.3007	0	0	0	0	0	0	0	0	0	0	0	0	0	0	0	0	0	0	0	0	0.0890972	0	0	0	0	0	0	0	0	0	0	0	0	0	0	0	0	0	0
miR384/394_51	UUGGCAUUCUGUCCACCUCC	ath-miR394a|sp=Arabidopsis_thaliana;ath-miR394b-5p|sp=Arabidopsis_thaliana;osa-miR394|sp=Oryza_sativa;sbi-miR394a|sp=Sorghum_bicolor;zma-miR394a-5p|sp=Zea_mays;zma-miR394b-5p|sp=Zea_mays;ptc-miR394a-5p|sp=Populus_trichocarpa;ptc-miR394b-5p|sp=Populus_trichocarpa;vvi-miR394b|sp=Vitis_vinifera;sbi-miR394b|sp=Sorghum_bicolor;ghr-miR394b|sp=Gossypium_hirsutum;ghr-miR394a|sp=Gossypium_hirsutum;aly-miR…	Cucumis_melo;Picea_abies;Linum_usitatissimum;Arabidopsis_lyrata;Asparagus_officinalis;Zea_mays;Prunus_persica;Cynara_cardunculus;Brassica_napus;Malus_domestica;Sorghum_bicolor;Vitis_vinifera;Arabidopsis_thaliana;Oryza_sativa;Solanum_lycopersicum;Populus_trichocarpa;Fragaria_vesca;Nicotiana_tabacum;Glycine_max;Arachis_hypogaea;Salvia_sclarea;Manihot_esculenta;Solanum_tuberosum;Carica_papaya;Citrus…	0	0	0	0	0	18.4495	0	0	0	0	0	0	0	0	0	0	0	0	0	0	0	0	0	0	0	0	0	0	0	0	0	0	0	0	0	0	0	0	0	0	0	0	0	0	0.742888	0
miR395_99	CUGAAGUGUUUGGGGGAACUC	ath-miR395a|sp=Arabidopsis_thaliana;ath-miR395d|sp=Arabidopsis_thaliana;ath-miR395e|sp=Arabidopsis_thaliana;ptc-miR395b|sp=Populus_trichocarpa;ptc-miR395c|sp=Populus_trichocarpa;ptc-miR395d|sp=Populus_trichocarpa;ptc-miR395e|sp=Populus_trichocarpa;ptc-miR395f|sp=Populus_trichocarpa;ptc-miR395g|sp=Populus_trichocarpa;ptc-miR395h|sp=Populus_trichocarpa;ptc-miR395i|sp=Populus_trichocarpa;ptc-miR395j…	Ricinus_communis;Cucumis_melo;Amborella_trichopoda;Nicotiana_tabacum;Brassica_rapa;Glycine_max;Malus_domestica;Theobroma_cacao;Manihot_esculenta;Solanum_tuberosum;Arabidopsis_thaliana;Citrus_sinensis;Brassica_napus;Camelina_sativa;Vitis_vinifera;Linum_usitatissimum;Arabidopsis_lyrata;Prunus_persica;Populus_trichocarpa;Vigna_unguiculata	0	0	0	0	0	0	0	0	0	0	0	0	0	0	0	0	0	0	0	0	0	0	0	0	0	0	0	0	0	0	0	0	0	0	0	0	0	0	0	0	0	0	0	0	0.247629	0
miR1118_1	CACUACAUUAUGGAAUGGAGGGA	tae-miR1118|sp=Triticum_aestivum	Triticum_aestivum	0	0	0	0	0	0	0	0	0	0	1.17896	0	0	0	0	0	0	0	0	0	0	0	0	0	0	0	0	0	0	0	0	0	0	0	0	0	0	0	0	0	0	0	0	0	0	0
miR1135_1	CUGCGACAAGUAAUUCCGAACGGA	tae-miR1135|sp=Triticum_aestivum	Triticum_aestivum	0	0	0	0	0	0	0	0	0	0	0	0	0	0	0	0	0	0	0	0	0	0	0	0	0	0	0	0	0	0	0	0	0	0	0	0	0	0	0	0	0	0	0	0	0	0
miR1137_1	UAGUACAAAGUUGAGUCAUC	tae-miR1137a|sp=Triticum_aestivum	Triticum_aestivum	0	0	0	0	0	0	0	0.161287	0.130003	0.417028	1.87247	0	0	0	0	0	0	0	0	0	0	0	0	0	0	0	0	0	0	0	0	0	0	0	0	0	0	0	0	0	0	0	0	0	0	0
miR396_50	UUCCACAGCUUUCUUGAACUG	ath-miR396a-5p|sp=Arabidopsis_thaliana;osa-miR396a-5p|sp=Oryza_sativa;osa-miR396b-5p|sp=Oryza_sativa;sbi-miR396b|sp=Sorghum_bicolor;sbi-miR396a|sp=Sorghum_bicolor;sof-miR396|sp=Saccharum_officinarum;gma-miR396a-5p|sp=Glycine_max;zma-miR396b-5p|sp=Zea_mays;zma-miR396a-5p|sp=Zea_mays;ptc-miR396a|sp=Populus_trichocarpa;ptc-miR396b|sp=Populus_trichocarpa;mtr-miR396b-5p|sp=Medicago_truncatula;ghr-miR3…	Cucumis_melo;Acacia_mangium;Linum_usitatissimum;Arabidopsis_lyrata;Aquilegia_caerulea;Zea_mays;Asparagus_officinalis;Saccharum_sp.;Medicago_truncatula;Malus_domestica;Sorghum_bicolor;Vitis_vinifera;Arabidopsis_thaliana;Oryza_sativa;Solanum_lycopersicum;Bruguiera_cylindrica;Populus_trichocarpa;Fragaria_vesca;Nicotiana_tabacum;Glycine_max;Salvia_sclarea;Lotus_japonicus;Manihot_esculenta;Carica_papa…	0	0	0	0	0	26.0315	130.414	15.8061	12.3503	11.1207	17.8231	0	0	0	0	0	0	0	0	0	0	0	0	0.127349	0.0921345	0	0	0	0.245544	0	0	0	0	0.171496	0	0	0	0	0	0	0	0	0.415223	0.553455	0.742888	0.347298
miR396_9	GUUCAAUAAAGCUGUGGGAAG	ath-miR396a-3p|sp=Arabidopsis_thaliana;mtr-miR396b-3p|sp=Medicago_truncatula;aly-miR396a-3p|sp=Arabidopsis_lyrata;csi-miR396b-3p|sp=Citrus_sinensis;gma-miR396i-3p|sp=Glycine_max;sly-miR396a-3p|sp=Solanum_lycopersicum;eun-miR396a-3p|sp=Eugenia_uniflora;fve-miR396a-3p|sp=Fragaria_vesca;fve-miR396c-3p|sp=Fragaria_vesca	Medicago_truncatula;Glycine_max;Citrus_sinensis;Arabidopsis_thaliana;Arabidopsis_lyrata;Solanum_lycopersicum;Eugenia_uniflora;Fragaria_vesca	0	0	0	0	0	0	10.3168	0	0	1.39009	0	0	0	0	0	0	0	0	0	0	0	0	0	0	0	0	0	0	0	0	0	0	0	0	0	0	0	0	0	0	0	0	0	0	0	0
miR396_52	UUCCACAGCUUUCUUGAACUU	ath-miR396b-5p|sp=Arabidopsis_thaliana;osa-miR396c-5p|sp=Oryza_sativa;sbi-miR396c|sp=Sorghum_bicolor;gma-miR396b-5p|sp=Glycine_max;ptc-miR396c|sp=Populus_trichocarpa;ptc-miR396d|sp=Populus_trichocarpa;ptc-miR396e-5p|sp=Populus_trichocarpa;mtr-miR396a-5p|sp=Medicago_truncatula;bna-miR396a|sp=Brassica_napus;pta-miR396|sp=Pinus_taeda;gma-miR396c|sp=Glycine_max;aqc-miR396b|sp=Aquilegia_caerulea;zma-m…	Cucumis_melo;Brassica_rapa;Picea_abies;Citrus_clementina;Linum_usitatissimum;Arabidopsis_lyrata;Aquilegia_caerulea;Zea_mays;Prunus_persica;Cynara_cardunculus;Brassica_napus;Ricinus_communis;Medicago_truncatula;Malus_domestica;Pinus_taeda;Sorghum_bicolor;Arabidopsis_thaliana;Oryza_sativa;Solanum_lycopersicum;Bruguiera_cylindrica;Populus_trichocarpa;Fragaria_vesca;Nicotiana_tabacum;Glycine_max;Mani…	0.861754	0	0	0	0	0	3.70345	0	0	0	0	0.149891	0	0	0	0	0	0	0	0	0	0	0	0	0	0	0	0	0	0	0	0	0	0	0	0	0	0	0	0	0	0	0	0	0	0
miR157_2	GCUCUCUAGCCUUCUGUCAUC	ath-miR157a-3p|sp=Arabidopsis_thaliana;ath-miR157b-3p|sp=Arabidopsis_thaliana	Arabidopsis_thaliana	0	0	0	0	0	0.126366	0.132266	0.161287	0	0.556037	4.6465	0	0	0	0	0	0	0	0	0	0	0	0	0	0	0	0	0	0	0	0	0	0	0	0	0	0	0	0	0	0	0	0	0	0	0
miR398_17	UGUGUUCUCAGGUCACCCCUU	ath-miR398a-3p|sp=Arabidopsis_thaliana;osa-miR398a|sp=Oryza_sativa;gma-miR398a|sp=Glycine_max;gma-miR398b-3p|sp=Glycine_max;ptc-miR398a|sp=Populus_trichocarpa;mtr-miR398a-3p|sp=Medicago_truncatula;vvi-miR398a|sp=Vitis_vinifera;bol-miR398a-3p|sp=Brassica_oleracea;aqc-miR398a|sp=Aquilegia_caerulea;csi-miR398a-3p|sp=Citrus_sinensis;rco-miR398a|sp=Ricinus_communis;gra-miR398|sp=Gossypium_raimondii;gh…	Ricinus_communis;Medicago_truncatula;Brassica_oleracea;Cucumis_melo;Glycine_max;Malus_domestica;Theobroma_cacao;Gossypium_hirsutum;Citrus_sinensis;Vitis_vinifera;Arabidopsis_lyrata;Arabidopsis_thaliana;Aquilegia_caerulea;Oryza_sativa;Gossypium_raimondii;Populus_trichocarpa	0	0	0	0	0	0.126366	3.57118	0	0.130003	0	0.416104	0	0	0	0	0	0	0	0	0	0	0	0	0	0	0	0	0	0	0	0	0	0	0	0	0	0	0	0	0	0	0	0	0	0	0
miR166_6	UCGGACCAGGCUUCAUUCC	vvi-miR166a|sp=Vitis_vinifera;vvi-miR166b|sp=Vitis_vinifera;hbr-miR166a|sp=Hevea_brasiliensis;pde-miR166a|sp=Pinus_densata;pde-miR166b|sp=Pinus_densata;mes-miR166j|sp=Manihot_esculenta	Hevea_brasiliensis;Manihot_esculenta;Vitis_vinifera;Pinus_densata	0.861754	0	0	0	0	0.126366	0.264532	0	0	0.139009	0	0	0	0	0	0	0	0	0	0	0	0.835087	0	0	0	0	0	0	0.368316	0	0	0	0	0.171496	0	0	0	0	0	0	0	0	0	0	0	0
miR396_2	UUCCACAGCUUUCUUGAACUA	vvi-miR396a|sp=Vitis_vinifera;pab-miR396a-5p|sp=Picea_abies	Picea_abies;Vitis_vinifera	0	0	0	0	0	0	0	0	0	0	0.0693507	0	0	0	0	0	0	0	0	0	0	0	0	0	0	0	0	0	0	0	0	0	0	0	0	0	0	0	0	0	0	0	0	0	0.247629	0
miR396_2	UUCCACAGCUUUCUUGAACU	vvi-miR396b|sp=Vitis_vinifera;vca-miR396-5p|sp=Vriesea_carinata	Vriesea_carinata;Vitis_vinifera	0.861754	0	0	0	0	0	0	0	0.260005	0	0.0693507	0	0	0	0	0	0	0	0	0	0	0	0	0	0	0	0	0	0	0	0	0	0	0	0	0	0	0	0	0	0	0	0.207612	0	0	0
miR444_7	UGCAGUUGUUGUCUCAAGCUU	osa-miR444b.2|sp=Oryza_sativa;osa-miR444c.2|sp=Oryza_sativa;ssp-miR444c-3p|sp=Saccharum_sp.;zma-miR444a|sp=Zea_mays;zma-miR444b|sp=Zea_mays;bdi-miR444c|sp=Brachypodium_distachyon;bdi-miR444d|sp=Brachypodium_distachyon	Zea_mays;Oryza_sativa;Brachypodium_distachyon;Saccharum_sp.	0	0	0	0	0	3.41189	3.17439	0	0	0	0	0	0	0	0	0	0	0	0	0	0	0	0	0	0	0	0	0	0	0	0	0	0	0	0	0	0	0	0	0	0	0	0	0	0	0
miR1436_2	ACAUUAUGGGACGGAGGGAGU	osa-miR1436|sp=Oryza_sativa;hvu-miR1436|sp=Hordeum_vulgare	Hordeum_vulgare;Oryza_sativa	0	0	0	0	0	0	3.30665	0	0	0	0	0	0	0	0	0	0	0	0	0	0	0	0	0	0	0	0	0	0	0	0	0	0	0	0	0	0	0	0	0	0	0	0	0	0	0
miR390_5	AAGCUCAGGAGGGAUAGCACC	gma-miR390b-5p|sp=Glycine_max;nta-miR390a|sp=Nicotiana_tabacum;gma-miR390d|sp=Glycine_max;stu-miR390-5p|sp=Solanum_tuberosum;sly-miR390a-5p|sp=Solanum_lycopersicum	Solanum_tuberosum;Nicotiana_tabacum;Glycine_max;Solanum_lycopersicum	0	0	0	0	0	0	0	0	0	0	0	0	0	0	0	0	0	0	0	0	0	0	0	0	0.184269	0	0	0	0	0	0	0	0	0	0	0	0	0	0	0	0	0	0	0	0	0
miR1507_3	UCUCAUUCCAUACAUCGUCUGA	gma-miR1507a|sp=Glycine_max;gso-miR1507a|sp=Glycine_soja;gso-miR1507b|sp=Glycine_soja	Glycine_soja;Glycine_max	0	0	0	0	0	0	0	0	0	0	0	0	0	0	0	0	0	0	0	0	0	0	0	0	1.10561	0	0	0	0	0	0	0	0	0	0	0	0	0	0	0	0	0	0	0	0	0
miR1511_1	AACCAGGCUCUGAUACCAUG	gma-miR1511|sp=Glycine_max	Glycine_max	0	0	0	0	0	0	0	0	0	1.94613	0	0	0	0	0	0	0	0	0	0	0	0	0	0	0	0	0	0	0	0	0	0	0	0	0	0	0	0	0	0	0	0	0	0.276728	0	0.347298
miR157_4	GCUCUCUAUACUUCUGUCACC	ath-miR157c-3p|sp=Arabidopsis_thaliana;aly-miR157c-3p|sp=Arabidopsis_lyrata;cas-miR157b|sp=Camelina_sativa;cas-miR157c|sp=Camelina_sativa	Camelina_sativa;Arabidopsis_lyrata;Arabidopsis_thaliana	0	0	0	0	0	0	0.132266	0	0	4.30929	0	0	0	0	0	0	0	0	0	0	0	0	0	0	0	0	0	0	0	0	0	0	0	0	0	0	0	0	0	0	0	0	0	0	0	0
Saliva, breast milk and urine of human
miRNA alias	Sequence	miRNA	Derived species	DRR006757	DRR006758	DRR006759	SRR346516	SRR346517	SRR346518	SRR346519	SRR6333386	SRR6333387	SRR6333388	SRR6333392	SRR6333393	SRR6333394	SRR6880336	SRR6880337	SRR6880344	SRR6880345	SRR6880346	SRR6880348	SRR6880349	SRR6880350	SRR6880351	SRR6880352	SRR6880353	SRR6880354	SRR6880355	SRR6880356	SRR6880357	SRR7474428	SRR7474455	SRR7474466	SRR7474469	SRR7474471	SRR7474472	SRR8198207	SRR8198208	SRR8198209	SRR8198210	SRR8198213	SRR8198214	SRR8198215	SRR8198216	SRR8839813	SRR8839814	SRR8839815	SRR8839816
miR6478_1	CCGACCUUAGCUCAGUUGGUG	ptc-miR6478|sp=Populus_trichocarpa	Populus_trichocarpa	1.09618	6.13018	9.00259	0.1085	0.220729	0.281228	0	0.205965	0	0	0.347288	0	0	0	0	0	0	0	0	0	0	0	0	0	0	1.60673	0	0	0	0	0	0	0.359419	0.268199	12.6208	10.3133	2.1839	94.6215	5.44757	6.99379	4.11499	7.16277	0.0790412	0.117585	3.93074	0
miR166_170	UCGGACCAGGCUUCAUUCCCC	ath-miR166a-3p|sp=Arabidopsis_thaliana;ath-miR166b-3p|sp=Arabidopsis_thaliana;ath-miR166c|sp=Arabidopsis_thaliana;ath-miR166d|sp=Arabidopsis_thaliana;ath-miR166e-3p|sp=Arabidopsis_thaliana;ath-miR166f|sp=Arabidopsis_thaliana;ath-miR166g|sp=Arabidopsis_thaliana;osa-miR166a-3p|sp=Oryza_sativa;osa-miR166b-3p|sp=Oryza_sativa;osa-miR166c-3p|sp=Oryza_sativa;osa-miR166d-3p|sp=Oryza_sativa;osa-miR166f|sp…	Cucumis_melo;Picea_abies;Linum_usitatissimum;Arabidopsis_lyrata;Aquilegia_caerulea;Zea_mays;Asparagus_officinalis;Prunus_persica;Brassica_napus;Ricinus_communis;Medicago_truncatula;Saccharum_sp.;Malus_domestica;Helianthus_paradoxus;Helianthus_petiolaris;Pinus_taeda;Vitis_vinifera;Arabidopsis_thaliana;Oryza_sativa;Solanum_lycopersicum;Populus_trichocarpa;Fragaria_vesca;Nicotiana_tabacum;Selaginell…	1.46157	8.17357	3.60104	3.07417	1.03007	0	0	0	0.0418746	0	0	0.167815	0	0	0.976325	4.26546	0.689346	0	0	1.1957	0.137512	3.16792	0.480885	0	2.19537	3.67253	1.00946	0	1.7286	0.645823	6.58062	0.300918	2.51593	8.85057	0.242708	0.804582	0.451841	0	0	0	0.822997	0.090668	0	0	5.53215	0
miR159_30	UUUGGAUUGAAGGGAGCUCUA	ath-miR159a|sp=Arabidopsis_thaliana;gma-miR159a-3p|sp=Glycine_max;ptc-miR159a|sp=Populus_trichocarpa;ptc-miR159b|sp=Populus_trichocarpa;bna-miR159|sp=Brassica_napus;vvi-miR159c|sp=Vitis_vinifera;sly-miR159|sp=Solanum_lycopersicum;bra-miR159a|sp=Brassica_rapa;mtr-miR159a|sp=Medicago_truncatula;pvu-miR159a.1|sp=Phaseolus_vulgaris;rco-miR159|sp=Ricinus_communis;aly-miR159a-3p|sp=Arabidopsis_lyrata;a…	Cucumis_melo;Brassica_rapa;Arabidopsis_lyrata;Asparagus_officinalis;Prunus_persica;Brassica_napus;Ricinus_communis;Medicago_truncatula;Malus_domestica;Vitis_vinifera;Arabidopsis_thaliana;Solanum_lycopersicum;Populus_trichocarpa;Fragaria_vesca;Nicotiana_tabacum;Vriesea_carinata;Glycine_max;Arachis_hypogaea;Carica_papaya;Manihot_esculenta;Citrus_sinensis;Helianthus_tuberosus;Amborella_trichopoda;Ph…	2.55774	5.0156	14.5101	1.88067	0.110364	0.140614	0	0.0686551	0	0	0	0.167815	0.130544	0.258334	0.976325	0.328112	0.689346	0	0	0	0	0.197995	0	0	0	0.459066	0.841221	0	0	0	0	0	0.359419	0.268199	1.37534	1.1703	0.376534	0.642591	2.01141	1.24889	2.9179	0.45334	0.0790412	0	7.27914	0
miR894_1	CGUUUCACGUCGGGUUCACC	ppt-miR894|sp=Physcomitrella_patens	Physcomitrella_patens	2.55774	9.65967	3.38921	0.868002	1.80262	0.140614	0.13775	0.0686551	0	0	0	0	0	0	0	0.984337	0.229782	0	0.155033	0.512442	0	0	0	0	0.439074	0.459066	0	0	0	0	0.274192	0	0.718838	1.0728	0.566318	0.731439	0.301227	0.963886	0	0.499556	0	0	0	0	0	12.39
miR162_37	UCGAUAAACCUCUGCAUCCAG	ath-miR162a-3p|sp=Arabidopsis_thaliana;ath-miR162b-3p|sp=Arabidopsis_thaliana;osa-miR162a|sp=Oryza_sativa;mtr-miR162|sp=Medicago_truncatula;ptc-miR162a|sp=Populus_trichocarpa;ptc-miR162b|sp=Populus_trichocarpa;ghr-miR162a|sp=Gossypium_hirsutum;cpa-miR162a|sp=Carica_papaya;vvi-miR162|sp=Vitis_vinifera;sly-miR162|sp=Solanum_lycopersicum;sbi-miR162|sp=Sorghum_bicolor;csi-miR162-3p|sp=Citrus_sinensis…	Cucumis_melo;Brassica_rapa;Linum_usitatissimum;Arabidopsis_lyrata;Prunus_persica;Pinus_densata;Ricinus_communis;Medicago_truncatula;Malus_domestica;Helianthus_petiolaris;Sorghum_bicolor;Vitis_vinifera;Arabidopsis_thaliana;Oryza_sativa;Solanum_lycopersicum;Populus_trichocarpa;Vigna_unguiculata;Fragaria_vesca;Nicotiana_tabacum;Glycine_max;Carica_papaya;Manihot_esculenta;Solanum_tuberosum;Citrus_sin…	0	0	0.105913	0	0.0735763	0	0	0	0	0	0	0	0	0	0	0	0	0	0	0.512442	0	0.989976	0	0	0	0	0	0	0	0	0	0	0	0	0.485416	1.46288	0.527148	0.883562	0.754279	0	0	1.9947	0	0	1.89258	0
miR168_33	UCGCUUGGUGCAGGUCGGGAA	ath-miR168a-5p|sp=Arabidopsis_thaliana;ath-miR168b-5p|sp=Arabidopsis_thaliana;gma-miR168a|sp=Glycine_max;ptc-miR168a-5p|sp=Populus_trichocarpa;ptc-miR168b-5p|sp=Populus_trichocarpa;bna-miR168a|sp=Brassica_napus;vvi-miR168|sp=Vitis_vinifera;ccl-miR168|sp=Citrus_clementina;crt-miR168|sp=Citrus_reticulata;rco-miR168|sp=Ricinus_communis;aly-miR168a-5p|sp=Arabidopsis_lyrata;aly-miR168b-5p|sp=Arabidops…	Brassica_rapa;Picea_abies;Citrus_clementina;Linum_usitatissimum;Arabidopsis_lyrata;Asparagus_officinalis;Prunus_persica;Cynara_cardunculus;Brassica_napus;Ricinus_communis;Medicago_truncatula;Malus_domestica;Vitis_vinifera;Arabidopsis_thaliana;Citrus_reticulata;Populus_trichocarpa;Vigna_unguiculata;Fragaria_vesca;Nicotiana_tabacum;Vriesea_carinata;Glycine_max;Manihot_esculenta;Citrus_sinensis;Ambo…	1.82696	0.185763	0.317739	0.0361667	0.0367882	0	0	0	0	0	0	0	0	0	0.732244	0.328112	0	0	0	1.02488	0.275023	1.97995	0.32059	0	0	0	1.5142	0	0	0	0	0	0	0	0	0	0	0	0	0	0	0	0	0	2.91166	0
miR6300_1	GUCGUUGUAGUAUAGUGG	gma-miR6300|sp=Glycine_max	Glycine_max	0	5.94441	3.70695	2.64017	7.50478	0	0	0.0686551	0	0	0	0	0	0	0	0	0.229782	0.142065	0	0	0	0	0	0	0	0.229533	0	0.365963	0	0	0	0	0	0	0	0	0	0	0.0838088	0	0	0	0	0	0.145583	0
miR167_40	UGAAGCUGCCAGCAUGAUCUG	osa-miR167d-5p|sp=Oryza_sativa;osa-miR167e-5p|sp=Oryza_sativa;osa-miR167f|sp=Oryza_sativa;osa-miR167g|sp=Oryza_sativa;osa-miR167h-5p|sp=Oryza_sativa;osa-miR167i-5p|sp=Oryza_sativa;osa-miR167j|sp=Oryza_sativa;sbi-miR167d|sp=Sorghum_bicolor;sbi-miR167f|sp=Sorghum_bicolor;sbi-miR167g|sp=Sorghum_bicolor;sbi-miR167e|sp=Sorghum_bicolor;sbi-miR167c|sp=Sorghum_bicolor;sof-miR167a|sp=Saccharum_officinarum…	Amborella_trichopoda;Medicago_truncatula;Zea_mays;Cucumis_melo;Asparagus_officinalis;Glycine_max;Lotus_japonicus;Manihot_esculenta;Citrus_sinensis;Sorghum_bicolor;Vitis_vinifera;Linum_usitatissimum;Glycine_soja;Saccharum_officinarum;Oryza_sativa;Digitalis_purpurea;Populus_trichocarpa;Saccharum_sp.	0.730784	0	3.70695	2.17	3.4213	0	0	0	0	0	0	0	0	0	0	0.984337	0.229782	0	0	0	0	0	0.0801475	0	0	0.229533	0	0	0	0	0	0	0	0	0	0	0	0	0	0	0	0	0	0	0.800706	0
miR319_26	UUGGACUGAAGGGAGCUCCC	mtr-miR319a-3p|sp=Medicago_truncatula;gma-miR319a|sp=Glycine_max;gma-miR319b|sp=Glycine_max;ptc-miR319a|sp=Populus_trichocarpa;ptc-miR319b|sp=Populus_trichocarpa;ptc-miR319c|sp=Populus_trichocarpa;ptc-miR319d|sp=Populus_trichocarpa;mtr-miR319b-3p|sp=Medicago_truncatula;ctr-miR319|sp=Citrus_trifoliata;gma-miR319e|sp=Glycine_max;lus-miR319b|sp=Linum_usitatissimum;ppe-miR319a|sp=Prunus_persica;cme-m…	Amborella_trichopoda;Medicago_truncatula;Citrus_trifoliata;Cucumis_melo;Glycine_max;Picea_abies;Linum_usitatissimum;Prunus_persica;Populus_trichocarpa	0	0	0	0.253167	11.6251	0	0.0688748	0	0	0	0	0.167815	0	0	0.732244	0	0	0	0	0	0	0.197995	0	0	0	0	0	0	0	0	0	0	0	0.268199	0	0	0	0	0	0	0	0	0	0	0.0727914	0
miR396_52	UUCCACAGCUUUCUUGAACUU	ath-miR396b-5p|sp=Arabidopsis_thaliana;osa-miR396c-5p|sp=Oryza_sativa;sbi-miR396c|sp=Sorghum_bicolor;gma-miR396b-5p|sp=Glycine_max;ptc-miR396c|sp=Populus_trichocarpa;ptc-miR396d|sp=Populus_trichocarpa;ptc-miR396e-5p|sp=Populus_trichocarpa;mtr-miR396a-5p|sp=Medicago_truncatula;bna-miR396a|sp=Brassica_napus;pta-miR396|sp=Pinus_taeda;gma-miR396c|sp=Glycine_max;aqc-miR396b|sp=Aquilegia_caerulea;zma-m…	Cucumis_melo;Brassica_rapa;Picea_abies;Citrus_clementina;Linum_usitatissimum;Arabidopsis_lyrata;Aquilegia_caerulea;Zea_mays;Prunus_persica;Cynara_cardunculus;Brassica_napus;Ricinus_communis;Medicago_truncatula;Malus_domestica;Pinus_taeda;Sorghum_bicolor;Arabidopsis_thaliana;Oryza_sativa;Solanum_lycopersicum;Bruguiera_cylindrica;Populus_trichocarpa;Fragaria_vesca;Nicotiana_tabacum;Glycine_max;Mani…	0	0.743052	0	0	0	0	0	0	0	0	0	0	0	0	0	0	0	0	0	0	0	0	0	0	0	0	0.168244	0	0	0	0	0	0	0	0.242708	0.0731439	0	0.0803238	0	0	0	0.272004	0	0	0.873497	0
miR159_5	UUUGGAUUGAAGGGAGCUCUU	ath-miR159b-3p|sp=Arabidopsis_thaliana;aly-miR159b-3p|sp=Arabidopsis_lyrata;lus-miR159c|sp=Linum_usitatissimum;cas-miR159c-3p|sp=Camelina_sativa;cas-miR159b-3p|sp=Camelina_sativa	Camelina_sativa;Arabidopsis_lyrata;Linum_usitatissimum;Arabidopsis_thaliana	0	0	0.105913	0	8.27733	0	0.0688748	0	0	0	0	0	0	0	0	0	0	0	0	0	0	0	0	0	0	0	0	0	0	0	0	0	0	0	0.728124	0.365719	0	0	0	0	0	1.08802	0	0	0.363957	0
miR166_17	UCGGACCAGGCUUCAUUCCUC	osa-miR166g-3p|sp=Oryza_sativa;osa-miR166h-3p|sp=Oryza_sativa;sbi-miR166f|sp=Sorghum_bicolor;zma-miR166l-3p|sp=Zea_mays;zma-miR166m-3p|sp=Zea_mays;mtr-miR166c|sp=Medicago_truncatula;mtr-miR166f|sp=Medicago_truncatula;aqc-miR166a|sp=Aquilegia_caerulea;aqc-miR166d|sp=Aquilegia_caerulea;pab-miR166a|sp=Picea_abies;tcc-miR166c|sp=Theobroma_cacao;ssl-miR166a|sp=Salvia_sclarea;dpr-miR166a|sp=Digitalis_p…	Medicago_truncatula;Cucumis_melo;Theobroma_cacao;Picea_abies;Salvia_sclarea;Solanum_tuberosum;Solanum_lycopersicum;Sorghum_bicolor;Linum_usitatissimum;Aquilegia_caerulea;Zea_mays;Oryza_sativa;Digitalis_purpurea	0.365392	7.05899	0.211826	0.0361667	0.147153	0	0	0	0	0	0	0	0	0	0	0	0	0	0	0	0	0	0	0	0	0	0	0	0	0	0	0	0	0	0	0.95087	0	0	0	0	0.224454	0	0	0	0	0
miR159_18	UUUGGAUUGAAGGGAGCUCUG	osa-miR159a.1|sp=Oryza_sativa;osa-miR159b|sp=Oryza_sativa;sbi-miR159a|sp=Sorghum_bicolor;sof-miR159a|sp=Saccharum_officinarum;sof-miR159b|sp=Saccharum_officinarum;sof-miR159d|sp=Saccharum_officinarum;zma-miR159a-3p|sp=Zea_mays;zma-miR159b-3p|sp=Zea_mays;tae-miR159a|sp=Triticum_aestivum;tae-miR159b|sp=Triticum_aestivum;zma-miR159f-3p|sp=Zea_mays;zma-miR159j-3p|sp=Zea_mays;zma-miR159k-3p|sp=Zea_may…	Zea_mays;Hordeum_vulgare;Brachypodium_distachyon;Festuca_arundinacea;Triticum_aestivum;Sorghum_bicolor;Saccharum_officinarum;Oryza_sativa;Saccharum_sp.	0	0.185763	0	0.180834	0.0367882	0	0	0	0	0	0	0	0	0	0	0	0	0	0	0	0	0	0	0	0	0	0	0	0	0	0.274192	0	0	0	0	0	0	0.803238	0	0	0	0	0	0	1.96537	0.326052
miR166_9	UCUCGGACCAGGCUUCAUUCC	gma-miR166h-3p|sp=Glycine_max;bdi-miR166f|sp=Brachypodium_distachyon;gma-miR166k|sp=Glycine_max;atr-miR166b|sp=Amborella_trichopoda;pab-miR166e|sp=Picea_abies;csi-miR166b-3p|sp=Citrus_sinensis;csi-miR166d-3p|sp=Citrus_sinensis;csi-miR166g-3p|sp=Citrus_sinensis;aof-miR166a|sp=Asparagus_officinalis	Amborella_trichopoda;Glycine_max;Picea_abies;Brachypodium_distachyon;Citrus_sinensis;Asparagus_officinalis	0	0	0	0	0	0	0	0	0	0	0	0	0	0	0	0	0	0	0	0	0	0	0	0	0	0	0	0	0.246943	0	0	0	0	0	0.728124	0	0	0.0803238	0.0838088	0.0832594	0.37409	0	0	0	0	0
miR5368_1	GGACAGUCUCAGGUAGACA	gma-miR5368|sp=Glycine_max	Glycine_max	0	0.557289	0	0	0	0	0	0	0	0	0	0	0	0	0	0.656225	0	0.0710324	0	0	0	0	0	0	0	0	0	0	0	0	0	0	0	0	0	0	0	0	0	0	0	0	0.0790412	0	0.363957	0
miR166_23	UCGGACCAGGCUUCAUUCCC	zma-miR166h-3p|sp=Zea_mays;zma-miR166e|sp=Zea_mays;zma-miR166i-3p|sp=Zea_mays;zma-miR166f|sp=Zea_mays;zma-miR166g-3p|sp=Zea_mays;zma-miR166b-3p|sp=Zea_mays;zma-miR166c-3p|sp=Zea_mays;zma-miR166d-3p|sp=Zea_mays;sbi-miR166d|sp=Sorghum_bicolor;sbi-miR166c|sp=Sorghum_bicolor;sbi-miR166b|sp=Sorghum_bicolor;sbi-miR166a|sp=Sorghum_bicolor;sbi-miR166h|sp=Sorghum_bicolor;sbi-miR166i|sp=Sorghum_bicolor;sbi…	Cucumis_melo;Glycine_max;Theobroma_cacao;Citrus_sinensis;Sorghum_bicolor;Zea_mays	0	0	0.211826	0	0	0	0	0	0	0	0	0	0	0	0	0	0	0	0.155033	0.170814	0	0	0	0	0	0	0	0	0	0.430549	0	0	0	0	0.0809026	0.0731439	0	0	0	0	0.299272	0	0.0790412	0	0	0
miR319_36	UUGGACUGAAGGGAGCUCCCU	ath-miR319a|sp=Arabidopsis_thaliana;ath-miR319b|sp=Arabidopsis_thaliana;vvi-miR319b|sp=Vitis_vinifera;vvi-miR319c|sp=Vitis_vinifera;vvi-miR319f|sp=Vitis_vinifera;aqc-miR319|sp=Aquilegia_caerulea;rco-miR319a|sp=Ricinus_communis;rco-miR319b|sp=Ricinus_communis;rco-miR319c|sp=Ricinus_communis;aly-miR319a-3p|sp=Arabidopsis_lyrata;aly-miR319b-3p|sp=Arabidopsis_lyrata;tae-miR319|sp=Triticum_aestivum;gm…	Brassica_rapa;Acacia_mangium;Linum_usitatissimum;Arabidopsis_lyrata;Aquilegia_caerulea;Asparagus_officinalis;Cynara_cardunculus;Ricinus_communis;Medicago_truncatula;Malus_domestica;Vitis_vinifera;Arabidopsis_thaliana;Solanum_lycopersicum;Vigna_unguiculata;Nicotiana_tabacum;Glycine_max;Manihot_esculenta;Solanum_tuberosum;Triticum_aestivum;Hevea_brasiliensis;Acacia_auriculiformis	0	0	0.529564	0.0723335	0.625399	0.843684	0.826498	0	0	0	0	0	0	0	0	0.656225	0	0	0	0	0	0	0	0	0	0	0	0	0	0	0	0	0	0	0	0	0	0	0	0	0	0.090668	0	0	0	0
miR8175_1	GAUCCCCGGCAACGGCGCCA	ath-miR8175|sp=Arabidopsis_thaliana	Arabidopsis_thaliana	0.365392	0.371526	0.211826	0	0.294305	0	0.0688748	0	0	0	0	0	0	0	0	0.656225	0	0	0	0	0	0	0	0	0	0.688599	0	0	0	0	0	0	0	0	0	0	0	0	0	0	0	0	0	0	0	0
miR166_5	UCGGACCAGGCUUCAUUCCCCC	ctr-miR166|sp=Citrus_trifoliata;csi-miR166a-3p|sp=Citrus_sinensis;lus-miR166i|sp=Linum_usitatissimum;hbr-miR166b|sp=Hevea_brasiliensis;lus-miR166k|sp=Linum_usitatissimum	Hevea_brasiliensis;Citrus_trifoliata;Linum_usitatissimum;Citrus_sinensis	1.46157	0	4.55425	0	10.411	0	0	0	0	0	0	0	0	0	0	0.328112	0	0	0	0	0	0	0	0	0	0	0	0.182981	0	0	0	0	0	0	0	0	0	0	0	0	0	0	0.0790412	0	0	0
miR396_16	UUCCACGGCUUUCUUGAACUU	ptc-miR396g-5p|sp=Populus_trichocarpa;pab-miR396b|sp=Picea_abies;pab-miR396c|sp=Picea_abies;tcc-miR396d|sp=Theobroma_cacao;pab-miR396i|sp=Picea_abies;pab-miR396j|sp=Picea_abies;pab-miR396k|sp=Picea_abies;pab-miR396l|sp=Picea_abies;pab-miR396m|sp=Picea_abies;pab-miR396n|sp=Picea_abies;pab-miR396o|sp=Picea_abies;pab-miR396p|sp=Picea_abies;pab-miR396q|sp=Picea_abies;pab-miR396r|sp=Picea_abies;pab-mi…	Theobroma_cacao;Picea_abies;Populus_trichocarpa	0	0	0	0	0	0	0	0	0	0	0	0	0	0	0	0	0	0	0	0	0	0	0	0	0	0	0	0	0	0	0	0	0	0	0.728124	0	0.527148	0	0.586662	0	0	10.5175	0	0	0	0
miR168_9	UCGCUUGGUGCAGAUCGGGAC	osa-miR168a-5p|sp=Oryza_sativa;sbi-miR168|sp=Sorghum_bicolor;sof-miR168a|sp=Saccharum_officinarum;zma-miR168a-5p|sp=Zea_mays;zma-miR168b-5p|sp=Zea_mays;hvu-miR168-5p|sp=Hordeum_vulgare;bdi-miR168-5p|sp=Brachypodium_distachyon;ssp-miR168a|sp=Saccharum_sp.;ata-miR168-5p|sp=Aegilops_tauschii	Aegilops_tauschii;Zea_mays;Hordeum_vulgare;Brachypodium_distachyon;Sorghum_bicolor;Saccharum_officinarum;Oryza_sativa;Saccharum_sp.	0	0	0.105913	3.03801	3.0902	0	0	0	0	0	0	0	0	0	0	1.96867	0.919129	0	0	0	0	0	0	0	0	0.229533	0	0	0	0	0	0	0	0	0	0	0	0	0	0	0	0	0	0	0	0
miR166_1	UCUCGGACCAGGCUUCAUUCU	aof-miR166b|sp=Asparagus_officinalis	Asparagus_officinalis	0	0	0	0	0	0	0	0	0	0	0	0	0	0	0	0	0	0	0	0	0	0	0	0	0	0.688599	0	0	0	0	0	0	0	0	0	0	0.0753068	0	0	0	0	0.272004	0	0	0	0
miR159_3	UUUGGAUUGAAGGGAGCUCCU	ath-miR159c|sp=Arabidopsis_thaliana;aly-miR159c-3p|sp=Arabidopsis_lyrata;cas-miR159a|sp=Camelina_sativa	Camelina_sativa;Arabidopsis_lyrata;Arabidopsis_thaliana	0	0	0	0	0	0	0	0	0	0	0	0.167815	0	0	0	0	0	0	0	0	0	0	0	0	0	0	0	0	0	0	0	0	0	0.268199	0	0	0	0.0803238	0	0	0	0.181336	0	0	0.218374	0
miR167_72	UGAAGCUGCCAGCAUGAUCUA	ath-miR167a-5p|sp=Arabidopsis_thaliana;ath-miR167b|sp=Arabidopsis_thaliana;osa-miR167a-5p|sp=Oryza_sativa;osa-miR167b|sp=Oryza_sativa;osa-miR167c-5p|sp=Oryza_sativa;zma-miR167a-5p|sp=Zea_mays;zma-miR167b-5p|sp=Zea_mays;zma-miR167d-5p|sp=Zea_mays;zma-miR167c-5p|sp=Zea_mays;sbi-miR167a|sp=Sorghum_bicolor;sbi-miR167b|sp=Sorghum_bicolor;gma-miR167a|sp=Glycine_max;gma-miR167b|sp=Glycine_max;ptc-miR167…	Cucumis_melo;Brassica_rapa;Linum_usitatissimum;Arabidopsis_lyrata;Asparagus_officinalis;Zea_mays;Prunus_persica;Brassica_napus;Ricinus_communis;Medicago_truncatula;Malus_domestica;Sorghum_bicolor;Vitis_vinifera;Arabidopsis_thaliana;Oryza_sativa;Solanum_lycopersicum;Populus_trichocarpa;Nicotiana_tabacum;Glycine_max;Carica_papaya;Manihot_esculenta;Solanum_tuberosum;Citrus_sinensis;Triticum_aestivum…	2.92313	7.61628	2.01234	0	0.331093	0	0.206624	0	0	0	0	0	0	0	0	0	0	0	0	0	0	0	0	0	0	0	0	0	0	0	0	0	0	0	0	0	0	0	0	0	0	0	0	0	0	0
miR167_19	UGAAGCUGCCAGCAUGAUCUGA	ccl-miR167a|sp=Citrus_clementina;ctr-miR167|sp=Citrus_trifoliata;ccl-miR167b|sp=Citrus_clementina;gma-miR167g|sp=Glycine_max;bdi-miR167c-5p|sp=Brachypodium_distachyon;bdi-miR167d-5p|sp=Brachypodium_distachyon;mes-miR167d|sp=Manihot_esculenta;mes-miR167e|sp=Manihot_esculenta;mes-miR167f|sp=Manihot_esculenta;bdi-miR167e-5p|sp=Brachypodium_distachyon;ppe-miR167c|sp=Prunus_persica;cpa-miR167d|sp=Cari…	Aegilops_tauschii;Citrus_trifoliata;Vriesea_carinata;Glycine_max;Carica_papaya;Manihot_esculenta;Citrus_clementina;Brachypodium_distachyon;Asparagus_officinalis;Prunus_persica;Eugenia_uniflora	0	0.743052	0.211826	1.69984	0.147153	0	0	0	0	0	0	0	0	0	0	0	0	0	0	0	0	0	0	0	0	0	0	0	0	0	0	0	0	0	0	0	0	0	0	0	0	0	0.158082	0	0	0
miR3711_1	UGGCGCUAGAAGGAGGGCCU	pab-miR3711|sp=Picea_abies	Picea_abies	0.365392	0.928815	0.317739	0.217	1.03007	0	0	0	0	0	0	0	0	0	0	0	0	0	0	0	0	0	0	0	0	0	0	0	0	0	0	0	0	0	0	0	0	0	0	0	0	0	0	0	0	0
miR11532_1	UGACAUUGUAAAAGACGGGAAU	pab-miR11532|sp=Picea_abies	Picea_abies	0	0.185763	0	0	0.110364	0	0.206624	0	0	0	0	0	0	0	0	0	0	0	0	0.341628	0	1.38597	0	0	0	0	0	0	0	0	0	0	0	0	0	0	0	0	0	0	0	0	0	0	0	0
miR166_16	GGAAUGUUGUCUGGCUCGAGG	osa-miR166d-5p|sp=Oryza_sativa;zma-miR166c-5p|sp=Zea_mays;gma-miR166a-5p|sp=Glycine_max;mtr-miR166g-5p|sp=Medicago_truncatula;csi-miR166e-5p|sp=Citrus_sinensis;csi-miR166a-5p|sp=Citrus_sinensis;aly-miR166a-5p|sp=Arabidopsis_lyrata;aly-miR166c-5p|sp=Arabidopsis_lyrata;aly-miR166d-5p|sp=Arabidopsis_lyrata;gma-miR166c-5p|sp=Glycine_max;bdi-miR166e-5p|sp=Brachypodium_distachyon;gma-miR166l|sp=Glycine…	Medicago_truncatula;Vriesea_carinata;Glycine_max;Solanum_tuberosum;Brachypodium_distachyon;Citrus_sinensis;Camelina_sativa;Arabidopsis_lyrata;Zea_mays;Oryza_sativa;Eugenia_uniflora	0	0.743052	0.105913	0.217	0	0	0	0	0	0	0	0	0	0	0	0	0	0	0	0.683256	0	0	0	0	0	0	0	0	0	0	0	0	0	0	0	0	0	0	0	0	0	0	0	0	0.218374	0
miR319_8	UUGGACUGAAGGGUGCUCCC	osa-miR319a-3p.2-3p|sp=Oryza_sativa;osa-miR319b|sp=Oryza_sativa;sbi-miR319a|sp=Sorghum_bicolor;zma-miR319a-3p|sp=Zea_mays;zma-miR319c-3p|sp=Zea_mays;zma-miR319b-3p|sp=Zea_mays;zma-miR319d-3p|sp=Zea_mays;sbi-miR319b|sp=Sorghum_bicolor	Zea_mays;Oryza_sativa;Sorghum_bicolor	0	0	0	0.289334	0	0	0	0	0	0	0	0	0	0	0	0	0	0	0	0	0	0.79198	0	0	0	0.459066	0	0	0	0	0	0	0	0	0	0	0	0	0	0	0	0	0	0	0	0
miR156/157_68	UUGACAGAAGAUAGAGAGCAC	ath-miR157a-5p|sp=Arabidopsis_thaliana;ath-miR157b-5p|sp=Arabidopsis_thaliana;ath-miR157c-5p|sp=Arabidopsis_thaliana;gma-miR156d|sp=Glycine_max;gma-miR156c|sp=Glycine_max;ptc-miR156g|sp=Populus_trichocarpa;ptc-miR156h|sp=Populus_trichocarpa;ptc-miR156i|sp=Populus_trichocarpa;ptc-miR156j|sp=Populus_trichocarpa;mtr-miR156e|sp=Medicago_truncatula;mtr-miR156f|sp=Medicago_truncatula;mtr-miR156h-5p|sp=…	Cucumis_melo;Brassica_rapa;Linum_usitatissimum;Arabidopsis_lyrata;Asparagus_officinalis;Prunus_persica;Cynara_cardunculus;Brassica_napus;Ricinus_communis;Medicago_truncatula;Brassica_oleracea;Malus_domestica;Vitis_vinifera;Arabidopsis_thaliana;Solanum_lycopersicum;Populus_trichocarpa;Vigna_unguiculata;Gossypium_raimondii;Fragaria_vesca;Vriesea_carinata;Glycine_max;Arachis_hypogaea;Carica_papaya;M…	2.92313	4.82984	11.0149	0	0.99328	0	0	0	0	0	0	0	0	0	0	0	0	0	0	0	0	0	0	0	0	0	0	0	0	0	0	0	0	0	0	0	0	0	0	0	0	0	0	0	0	0
miR156_165	UGACAGAAGAGAGUGAGCAC	ath-miR156a-5p|sp=Arabidopsis_thaliana;ath-miR156b-5p|sp=Arabidopsis_thaliana;ath-miR156c-5p|sp=Arabidopsis_thaliana;ath-miR156d-5p|sp=Arabidopsis_thaliana;ath-miR156e|sp=Arabidopsis_thaliana;ath-miR156f-5p|sp=Arabidopsis_thaliana;osa-miR156a|sp=Oryza_sativa;osa-miR156b-5p|sp=Oryza_sativa;osa-miR156c-5p|sp=Oryza_sativa;osa-miR156d|sp=Oryza_sativa;osa-miR156e|sp=Oryza_sativa;osa-miR156f-5p|sp=Oryz…	Cucumis_melo;Brassica_rapa;Picea_abies;Linum_usitatissimum;Arabidopsis_lyrata;Asparagus_officinalis;Zea_mays;Prunus_persica;Cynara_cardunculus;Brassica_napus;Medicago_truncatula;Citrus_trifoliata;Malus_domestica;Sorghum_bicolor;Vitis_vinifera;Arabidopsis_thaliana;Oryza_sativa;Helianthus_argophyllus;Solanum_lycopersicum;Populus_trichocarpa;Vigna_unguiculata;Fragaria_vesca;Nicotiana_tabacum;Vriesea…	1.46157	3.34373	7.30799	0	0	0	0	0	0	0	0	0	0	0	0	0	0	0	0	0	0	0.593985	0	0	0	0	0	0	0	0	0	0	0	0	0	0	0	0	0	0	0	0	0	0	0	0
miR11511_1	UCCAACGAAGAUCAGAAGGCUU	pab-miR11511|sp=Picea_abies	Picea_abies	0	0	0	0.759502	2.94305	0	0	0	0	0	0	0	0	0	0	0	0	0	0	0.341628	0	0	0	0	0	0	0	0	0	0	0.548385	0	0	0	0	0	0	0	0	0	0	0	0	0	0	0
miR166_6	UCGGACCAGGCUUCAUUCC	vvi-miR166a|sp=Vitis_vinifera;vvi-miR166b|sp=Vitis_vinifera;hbr-miR166a|sp=Hevea_brasiliensis;pde-miR166a|sp=Pinus_densata;pde-miR166b|sp=Pinus_densata;mes-miR166j|sp=Manihot_esculenta	Hevea_brasiliensis;Manihot_esculenta;Vitis_vinifera;Pinus_densata	0	0.371526	0.635477	0	0	0	0	0	0	0	0	0	0	0	0	0	0	0	0	0	0	0	0	0	0	0	0	0	0	0	0	0	0	0	0	0	0	0	0	2.41452	0	0	0.0790412	0	0	0
miR8036_1	UAUGUCUUUCCGAUGCCUCCCA	stu-miR8036-3p|sp=Solanum_tuberosum	Solanum_tuberosum	0	0	0	0	0	0	0	0	0	0	0	0	0	0	0	0	0	0	0	0	0	0	0	0	0	0	0	0	0	0	0	0	0	0	0.728124	0	0	0.883562	0.167618	0	0	0	0	0	0	0
miR5054_1	UCCCCACGGUCGGCGCCA	bdi-miR5054|sp=Brachypodium_distachyon	Brachypodium_distachyon	0	0.928815	0.211826	0.0723335	0	0	0	0	0	0	0	0	0	0	0	0.656225	0	0	0	0	0	0	0	0	0	0	0	0	0	0	0	0	0	0	0	0	0	0	0	0	0	0	0	0	0	0
miR165/166_6	UCGGACCAGGCUUCAUCCCCC	ath-miR165a-3p|sp=Arabidopsis_thaliana;ath-miR165b|sp=Arabidopsis_thaliana;bna-miR166f|sp=Brassica_napus;lus-miR166b|sp=Linum_usitatissimum;cas-miR165a|sp=Camelina_sativa;aof-miR166c|sp=Asparagus_officinalis	Camelina_sativa;Linum_usitatissimum;Arabidopsis_thaliana;Asparagus_officinalis;Brassica_napus	0.730784	0.557289	0.317739	0	0	0	0	0	0	0	0	0	0	0	0	0	0	0	0	0	0	0	0	0	0	0	0	0	0	0	0	0	0	0	0	0	0	0	0	0	0	0	0	0	0.0727914	0
miR166_3	UCGGACCAGGCUUCAUUCCCU	osa-miR166m|sp=Oryza_sativa;cas-miR166e|sp=Camelina_sativa;csi-miR166f-3p|sp=Citrus_sinensis	Oryza_sativa;Citrus_sinensis;Camelina_sativa	0	0	0	0	0	0	0	0	0	0	0	0	0	0	0	0	0	0	0	0	0	0	0	0	0	0	0	0	0	0	0	0	0	0	0	0.0731439	0	0	0	0	0.0748179	0	0	0	0	0
miR168_11	CCCGCCUUGCAUCAACUGAAU	ath-miR168a-3p|sp=Arabidopsis_thaliana;ptc-miR168a-3p|sp=Populus_trichocarpa;ptc-miR168b-3p|sp=Populus_trichocarpa;aly-miR168a-3p|sp=Arabidopsis_lyrata;mtr-miR168c-3p|sp=Medicago_truncatula;sly-miR168b-3p|sp=Solanum_lycopersicum;bra-miR168b-3p|sp=Brassica_rapa;bra-miR168c-3p|sp=Brassica_rapa;fve-miR168-3p|sp=Fragaria_vesca;cas-miR168|sp=Camelina_sativa;csi-miR168-3p|sp=Citrus_sinensis	Medicago_truncatula;Brassica_rapa;Arabidopsis_thaliana;Citrus_sinensis;Camelina_sativa;Arabidopsis_lyrata;Solanum_lycopersicum;Populus_trichocarpa;Fragaria_vesca	0	0	0.317739	0	0	0	0	0	0	0	0	0	0	0	0	0	0	0	0	0	0	0	0	0	0	0.459066	0	0	0	0	0	0	0	0	0	0	0	0	0	0	0	0	0	0	0.0727914	0
miR2916_1	UGGGGACUCGAAGACGAUCAUAU	peu-miR2916|sp=Populus_euphratica	Populus_euphratica	0	0	0	0	0	0	0	0	0	0	0	0	0	0	0	0	0	0	0	0	0	0	0	0	0	0	0	0	0	0	0	0	0	0	0.0809026	0	0	0	0	0	0	0	0	0	0	0.489078
miR166_1	UCGGACCAGGCUUCAUUCCCUU	crt-miR166b|sp=Citrus_reticulata	Citrus_reticulata	0	0.557289	0	0	0	0	0	0	0	0	0	0	0	0	0	0	0	0	0	0	0	0	0	0	0	0	0	0	0	0	0	0	0	0	0	0	0	0	0	0	0	0	0	0	0.145583	0
miR319_7	UUGGACUGAAGGGAGCUCCUU	ath-miR319c|sp=Arabidopsis_thaliana;pvu-miR319c|sp=Phaseolus_vulgaris;rco-miR319d|sp=Ricinus_communis;aly-miR319c-3p|sp=Arabidopsis_lyrata;aly-miR319d-3p|sp=Arabidopsis_lyrata;mes-miR319g|sp=Manihot_esculenta;sly-miR319c-3p|sp=Solanum_lycopersicum	Ricinus_communis;Phaseolus_vulgaris;Manihot_esculenta;Arabidopsis_thaliana;Arabidopsis_lyrata;Solanum_lycopersicum	0	0	0	0	0	0	0	0	0	0	0	0	0	0	0	0	0	0	0	0	0	0	0	0	0	0	0	0	0	0	0	0	0	0	0	0	0.677761	0	0	0	0	0.090668	0	0	0.0727914	0
miR167_9	UGAAGCUGCCAGCAUGAUCUGG	ath-miR167d|sp=Arabidopsis_thaliana;rco-miR167c|sp=Ricinus_communis;aly-miR167d-5p|sp=Arabidopsis_lyrata;cca-miR167|sp=Cynara_cardunculus;nta-miR167a|sp=Nicotiana_tabacum;nta-miR167b|sp=Nicotiana_tabacum;nta-miR167c|sp=Nicotiana_tabacum;eun-miR167b-5p|sp=Eugenia_uniflora;pab-miR167b|sp=Picea_abies	Ricinus_communis;Nicotiana_tabacum;Picea_abies;Arabidopsis_thaliana;Arabidopsis_lyrata;Cynara_cardunculus;Eugenia_uniflora	0	0	0.105913	0	0.0367882	0	0	0	0	0	0	0	0	0	0	0	0	0	0	0	0	0	0	0	0	0	0	0	0	0	0	0	0	0	0	0	0	0	0	0	0	0	0	0	0.655123	0
miR5139_1	GAAACCUGGCUCUGAUACCA	aof-miR5139a|sp=Asparagus_officinalis	Asparagus_officinalis	0	0	0	0	0	0	0	0	0	0	0	0	0	0	0	0	0	0	0	0	0	0	0	0	0	0	0	0	0	0	0	0	0	0	0	0	0	0	0.335235	0	0	0	0	0	0.145583	0.163026
miR396_6	UUCCACGGCUUUCUUGAACUG	ptc-miR396f|sp=Populus_trichocarpa;mdm-miR396f|sp=Malus_domestica;mdm-miR396g|sp=Malus_domestica;cme-miR396e|sp=Cucumis_melo;eun-miR396a-5p|sp=Eugenia_uniflora;aof-miR396a|sp=Asparagus_officinalis	Cucumis_melo;Malus_domestica;Populus_trichocarpa;Asparagus_officinalis;Eugenia_uniflora	0	0	0	0	0	0	0	0	0	0	0	0	0	0	0	0	0	0	0.155033	0.170814	0	0	0	0	0	0	0	0	0	0	0	0	0	0	0	0	0	0	0	0	0	0.090668	0	0	0.0727914	0
miR158_1	UUUCCAAAUGUAGACAAAGCA	bra-miR158-3p|sp=Brassica_rapa	Brassica_rapa	11.3271	67.9892	41.4119	0	0	0	0	0	0	0	0	0	0	0	0	0	0	0	0	0	0	0	0	0	0	0	0	0	0	0	0	0	0	0	0	0	0	0	0	0	0	0	0	0	0	0
miR158_2	UCCCAAAUGUAGACAAAGCA	ath-miR158a-3p|sp=Arabidopsis_thaliana;aly-miR158a-3p|sp=Arabidopsis_lyrata	Arabidopsis_lyrata;Arabidopsis_thaliana	15.3465	17.4617	0.211826	0	0	0	0	0	0	0	0	0	0	0	0	0	0	0	0	0	0	0	0	0	0	0	0	0	0	0	0	0	0	0	0	0	0	0	0	0	0	0	0	0	0	0
miR5213_1	UACGUGUGUCUUCACCUCUGAA	mtr-miR5213-5p|sp=Medicago_truncatula	Medicago_truncatula	0	0	0	0	0	0	0	0	0	0	0	0	0	0	0	0	0	0	0	0	0	0	0	0	0	0	0	0	0	0	0	0	0	0	0	0	0	0	0	0	0	0	0.158082	0	23.8756	4.07565
miR167_9	UGAAGCUGCCAGCAUGAUCU	bna-miR167d|sp=Brassica_napus;mes-miR167b|sp=Manihot_esculenta;lja-miR167a|sp=Lotus_japonicus;lja-miR167b|sp=Lotus_japonicus;lja-miR167c|sp=Lotus_japonicus;gma-miR167l|sp=Glycine_max;fve-miR167b|sp=Fragaria_vesca;fve-miR167c|sp=Fragaria_vesca;fve-miR167a|sp=Fragaria_vesca	Glycine_max;Lotus_japonicus;Manihot_esculenta;Brassica_napus;Fragaria_vesca	0	0.185763	12.18	0	0.147153	0	0	0	0	0	0	0	0	0	0	0	0	0	0	0	0	0	0	0	0	0	0	0	0	0	0	0	0	0	0	0	0	0	0	0	0	0	0	0	0	0
miR167_12	UGAAGCUGCCAGCAUGAUCUU	ptc-miR167f-5p|sp=Populus_trichocarpa;ptc-miR167g-5p|sp=Populus_trichocarpa;gma-miR167e|sp=Glycine_max;gma-miR167f|sp=Glycine_max;ahy-miR167-5p|sp=Arachis_hypogaea;csi-miR167b-5p|sp=Citrus_sinensis;tcc-miR167c|sp=Theobroma_cacao;lus-miR167b|sp=Linum_usitatissimum;cme-miR167c|sp=Cucumis_melo;mes-miR167g|sp=Manihot_esculenta;mes-miR167h|sp=Manihot_esculenta;cpa-miR167c|sp=Carica_papaya	Cucumis_melo;Glycine_max;Arachis_hypogaea;Theobroma_cacao;Manihot_esculenta;Carica_papaya;Citrus_sinensis;Linum_usitatissimum;Populus_trichocarpa	1.82696	0	5.82521	0.289334	0	0	0	0	0	0	0	0	0	0	0	0	0	0	0	0	0	0	0	0	0	0	0	0	0	0	0	0	0	0	0	0	0	0	0	0	0	0	0	0	0	0
miR5718_1	UCAGAACCAAACACAGAACAAG	bra-miR5718|sp=Brassica_rapa	Brassica_rapa	2.19235	2.04339	3.17739	0	0	0	0	0	0	0	0	0	0	0	0	0	0	0	0	0	0	0	0	0	0	0	0	0	0	0	0	0	0	0	0	0	0	0	0	0	0	0	0	0	0	0
miR1512_1	UAACUGAACAUUCUUAGAGCAU	gma-miR1512c|sp=Glycine_max	Glycine_max	0.730784	0.928815	2.11826	0	0	0	0	0	0	0	0	0	0	0	0	0	0	0	0	0	0	0	0	0	0	0	0	0	0	0	0	0	0	0	0	0	0	0	0	0	0	0	0	0	0	0
miR9569_1	UGAGUUAUCAUUGGUCUUGUG	bra-miR9569-5p|sp=Brassica_rapa	Brassica_rapa	0.730784	1.11458	1.27095	0	0	0	0	0	0	0	0	0	0	0	0	0	0	0	0	0	0	0	0	0	0	0	0	0	0	0	0	0	0	0	0	0	0	0	0	0	0	0	0	0	0	0
miR166_2	UCGGACCAGGCUUCAUUCCU	sbi-miR166k|sp=Sorghum_bicolor;aqc-miR166c|sp=Aquilegia_caerulea	Sorghum_bicolor;Aquilegia_caerulea	0	0.371526	0	0	0	0	0	0	0	0	0	0	0	0	0	0	0	0	0	0	0	0	0	0	0	0	0	0	0	0	0.274192	0	0	0	0	0	0	0	0	0	0	0	0	0	0	0
miR164_86	UGGAGAAGCAGGGCACGUGCA	ath-miR164a|sp=Arabidopsis_thaliana;ath-miR164b-5p|sp=Arabidopsis_thaliana;osa-miR164a|sp=Oryza_sativa;osa-miR164b|sp=Oryza_sativa;osa-miR164f|sp=Oryza_sativa;zma-miR164a-5p|sp=Zea_mays;zma-miR164d-5p|sp=Zea_mays;zma-miR164b-5p|sp=Zea_mays;zma-miR164c-5p|sp=Zea_mays;sbi-miR164a|sp=Sorghum_bicolor;ptc-miR164a|sp=Populus_trichocarpa;ptc-miR164b|sp=Populus_trichocarpa;ptc-miR164c|sp=Populus_trichoca…	Cucumis_melo;Brassica_rapa;Linum_usitatissimum;Arabidopsis_lyrata;Asparagus_officinalis;Zea_mays;Prunus_persica;Brassica_napus;Ricinus_communis;Medicago_truncatula;Citrus_trifoliata;Malus_domestica;Sorghum_bicolor;Vitis_vinifera;Arabidopsis_thaliana;Oryza_sativa;Solanum_lycopersicum;Populus_trichocarpa;Fragaria_vesca;Nicotiana_tabacum;Glycine_max;Salvia_sclarea;Carica_papaya;Manihot_esculenta;Cit…	0	0.928815	0.635477	0	0.40467	0	0	0	0	0	0	0	0	0	0	0	0	0	0	0	0	0	0	0	0	0	0	0	0	0	0	0	0	0	0	0	0	0	0	0	0	0	0	0	0	0
miR172_14	AGAAUCUUGAUGAUGCUGCAG	ath-miR172c|sp=Arabidopsis_thaliana;ath-miR172d-3p|sp=Arabidopsis_thaliana;aly-miR172c-3p|sp=Arabidopsis_lyrata;aly-miR172d-3p|sp=Arabidopsis_lyrata;bna-miR172d|sp=Brassica_napus;nta-miR172a|sp=Nicotiana_tabacum;mdm-miR172m|sp=Malus_domestica;mdm-miR172n|sp=Malus_domestica;mdm-miR172o|sp=Malus_domestica;cme-miR172e|sp=Cucumis_melo;lja-miR172a|sp=Lotus_japonicus;aly-miR172f-3p|sp=Arabidopsis_lyrat…	Cucumis_melo;Brassica_rapa;Nicotiana_tabacum;Malus_domestica;Lotus_japonicus;Arabidopsis_thaliana;Arabidopsis_lyrata;Solanum_lycopersicum;Brassica_napus	0.365392	1.11458	0.317739	0	0	0	0	0	0	0	0	0	0	0	0	0	0	0	0	0	0	0	0	0	0	0	0	0	0	0	0	0	0	0	0	0	0	0	0	0	0	0	0	0	0	0
miR319_2	UUGGACUGAAGGGAGCUCCUUC	gma-miR319g|sp=Glycine_max;gma-miR319l|sp=Glycine_max	Glycine_max	0	0	0	0	0	0	0	0	0	0	0	0	0	0	0	0	0	0	0	0	0	0	0	0	0	0	0	0	0	0	0	0	0	0	0.889929	0.365719	0	0	0	0	0	0	0	0	0	0
miR950_1	UGACAUCUGGGCCACGAUGGUU	pab-miR950d|sp=Picea_abies	Picea_abies	0	0	0	0.1085	0.882916	0	0	0	0	0	0	0	0	0	0	0	0	0	0	0	0	0	0	0	0	0	0	0	0	0	0	0	0	0	0	0	0	0	0	0.416297	0	0	0	0	0	0
miR947_1	UAUCGGAAUCUGUUACUGUUUC	pab-miR947|sp=Picea_abies	Picea_abies	0	0	0	0.506334	0.551822	0	0	0	0	0	0	0	0	0	0	0	0	0	0	0	0	0	0	0	0	0	0	0	0	0	0	0	0	0	0.32361	0	0	0	0	0	0	0	0	0	0	0
miR156/157_16	UGACAGAAGAUAGAGAGCAC	ath-miR157d|sp=Arabidopsis_thaliana;aqc-miR156b|sp=Aquilegia_caerulea;aqc-miR156a|sp=Aquilegia_caerulea;aly-miR157d-5p|sp=Arabidopsis_lyrata;nta-miR156g|sp=Nicotiana_tabacum;nta-miR156h|sp=Nicotiana_tabacum;nta-miR156i|sp=Nicotiana_tabacum;nta-miR156j|sp=Nicotiana_tabacum;mdm-miR156x|sp=Malus_domestica;mdm-miR156y|sp=Malus_domestica;mdm-miR156z|sp=Malus_domestica;mdm-miR156aa|sp=Malus_domestica;c…	Cucumis_melo;Nicotiana_tabacum;Malus_domestica;Picea_abies;Arabidopsis_thaliana;Arabidopsis_lyrata;Aquilegia_caerulea;Prunus_persica;Fragaria_vesca	1.09618	0	0.105913	0	0	0	0	0	0	0	0	0	0	0	0	0	0	0	0	0	0	0	0	0	0	0	0	0	0	0	0	0	0	0	0	0	0	0	0	0	0	0	0	0	0.145583	0
miR166_7	UCGGACCAGGCUUCAUUCCUU	ptc-miR166n|sp=Populus_trichocarpa;ptc-miR166o|sp=Populus_trichocarpa;ptc-miR166q|sp=Populus_trichocarpa;pab-miR166b|sp=Picea_abies;lus-miR166f|sp=Linum_usitatissimum;bdi-miR166j|sp=Brachypodium_distachyon;ata-miR166c-3p|sp=Aegilops_tauschii	Aegilops_tauschii;Picea_abies;Brachypodium_distachyon;Linum_usitatissimum;Populus_trichocarpa	0	1.11458	0	0	0.0735763	0	0	0	0	0	0	0	0	0	0	0	0	0	0	0	0	0	0	0.079649	0	0	0	0	0	0	0	0	0	0	0	0	0	0	0	0	0	0	0	0	0	0
miR156_1	UGACAGAAGAGAGUGAGCAUA	cca-miR156b|sp=Cynara_cardunculus	Cynara_cardunculus	0.365392	0.557289	0.317739	0	0	0	0	0	0	0	0	0	0	0	0	0	0	0	0	0	0	0	0	0	0	0	0	0	0	0	0	0	0	0	0	0	0	0	0	0	0	0	0	0	0	0
miR167_2	UGAAGCUGCCAGCAUGAUCUC	vvi-miR167c|sp=Vitis_vinifera;lus-miR167a|sp=Linum_usitatissimum	Vitis_vinifera;Linum_usitatissimum	0.365392	0.743052	0.105913	0	0	0	0	0	0	0	0	0	0	0	0	0	0	0	0	0	0	0	0	0	0	0	0	0	0	0	0	0	0	0	0	0	0	0	0	0	0	0	0	0	0	0
miR482_1	UUUCCUACUCCUCCCAAGCCCA	pab-miR482i|sp=Picea_abies	Picea_abies	0	0	0	0.434001	0.58861	0	0.0688748	0	0	0	0	0	0	0	0	0	0	0	0	0	0	0	0	0	0	0	0	0	0	0	0	0	0	0	0	0	0	0	0	0	0	0	0	0	0	0
miR482_1	AGGAAUGGGCUGUUUGGGAAGA	mdm-miR482a-5p|sp=Malus_domestica	Malus_domestica	0	0	0.211826	0	0	0	0	0	0	0	0	0	0	0	0	0	0	0	0	0	0	0	0	0	0	0	0	0	0	0	0	0	0	0	0	0	0	0	0	0	0	0.544008	0	0	0	0
miR390_66	AAGCUCAGGAGGGAUAGCGCC	ath-miR390a-5p|sp=Arabidopsis_thaliana;ath-miR390b-5p|sp=Arabidopsis_thaliana;osa-miR390-5p|sp=Oryza_sativa;ptc-miR390a|sp=Populus_trichocarpa;ptc-miR390b|sp=Populus_trichocarpa;ptc-miR390c|sp=Populus_trichocarpa;ptc-miR390d-5p|sp=Populus_trichocarpa;ppt-miR390a|sp=Physcomitrella_patens;ppt-miR390b|sp=Physcomitrella_patens;mtr-miR390|sp=Medicago_truncatula;ghr-miR390a|sp=Gossypium_hirsutum;ghr-mi…	Cucumis_melo;Brassica_rapa;Picea_abies;Linum_usitatissimum;Arabidopsis_lyrata;Asparagus_officinalis;Zea_mays;Prunus_persica;Brassica_napus;Ricinus_communis;Medicago_truncatula;Malus_domestica;Helianthus_exilis;Sorghum_bicolor;Vitis_vinifera;Arabidopsis_thaliana;Oryza_sativa;Solanum_lycopersicum;Populus_trichocarpa;Fragaria_vesca;Nicotiana_tabacum;Glycine_max;Lotus_japonicus;Carica_papaya;Manihot_…	0	0.557289	0	0.0361667	0.147153	0	0	0	0	0	0	0	0	0	0	0	0	0	0	0	0	0	0	0	0	0	0	0	0	0	0	0	0	0	0	0	0	0	0	0	0	0	0	0	0	0
miR396_50	UUCCACAGCUUUCUUGAACUG	ath-miR396a-5p|sp=Arabidopsis_thaliana;osa-miR396a-5p|sp=Oryza_sativa;osa-miR396b-5p|sp=Oryza_sativa;sbi-miR396b|sp=Sorghum_bicolor;sbi-miR396a|sp=Sorghum_bicolor;sof-miR396|sp=Saccharum_officinarum;gma-miR396a-5p|sp=Glycine_max;zma-miR396b-5p|sp=Zea_mays;zma-miR396a-5p|sp=Zea_mays;ptc-miR396a|sp=Populus_trichocarpa;ptc-miR396b|sp=Populus_trichocarpa;mtr-miR396b-5p|sp=Medicago_truncatula;ghr-miR3…	Cucumis_melo;Acacia_mangium;Linum_usitatissimum;Arabidopsis_lyrata;Aquilegia_caerulea;Zea_mays;Asparagus_officinalis;Saccharum_sp.;Medicago_truncatula;Malus_domestica;Sorghum_bicolor;Vitis_vinifera;Arabidopsis_thaliana;Oryza_sativa;Solanum_lycopersicum;Bruguiera_cylindrica;Populus_trichocarpa;Fragaria_vesca;Nicotiana_tabacum;Glycine_max;Salvia_sclarea;Lotus_japonicus;Manihot_esculenta;Carica_papa…	0	0	0.211826	0	0	0	0	0	0	0	0	0	0	0	0	0	0	0	0	0	0	0	0	0	0	0	0	0	0	0	0	0	0	0	0	0.292575	0	0	0	0	0	0	0	0	0.145583	0
miR3522_1	AGACCAAAUGAGCAGCUGA	gma-miR3522|sp=Glycine_max	Glycine_max	0	0.185763	0	0.0361667	0.331093	0	0	0	0	0	0	0	0	0	0	0	0	0	0	0	0	0	0	0	0	0	0	0	0	0	0	0	0	0	0	0	0	0	0	0	0	0	0	0	0	0
miR398_23	UGUGUUCUCAGGUCGCCCCUG	osa-miR398b|sp=Oryza_sativa;ptc-miR398b|sp=Populus_trichocarpa;ptc-miR398c-3p|sp=Populus_trichocarpa;mtr-miR398b|sp=Medicago_truncatula;mtr-miR398c|sp=Medicago_truncatula;vvi-miR398b|sp=Vitis_vinifera;vvi-miR398c|sp=Vitis_vinifera;aqc-miR398b|sp=Aquilegia_caerulea;rco-miR398b|sp=Ricinus_communis;tcc-miR398a|sp=Theobroma_cacao;gma-miR398c|sp=Glycine_max;bdi-miR398a|sp=Brachypodium_distachyon;cca-m…	Ricinus_communis;Medicago_truncatula;Cucumis_melo;Nicotiana_tabacum;Glycine_max;Malus_domestica;Theobroma_cacao;Manihot_esculenta;Brachypodium_distachyon;Citrus_sinensis;Vitis_vinifera;Linum_usitatissimum;Aquilegia_caerulea;Asparagus_officinalis;Oryza_sativa;Prunus_persica;Cynara_cardunculus;Populus_trichocarpa	0	0	0	0.180834	0.147153	0	0	0	0	0	0	0	0	0	0	0	0	0	0	0	0	0	0	0	0	0	0	0	0	0	0	0	0	0	0	0	0	0	0	0	0	0	0	0	0.218374	0
miR159_1	UUUGGAUUGAAGGGAGCUCUC	lus-miR159b|sp=Linum_usitatissimum	Linum_usitatissimum	0	0	0.211826	0	0	0	0	0	0	0	0	0	0	0	0	0	0	0	0	0	0	0	0	0	0	0	0	0	0	0	0	0	0	0	0.0809026	0	0	0	0	0	0	0	0	0	0.145583	0
miR166_3	UCCGGACCAGGCUUCAUUCCC	ppt-miR166j|sp=Physcomitrella_patens;ppt-miR166k|sp=Physcomitrella_patens;ppt-miR166l|sp=Physcomitrella_patens	Physcomitrella_patens	0	0.185763	0.105913	0	0.110364	0	0	0	0	0	0	0	0	0	0	0	0	0	0	0	0	0	0	0	0	0	0	0	0	0	0	0	0	0	0	0	0	0	0	0	0	0	0	0	0	0
miR393_28	UCCAAAGGGAUCGCAUUGAUC	osa-miR393a|sp=Oryza_sativa;sbi-miR393a|sp=Sorghum_bicolor;mtr-miR393a|sp=Medicago_truncatula;ptc-miR393a-5p|sp=Populus_trichocarpa;ptc-miR393b-5p|sp=Populus_trichocarpa;ptc-miR393c|sp=Populus_trichocarpa;mtr-miR393b-5p|sp=Medicago_truncatula;bna-miR393|sp=Brassica_napus;vvi-miR393b|sp=Vitis_vinifera;gma-miR393a|sp=Glycine_max;vvi-miR393a|sp=Vitis_vinifera;sbi-miR393b|sp=Sorghum_bicolor;rco-miR39…	Ricinus_communis;Medicago_truncatula;Cucumis_melo;Vriesea_carinata;Glycine_max;Theobroma_cacao;Manihot_esculenta;Brachypodium_distachyon;Citrus_sinensis;Sorghum_bicolor;Vitis_vinifera;Linum_usitatissimum;Fragaria_vesca;Oryza_sativa;Prunus_persica;Populus_trichocarpa;Brassica_napus	0	0	0.105913	0	0.0735763	0	0	0	0	0	0	0	0	0	0	0	0	0	0	0	0	0	0	0	0	0	0	0	0	0	0	0	0	0	0	0	0	0	0	0	0	0	0	0	0.145583	0
miR162_2	UCGAUAAACCUCUGCAUCCGG	bdi-miR162|sp=Brachypodium_distachyon;pab-miR162a|sp=Picea_abies	Picea_abies;Brachypodium_distachyon	0	0	0	0	0	0	0.0688748	0	0	0	0	0	0	0	0	0	0	0	0	0	0	0	0	0	0	0	0	0	0	0	0	0	0	0	0	0	0.0753068	0	0	0	0	0	0	0	0	0
miR951_1	UGUUCUUGACGUCUGGACCACG	pab-miR951|sp=Picea_abies	Picea_abies	0	0	0	0.0361667	10.1167	0	0	0	0	0	0	0	0	0	0	0	0	0	0	0	0	0	0	0	0	0	0	0	0	0	0	0	0	0	0	0	0	0	0	0	0	0	0	0	0	0
miR395_99	CUGAAGUGUUUGGGGGAACUC	ath-miR395a|sp=Arabidopsis_thaliana;ath-miR395d|sp=Arabidopsis_thaliana;ath-miR395e|sp=Arabidopsis_thaliana;ptc-miR395b|sp=Populus_trichocarpa;ptc-miR395c|sp=Populus_trichocarpa;ptc-miR395d|sp=Populus_trichocarpa;ptc-miR395e|sp=Populus_trichocarpa;ptc-miR395f|sp=Populus_trichocarpa;ptc-miR395g|sp=Populus_trichocarpa;ptc-miR395h|sp=Populus_trichocarpa;ptc-miR395i|sp=Populus_trichocarpa;ptc-miR395j…	Ricinus_communis;Cucumis_melo;Amborella_trichopoda;Nicotiana_tabacum;Brassica_rapa;Glycine_max;Malus_domestica;Theobroma_cacao;Manihot_esculenta;Solanum_tuberosum;Arabidopsis_thaliana;Citrus_sinensis;Brassica_napus;Camelina_sativa;Vitis_vinifera;Linum_usitatissimum;Arabidopsis_lyrata;Prunus_persica;Populus_trichocarpa;Vigna_unguiculata	0	0	0	0	0	0	0	0	0	0	0	0	0	0	0	0	0	0	0	0	0	0	0	0	0	0	0	0	0	0	0	0	0	0	0	0	0	0	0	0	0	0	0	0	0	7.33617
miR472_1	UUUUCCCUACUCCACCCAUCCC	ptc-miR472a|sp=Populus_trichocarpa	Populus_trichocarpa	0	0	0	0.470168	7.10011	0	0	0	0	0	0	0	0	0	0	0	0	0	0	0	0	0	0	0	0	0	0	0	0	0	0	0	0	0	0	0	0	0	0	0	0	0	0	0	0	0
miR5770_1	UUAGGACUAUGGUUUGGACAA	gma-miR5770b|sp=Glycine_max	Glycine_max	0	0	0	0	0	0	0	0	0	0	0	0	0	0	0	0	0	0	0	0	0	0	0	0	0	0	0	0	0	0	0	0	0	0	0	0	0	0	0	0	0	0	0.158082	0	4.73144	0
miR951_2	UGUUCUUGACGUCUGGACCAC	pta-miR951|sp=Pinus_taeda;pde-miR951|sp=Pinus_densata	Pinus_densata;Pinus_taeda	0	0	0	1.88067	2.83269	0	0	0	0	0	0	0	0	0	0	0	0	0	0	0	0	0	0	0	0	0	0	0	0	0	0	0	0	0	0	0	0	0	0	0	0	0	0	0	0	0
miR845_2	CGGCUCUGAUACCAAUUGAUG	ath-miR845a|sp=Arabidopsis_thaliana;cas-miR845|sp=Camelina_sativa	Camelina_sativa;Arabidopsis_thaliana	0	2.60068	1.80052	0	0	0	0	0	0	0	0	0	0	0	0	0	0	0	0	0	0	0	0	0	0	0	0	0	0	0	0	0	0	0	0	0	0	0	0	0	0	0	0	0	0	0
miR396_9	GUUCAAUAAAGCUGUGGGAAG	ath-miR396a-3p|sp=Arabidopsis_thaliana;mtr-miR396b-3p|sp=Medicago_truncatula;aly-miR396a-3p|sp=Arabidopsis_lyrata;csi-miR396b-3p|sp=Citrus_sinensis;gma-miR396i-3p|sp=Glycine_max;sly-miR396a-3p|sp=Solanum_lycopersicum;eun-miR396a-3p|sp=Eugenia_uniflora;fve-miR396a-3p|sp=Fragaria_vesca;fve-miR396c-3p|sp=Fragaria_vesca	Medicago_truncatula;Glycine_max;Citrus_sinensis;Arabidopsis_thaliana;Arabidopsis_lyrata;Solanum_lycopersicum;Eugenia_uniflora;Fragaria_vesca	0	0	0	0	0	0	0	0	0	0	0	0	0	0	0	0	0	0	0	0	0	0	0	0	0	0	0.841221	0	0	0	0	0	0	0	0	0	0	0	0	0	0	0	0	0	3.27561	0
miR444_7	UGCAGUUGUUGUCUCAAGCUU	osa-miR444b.2|sp=Oryza_sativa;osa-miR444c.2|sp=Oryza_sativa;ssp-miR444c-3p|sp=Saccharum_sp.;zma-miR444a|sp=Zea_mays;zma-miR444b|sp=Zea_mays;bdi-miR444c|sp=Brachypodium_distachyon;bdi-miR444d|sp=Brachypodium_distachyon	Zea_mays;Oryza_sativa;Brachypodium_distachyon;Saccharum_sp.	0	0	0	1.15734	1.83941	0	0	0	0	0	0	0	0	0	0	0	0	0	0	0	0	0	0	0	0	0	0	0	0	0	0	0	0	0	0	0	0	0	0	0	0	0	0	0	0	0
miR156_1	AUUUAAGUGAUGGGAGCUCCG	gma-miR156ab|sp=Glycine_max	Glycine_max	0	2.78644	0.105913	0	0	0	0	0	0	0	0	0	0	0	0	0	0	0	0	0	0	0	0	0	0	0	0	0	0	0	0	0	0	0	0	0	0	0	0	0	0	0	0	0	0	0
miR9678_1	UCUGGCGAGGGACAUACACUGU	tae-miR9678-3p|sp=Triticum_aestivum	Triticum_aestivum	0	0.743052	1.27095	0	0	0	0	0	0	0	0	0	0	0	0	0	0	0	0	0	0	0	0	0	0	0	0	0	0	0	0	0	0	0	0	0	0	0	0	0	0	0	0	0	0	0
miR6149_1	UUGCAACACACCUGAAUCGUC	stu-miR6149-5p|sp=Solanum_tuberosum	Solanum_tuberosum	0	0	0	0	0	0	0	0	0	0	0	0	0	0	0	0	0	0	0	0	0	0	0	0	0	0	0	0	0	0	0	0	0	0	0	0	0	0	0	1.08237	0	0.816012	0	0	0	0
miR319_2	UGGACUGAAGGGGAGCUCCUUC	gma-miR319d|sp=Glycine_max;gma-miR319o|sp=Glycine_max	Glycine_max	0	0	0	0	0	0	0	0	0	0	0	0	0	0	0	0	0	0	0	0	0	0	0	0	0	0	0	0	0	0	0	0	0	0	0	0	0	0	0	0	0	0	0	0	0.218374	1.46723
miR950_1	UCACAUCUGGGCCACGAUGGUU	pab-miR950a-5p|sp=Picea_abies	Picea_abies	0	0	0	0.1085	1.36116	0	0	0	0	0	0	0	0	0	0	0	0	0	0	0	0	0	0	0	0	0	0	0	0	0	0	0	0	0	0	0	0	0	0	0	0	0	0	0	0	0
miR1448_1	CUUUCCAACGCCUCCCAUAC	ptc-miR1448|sp=Populus_trichocarpa	Populus_trichocarpa	0	0	0	0.0723335	1.32437	0	0	0	0	0	0	0	0	0	0	0	0	0	0	0	0	0	0	0	0	0	0	0	0	0	0	0	0	0	0	0	0	0	0	0	0	0	0	0	0	0
miR7981_1	AAGUGUGUCUCUGAGAUUUCGGAU	sly-miR7981e|sp=Solanum_lycopersicum	Solanum_lycopersicum	0	0.743052	0.635477	0	0	0	0	0	0	0	0	0	0	0	0	0	0	0	0	0	0	0	0	0	0	0	0	0	0	0	0	0	0	0	0	0	0	0	0	0	0	0	0	0	0	0
miR156_1	UUGACAGAAGAAAGAGAGCAC	smo-miR156c|sp=Selaginella_moellendorffii	Selaginella_moellendorffii	0	0.557289	0.74139	0	0	0	0	0	0	0	0	0	0	0	0	0	0	0	0	0	0	0	0	0	0	0	0	0	0	0	0	0	0	0	0	0	0	0	0	0	0	0	0	0	0	0
miR319_8	UUGGACUGAAGGGAGCUCCU	gma-miR319c|sp=Glycine_max;ptc-miR319e|sp=Populus_trichocarpa;ptc-miR319f|sp=Populus_trichocarpa;ptc-miR319g|sp=Populus_trichocarpa;ptc-miR319h|sp=Populus_trichocarpa;cme-miR319c|sp=Cucumis_melo;cme-miR319d|sp=Cucumis_melo;stu-miR319b|sp=Solanum_tuberosum	Cucumis_melo;Solanum_tuberosum;Glycine_max;Populus_trichocarpa	0	0	0	0	0	0	0	0	0	0	0	0	0	0	0	0	0	0	0	0	0	0	0	0	0	0	0	0	0	0	0	0	0.359419	0	0	0	0	0	0	0	0	0.90668	0	0	0	0
miR9863_2	UGAGAAGGUAGAUCAUAAUAGC	ata-miR9863a-3p|sp=Aegilops_tauschii;ata-miR9863b-3p|sp=Aegilops_tauschii	Aegilops_tauschii	0	0.371526	0.74139	0	0	0	0	0	0	0	0	0	0	0	0	0	0	0	0	0	0	0	0	0	0	0	0	0	0	0	0	0	0	0	0	0	0	0	0	0	0	0	0	0	0	0
miR482_1	GGAAUGGGCUGAUUGGGAAGCA	pvu-miR482-5p|sp=Phaseolus_vulgaris	Phaseolus_vulgaris	0.730784	0.371526	0	0	0	0	0	0	0	0	0	0	0	0	0	0	0	0	0	0	0	0	0	0	0	0	0	0	0	0	0	0	0	0	0	0	0	0	0	0	0	0	0	0	0	0
miR167_4	UGAAGCUGCCAGCAUGAUCUUA	mdm-miR167h|sp=Malus_domestica;mdm-miR167i|sp=Malus_domestica;mdm-miR167j|sp=Malus_domestica;ppe-miR167d|sp=Prunus_persica	Prunus_persica;Malus_domestica	0	0.743052	0.317739	0	0	0	0	0	0	0	0	0	0	0	0	0	0	0	0	0	0	0	0	0	0	0	0	0	0	0	0	0	0	0	0	0	0	0	0	0	0	0	0	0	0	0
miR395_4	CUGAAGUGUUUGGAGGAACUC	aly-miR395i|sp=Arabidopsis_lyrata;cca-miR395b|sp=Cynara_cardunculus;cca-miR395c|sp=Cynara_cardunculus;lus-miR395e|sp=Linum_usitatissimum	Linum_usitatissimum;Cynara_cardunculus;Arabidopsis_lyrata	0	0	0.529564	0	0	0	0	0	0	0	0	0	0	0	0	0	0	0	0	0	0	0	0	0	0	0	0	0	0	0	0	0	0	0	0	0	0	0	0	0	0	0	0	0	0	0
miR160_100	UGCCUGGCUCCCUGUAUGCCA	ath-miR160a-5p|sp=Arabidopsis_thaliana;ath-miR160b|sp=Arabidopsis_thaliana;ath-miR160c-5p|sp=Arabidopsis_thaliana;osa-miR160a-5p|sp=Oryza_sativa;osa-miR160b-5p|sp=Oryza_sativa;osa-miR160c-5p|sp=Oryza_sativa;osa-miR160d-5p|sp=Oryza_sativa;zma-miR160a-5p|sp=Zea_mays;zma-miR160c-5p|sp=Zea_mays;zma-miR160d-5p|sp=Zea_mays;zma-miR160b-5p|sp=Zea_mays;zma-miR160e|sp=Zea_mays;sbi-miR160d|sp=Sorghum_bicolo…	Cucumis_melo;Brassica_rapa;Picea_abies;Linum_usitatissimum;Arabidopsis_lyrata;Aquilegia_caerulea;Zea_mays;Asparagus_officinalis;Prunus_persica;Cynara_cardunculus;Brassica_napus;Ricinus_communis;Medicago_truncatula;Malus_domestica;Sorghum_bicolor;Vitis_vinifera;Arabidopsis_thaliana;Oryza_sativa;Solanum_lycopersicum;Populus_trichocarpa;Vigna_unguiculata;Fragaria_vesca;Nicotiana_tabacum;Selaginella_…	0.365392	0	0	0	0.625399	0	0	0	0	0	0	0	0	0	0	0	0	0	0	0	0	0	0	0	0	0	0	0	0	0	0	0	0	0	0	0	0	0	0	0	0	0	0	0	0	0
miR950_4	UCACGUCAGGGCCACGAUGGUU	pab-miR950b|sp=Picea_abies;pab-miR950c|sp=Picea_abies;pab-miR950f|sp=Picea_abies;pab-miR950g|sp=Picea_abies	Picea_abies	0	0	0	0	0.0735763	0	0	0	0	0	0	0	0	0	0	0	0	0	0	0	0	0	0	0	0	0	0	0	0	0	0	0	0	0	0	0	0	0	0	0	0	0	0	0	0	0
miR403_33	UUAGAUUCACGCACAAACUCG	ath-miR403-3p|sp=Arabidopsis_thaliana;ptc-miR403a|sp=Populus_trichocarpa;ptc-miR403b|sp=Populus_trichocarpa;ptc-miR403c-3p|sp=Populus_trichocarpa;vvi-miR403a|sp=Vitis_vinifera;vvi-miR403b|sp=Vitis_vinifera;vvi-miR403c|sp=Vitis_vinifera;vvi-miR403d|sp=Vitis_vinifera;vvi-miR403e|sp=Vitis_vinifera;vvi-miR403f|sp=Vitis_vinifera;rco-miR403a|sp=Ricinus_communis;rco-miR403b|sp=Ricinus_communis;aly-miR40…	Ricinus_communis;Prunus_persica;Brassica_rapa;Malus_domestica;Theobroma_cacao;Manihot_esculenta;Arabidopsis_thaliana;Citrus_sinensis;Helianthus_petiolaris;Vitis_vinifera;Arabidopsis_lyrata;Helianthus_argophyllus;Helianthus_tuberosus;Populus_trichocarpa;Brassica_napus	0	0	0	0	0	0	0	0	0	0	0	0	0	0	0	0	0	0	0	0	0	0	0	0	0	0	0.336488	0	0	0	0	0	0	0	0.566318	0	0	0	0	0	0	0	0	0	0	0
miR408_7	UGCACUGCCUCUUCCCUGGCU	ppt-miR408b|sp=Physcomitrella_patens;cca-miR408|sp=Cynara_cardunculus;nta-miR408|sp=Nicotiana_tabacum;stu-miR408b-3p|sp=Solanum_tuberosum;vca-miR408-3p|sp=Vriesea_carinata;fve-miR408|sp=Fragaria_vesca;aof-miR408|sp=Asparagus_officinalis	Nicotiana_tabacum;Physcomitrella_patens;Vriesea_carinata;Solanum_tuberosum;Asparagus_officinalis;Cynara_cardunculus;Fragaria_vesca	0	0.371526	0.529564	0	0	0	0	0	0	0	0	0	0	0	0	0	0	0	0	0	0	0	0	0	0	0	0	0	0	0	0	0	0	0	0	0	0	0	0	0	0	0	0	0	0	0
miR10532_1	AAGUGUGUCUCUGAGAUUUCGGGC	sly-miR10532|sp=Solanum_lycopersicum	Solanum_lycopersicum	0	0.557289	0.317739	0	0	0	0	0	0	0	0	0	0	0	0	0	0	0	0	0	0	0	0	0	0	0	0	0	0	0	0	0	0	0	0	0	0	0	0	0	0	0	0	0	0	0
miR158_1	CUUUGUCUAUCGUUUGGAAAAG	bra-miR158-5p|sp=Brassica_rapa	Brassica_rapa	0	0.743052	0.105913	0	0	0	0	0	0	0	0	0	0	0	0	0	0	0	0	0	0	0	0	0	0	0	0	0	0	0	0	0	0	0	0	0	0	0	0	0	0	0	0	0	0	0
miR5724_1	AACCGCCGGUUUGAUAAUAGC	bra-miR5724|sp=Brassica_rapa	Brassica_rapa	0	0.185763	0.529564	0	0	0	0	0	0	0	0	0	0	0	0	0	0	0	0	0	0	0	0	0	0	0	0	0	0	0	0	0	0	0	0	0	0	0	0	0	0	0	0	0	0	0
miR1919_2	UGUCGCAGAUGACUUUCGCCC	sly-miR1919c-5p|sp=Solanum_lycopersicum;stu-miR1919-5p|sp=Solanum_tuberosum	Solanum_tuberosum;Solanum_lycopersicum	0.365392	0	0.317739	0	0	0	0	0	0	0	0	0	0	0	0	0	0	0	0	0	0	0	0	0	0	0	0	0	0	0	0	0	0	0	0	0	0	0	0	0	0	0	0	0	0	0
miR472_1	UUUUCCCAACUCCACCCAUCCC	ptc-miR472b|sp=Populus_trichocarpa	Populus_trichocarpa	0	0	0	0.0723335	0.58861	0	0	0	0	0	0	0	0	0	0	0	0	0	0	0	0	0	0	0	0	0	0	0	0	0	0	0	0	0	0	0	0	0	0	0	0	0	0	0	0	0
miR8045_1	AUUGAUAGUUGAGGUGUGUUU	stu-miR8045|sp=Solanum_tuberosum	Solanum_tuberosum	0	0	0	0	0	0	0	0	0	0	0	0	0	0	0	0	0	0	0	0	0	0	0	0	0	0	0	0	0	0	0	0.300918	0.359419	0	0	0	0	0	0	0	0	0	0	0	0	0
miR5372_1	UUGUUCGAUAAAACUGUUGUG	gma-miR5372|sp=Glycine_max	Glycine_max	0	0	0	0	0	0	0	0	0	0	0	0	0	0	0	0	0	0	0	0	0	0	0	0	0	0	0	0	0	0	0	0	0	0	0	0.512007	0	0	0	0	0	0	0	0	0.145583	0
miR1511_1	ACCUGGCUCUGAUACCAUAAC	ppe-miR1511-3p|sp=Prunus_persica	Prunus_persica	0	0	0	0	0	0	0	0	0	0	0	0	0	0	0	0	0	0	0.310067	0	0	0	0	0	0	0	0.336488	0	0	0	0	0	0	0	0	0	0	0	0	0	0	0	0	0	0	0
miR9662_1	UGAACAUCCCAGAGCCACCGG	tae-miR9662b-3p|sp=Triticum_aestivum	Triticum_aestivum	0	0.185763	0	0	0	0	0	0	0	0	0	0	0	0	0	0	0.459564	0	0	0	0	0	0	0	0	0	0	0	0	0	0	0	0	0	0	0	0	0	0	0	0	0	0	0	0	0
miR168_7	UCGCUUGGUGCAGGUCGGGAC	nta-miR168a|sp=Nicotiana_tabacum;nta-miR168b|sp=Nicotiana_tabacum;nta-miR168c|sp=Nicotiana_tabacum;sly-miR168a-5p|sp=Solanum_lycopersicum;sly-miR168b-5p|sp=Solanum_lycopersicum;bra-miR168b-5p|sp=Brassica_rapa;bra-miR168c-5p|sp=Brassica_rapa	Brassica_rapa;Nicotiana_tabacum;Solanum_lycopersicum	0	0	0.529564	0	0.110364	0	0	0	0	0	0	0	0	0	0	0	0	0	0	0	0	0	0	0	0	0	0	0	0	0	0	0	0	0	0	0	0	0	0	0	0	0	0	0	0	0
miR4995_1	AGGCAGUGGCUUGGUUAAGGG	gma-miR4995|sp=Glycine_max	Glycine_max	0	0	0	0	0	0	0	0	0	0	0	0	0	0	0	0	0	0	0	0.341628	0.275023	0	0	0	0	0	0	0	0	0	0	0	0	0	0	0	0	0	0	0	0	0	0	0	0	0
miR159_1	UUUGGAGUGAAGGGAGUUCUG	zma-miR159g-3p|sp=Zea_mays	Zea_mays	0	0	0	0	0	0	0	0	0	0	0	0	0	0	0	0	0	0	0	0	0	0	0	0	0	0	0	0	0	0	0	0	0	0	0	0	0	0	0	0	0.37409	0	0	0	0.218374	0
miR1507_3	UCUCAUUCCAUACAUCGUCUGA	gma-miR1507a|sp=Glycine_max;gso-miR1507a|sp=Glycine_soja;gso-miR1507b|sp=Glycine_soja	Glycine_soja;Glycine_max	0	0.371526	0.211826	0	0	0	0	0	0	0	0	0	0	0	0	0	0	0	0	0	0	0	0	0	0	0	0	0	0	0	0	0	0	0	0	0	0	0	0	0	0	0	0	0	0	0
miR8155_1	GUAACCUGGCUCUGAUACCA	aof-miR8155|sp=Asparagus_officinalis	Asparagus_officinalis	0	0	0	0.0361667	0.515034	0	0	0	0	0	0	0	0	0	0	0	0	0	0	0	0	0	0	0	0	0	0	0	0	0	0	0	0	0	0	0	0	0	0	0	0	0	0	0	0	0
miR166_1	UUGGACCAGGCUUCAUUCCUC	csi-miR166j-3p|sp=Citrus_sinensis	Citrus_sinensis	0.365392	0.185763	0	0	0	0	0	0	0	0	0	0	0	0	0	0	0	0	0	0	0	0	0	0	0	0	0	0	0	0	0	0	0	0	0	0	0	0	0	0	0	0	0	0	0	0
miR1314_1	UCGGCCUCGAAUGUUAGGAGAA	pab-miR1314|sp=Picea_abies	Picea_abies	0	0	0	0.0723335	0.441458	0	0	0	0	0	0	0	0	0	0	0	0	0	0	0	0	0	0	0	0	0	0	0	0	0	0	0	0	0	0	0	0	0	0	0	0	0	0	0	0	0
miR167_2	UGAAGCUGCCAGCAUGAUCUAA	bna-miR167a|sp=Brassica_napus;bna-miR167b|sp=Brassica_napus	Brassica_napus	0	0.371526	0.105913	0	0	0	0	0	0	0	0	0	0	0	0	0	0	0	0	0	0	0	0	0	0	0	0	0	0	0	0	0	0	0	0	0	0	0	0	0	0	0	0	0	0	0
miR1882_1	GAAAUGAUCUUGGACGUAAUCUAG	osa-miR1882e-3p|sp=Oryza_sativa	Oryza_sativa	0	0	0	0.144667	0.331093	0	0	0	0	0	0	0	0	0	0	0	0	0	0	0	0	0	0	0	0	0	0	0	0	0	0	0	0	0	0	0	0	0	0	0	0	0	0	0	0	0
miR396_2	UUCCACAGCUUUCUUGAACUA	vvi-miR396a|sp=Vitis_vinifera;pab-miR396a-5p|sp=Picea_abies	Picea_abies;Vitis_vinifera	0	0	0	0	0	0	0	0	0	0	0	0	0	0	0	0	0	0	0	0	0	0	0	0	0	0	0	0	0	0	0	0	0	0	0	0	0	0	0	0	0	0	0	0	0.363957	0
miR1509_2	UUAAUCAAGGAAAUCACGGUCG	gma-miR1509a|sp=Glycine_max;gso-miR1509a|sp=Glycine_soja	Glycine_soja;Glycine_max	0	0.371526	0	0	0.0735763	0	0	0	0	0	0	0	0	0	0	0	0	0	0	0	0	0	0	0	0	0	0	0	0	0	0	0	0	0	0	0	0	0	0	0	0	0	0	0	0	0
miR168_1	UCGCUUGGUGCAGGUCGGGAAC	lja-miR168-5p|sp=Lotus_japonicus	Lotus_japonicus	0	0	0	0	0	0	0	0	0	0	0	0	0	0	0	0	0	0	0	0	0	0	0	0	0	0.229533	0	0.182981	0	0	0	0	0	0	0	0	0	0	0	0	0	0	0	0	0	0
miR11546_1	UGGUACGGGUUGAAGUAGCACC	pab-miR11546a|sp=Picea_abies	Picea_abies	0	0	0	0.0361667	0.367882	0	0	0	0	0	0	0	0	0	0	0	0	0	0	0	0	0	0	0	0	0	0	0	0	0	0	0	0	0	0	0	0	0	0	0	0	0	0	0	0	0
miR156_6	UGACAGAAGAAAGAGAGCAC	ath-miR156h|sp=Arabidopsis_thaliana;aly-miR156h-5p|sp=Arabidopsis_lyrata;lus-miR156d|sp=Linum_usitatissimum;ppe-miR156a|sp=Prunus_persica;ppe-miR156b|sp=Prunus_persica;cas-miR156h|sp=Camelina_sativa	Arabidopsis_thaliana;Camelina_sativa;Linum_usitatissimum;Arabidopsis_lyrata;Prunus_persica	0	0.185763	0.211826	0	0	0	0	0	0	0	0	0	0	0	0	0	0	0	0	0	0	0	0	0	0	0	0	0	0	0	0	0	0	0	0	0	0	0	0	0	0	0	0	0	0	0
miR6021_1	UUGGAAGAGGCUGCUAUUGGA	nta-miR6021|sp=Nicotiana_tabacum	Nicotiana_tabacum	0	0.185763	0.211826	0	0	0	0	0	0	0	0	0	0	0	0	0	0	0	0	0	0	0	0	0	0	0	0	0	0	0	0	0	0	0	0	0	0	0	0	0	0	0	0	0	0	0
miR9674_2	AUAGCAUCAUCCAUCCUACCC	tae-miR9674b-5p|sp=Triticum_aestivum;ata-miR9674a-5p|sp=Aegilops_tauschii	Aegilops_tauschii;Triticum_aestivum	0	0.185763	0.211826	0	0	0	0	0	0	0	0	0	0	0	0	0	0	0	0	0	0	0	0	0	0	0	0	0	0	0	0	0	0	0	0	0	0	0	0	0	0	0	0	0	0	0
miR9471_1	UUGGCUGAGUGAGCAUCACUG	sly-miR9471b-3p|sp=Solanum_lycopersicum	Solanum_lycopersicum	0	0	0	0	0	0.140614	0	0	0	0	0	0	0	0	0	0	0	0	0	0	0	0	0	0	0	0	0	0	0	0	0	0	0	0	0	0	0	0	0	0	0	0	0	0	0	0
miR168_1	CCCGCCUUGCACCAAGUGAA	zma-miR168a-3p|sp=Zea_mays	Zea_mays	0	0	0	0	0.0735763	0	0	0	0	0	0	0	0	0	0	0	0	0	0	0	0	0	0	0	0.219537	0	0	0	0	0	0	0	0	0	0	0	0	0	0	0	0	0	0	0	0	0
miR1425_1	UAGGAUUCAAUCCUUGCUGCU	osa-miR1425-5p|sp=Oryza_sativa	Oryza_sativa	0	0	0	0.180834	0.110364	0	0	0	0	0	0	0	0	0	0	0	0	0	0	0	0	0	0	0	0	0	0	0	0	0	0	0	0	0	0	0	0	0	0	0	0	0	0	0	0	0
miR160_14	UGCCUGGCUCCCUGAAUGCCA	osa-miR160f-5p|sp=Oryza_sativa;ptc-miR160e-5p|sp=Populus_trichocarpa;ptc-miR160f|sp=Populus_trichocarpa;mtr-miR160c|sp=Medicago_truncatula;sbi-miR160f|sp=Sorghum_bicolor;rco-miR160c|sp=Ricinus_communis;ahy-miR160-5p|sp=Arachis_hypogaea;tcc-miR160a|sp=Theobroma_cacao;bdi-miR160e-5p|sp=Brachypodium_distachyon;cme-miR160d|sp=Cucumis_melo;mes-miR160f|sp=Manihot_esculenta;cpa-miR160d|sp=Carica_papaya;…	Ricinus_communis;Medicago_truncatula;Cucumis_melo;Vriesea_carinata;Arachis_hypogaea;Theobroma_cacao;Manihot_esculenta;Brachypodium_distachyon;Carica_papaya;Sorghum_bicolor;Asparagus_officinalis;Oryza_sativa;Populus_trichocarpa	0	0	0.211826	0	0.0367882	0	0	0	0	0	0	0	0	0	0	0	0	0	0	0	0	0	0	0	0	0	0	0	0	0	0	0	0	0	0	0	0	0	0	0	0	0	0	0	0	0
miR3701_5	UAAACAAUGCCCACCCUUCAUC	pab-miR3701b-3p|sp=Picea_abies;pab-miR3701d|sp=Picea_abies;pab-miR3701e|sp=Picea_abies;pab-miR3701f|sp=Picea_abies;pab-miR3701g|sp=Picea_abies	Picea_abies	0	0	0	0.0723335	0.147153	0	0	0	0	0	0	0	0	0	0	0	0	0	0	0	0	0	0	0	0	0	0	0	0	0	0	0	0	0	0	0	0	0	0	0	0	0	0	0	0	0
miR160_4	UGCCUGGCUCCCUGUAUGCCG	osa-miR160e-5p|sp=Oryza_sativa;zma-miR160f-5p|sp=Zea_mays;mes-miR160c|sp=Manihot_esculenta;csi-miR160b-5p|sp=Citrus_sinensis	Citrus_sinensis;Zea_mays;Oryza_sativa;Manihot_esculenta	0	0	0	0	0.147153	0	0.0688748	0	0	0	0	0	0	0	0	0	0	0	0	0	0	0	0	0	0	0	0	0	0	0	0	0	0	0	0	0	0	0	0	0	0	0	0	0	0	0
miR11466_1	UCCACCUCCACAAGACACUUG	pab-miR11466b|sp=Picea_abies	Picea_abies	0	0	0	0.0361667	0.147153	0	0	0	0	0	0	0	0	0	0	0	0	0	0	0	0	0	0	0	0	0	0	0	0	0	0	0	0	0	0	0	0	0	0	0	0	0	0	0	0	0
miR11523_2	UCUGAGCAGAUUUAAUGCCCGA	pab-miR11523c|sp=Picea_abies;pab-miR11523d|sp=Picea_abies	Picea_abies	0	0	0	0.0723335	0.110364	0	0	0	0	0	0	0	0	0	0	0	0	0	0	0	0	0	0	0	0	0	0	0	0	0	0	0	0	0	0	0	0	0	0	0	0	0	0	0	0	0
miR159/319_4	CUUGGACUGAAGGGAGCUCCC	ppt-miR319c|sp=Physcomitrella_patens;ppt-miR319d-3p|sp=Physcomitrella_patens;ppt-miR319e|sp=Physcomitrella_patens;csi-miR159c-3p|sp=Citrus_sinensis	Physcomitrella_patens;Citrus_sinensis	0	0	0	0.0361667	0	0	0	0	0	0	0	0	0	0	0	0	0	0	0	0	0	0	0	0	0	0	0	0	0	0	0	0	0	0	0	0	0	0	0	0	0	0	0	0	0.145583	0
miR156_2	UGACAGAAGAGAGCGAGCAC	zma-miR156k-5p|sp=Zea_mays;sbi-miR156e|sp=Sorghum_bicolor	Zea_mays;Sorghum_bicolor	0	0	0	0.0361667	0.110364	0	0	0	0	0	0	0	0	0	0	0	0	0	0	0	0	0	0	0	0	0	0	0	0	0	0	0	0	0	0	0	0	0	0	0	0	0	0	0	0	0
miR5770_1	UUAGGACUAUGGUUUGGACGA	gma-miR5770a|sp=Glycine_max	Glycine_max	0	0	0	0	0.0735763	0	0	0	0	0	0	0	0	0	0	0	0	0	0	0	0	0	0	0	0	0	0	0	0	0	0	0	0	0	0	0	0	0	0	0	0	0	0	0	0.0727914	0
miR162_3	UCGAUAAACCUCUGCAUCCA	zma-miR162-3p|sp=Zea_mays;gma-miR162a|sp=Glycine_max;cas-miR162a|sp=Camelina_sativa	Zea_mays;Camelina_sativa;Glycine_max	0	0	0	0	0	0	0	0	0	0	0	0	0	0	0	0	0	0	0	0	0	0	0	0	0	0	0	0	0	0	0	0	0	0	0	0	0	0.0803238	0	0	0	0	0	0	0	0
miR168_2	CCCGCCUUGCACCAAGUGAAU	bdi-miR168-3p|sp=Brachypodium_distachyon;ata-miR168-3p|sp=Aegilops_tauschii	Aegilops_tauschii;Brachypodium_distachyon	0	0	0	0.0361667	0.0367882	0	0	0	0	0	0	0	0	0	0	0	0	0	0	0	0	0	0	0	0	0	0	0	0	0	0	0	0	0	0	0	0	0	0	0	0	0	0	0	0	0
miR166_1	CUCGGACCAGGCUUCAUUCCC	bdi-miR166e-3p|sp=Brachypodium_distachyon	Brachypodium_distachyon	0	0	0	0	0	0	0	0	0	0	0	0	0	0	0	0	0	0	0	0	0	0	0	0	0	0	0	0	0	0	0	11.7358	0	0	0	0	0	0	0	0	0	0	0	0	0	0
miR156_1	GCUCUCUAGACUUCUGUCAUC	mtr-miR156g-3p|sp=Medicago_truncatula	Medicago_truncatula	0	0	0	0	0	0	0	0	0	0	0	0	0	0	0	0	0	0	0	0	0	0	0	0	0	0	0	0	0	0	0	0	0	0	0	0	0	0	0	0	0	0	0	0	9.46289	0
miR398_1	GGAGUGACACUGAGAACACAAG	mtr-miR398a-5p|sp=Medicago_truncatula	Medicago_truncatula	0	0	0	0	0	0	0	0	0	0	0	0	0	0	0	0	0	0	0	0	0	0	0	0	0	0	0	0	0	0	0	0	0	0	0	0	0	0	0	0	0	0	0	0	7.20635	0
miR5232_1	UACAUGUCGCUCUCACCUGAA	mtr-miR5232|sp=Medicago_truncatula	Medicago_truncatula	0	0	0	0	0	0	0	0	0	0	0	0	0	0	0	0	0	0	0	0	0	0	0	0	0	0	0	0	0	0	0	0	0	0	0	0	0	0	0	0	0	0	0	0	5.53215	0
miR166_1	UCUCGGACCAGGCUUCAUUC	gma-miR166u|sp=Glycine_max	Glycine_max	0	0	0	0	0	0	0	0	0	0	0	0	0	0	0	0	0	0	0	0	0	0	0	0	0	0	0	0	0	0	0	0	0	0	0	0	0	0	3.26854	0	0	0	0	0	0	0
miR9386_2	UUUGCAGUUCGAAAGUGGAAGC	hbr-miR9386|sp=Hevea_brasiliensis;mes-miR9386|sp=Manihot_esculenta	Manihot_esculenta;Hevea_brasiliensis	0	1.4861	0	0	0	0	0	0	0	0	0	0	0	0	0	0	0	0	0	0	0	0	0	0	0	0	0	0	0	0	0	0	0	0	0	0	0	0	0	0	0	0	0	0	0	0
miR403_1	UGUUUUGUGCGUGAAUCUAAUU	bra-miR403-5p|sp=Brassica_rapa	Brassica_rapa	0	1.30034	0	0	0	0	0	0	0	0	0	0	0	0	0	0	0	0	0	0	0	0	0	0	0	0	0	0	0	0	0	0	0	0	0	0	0	0	0	0	0	0	0	0	0	0
miR5559_2	UACUUGGUGAAUUGUUGGAUC	mtr-miR5559-5p|sp=Medicago_truncatula;gma-miR5559|sp=Glycine_max	Medicago_truncatula;Glycine_max	0	0	0	0	0	0	0	0	0	0	0	0	0	0	0	0	0	0	0	0	0	0	0	0	0	0	0	0	0	0	0	0	0	0	0	0	0	0	0	0	0	0	0	0	1.23745	0
miR395_37	GUGAAGUGUUUGGGGGAACUC	osa-miR395b|sp=Oryza_sativa;osa-miR395d|sp=Oryza_sativa;osa-miR395e|sp=Oryza_sativa;osa-miR395g|sp=Oryza_sativa;osa-miR395h|sp=Oryza_sativa;osa-miR395i|sp=Oryza_sativa;osa-miR395j|sp=Oryza_sativa;osa-miR395k|sp=Oryza_sativa;osa-miR395l|sp=Oryza_sativa;osa-miR395s|sp=Oryza_sativa;sbi-miR395b|sp=Sorghum_bicolor;sbi-miR395a|sp=Sorghum_bicolor;sbi-miR395d|sp=Sorghum_bicolor;sbi-miR395e|sp=Sorghum_bic…	Zea_mays;Oryza_sativa;Sorghum_bicolor;Triticum_aestivum	0	0	0	0	0	0	0	0	0	0	0	0	0	0	0	0	0	0	0	0	0	0	0	0	0	0	0	0	0	0	0	0	0	0	0	0	0	0	0	0	0	0	0	0	0	1.14118
miR482_1	UUACCGAUUCCCCCCAUUCCAA	stu-miR482b-3p|sp=Solanum_tuberosum	Solanum_tuberosum	0	0	0	0	0	0	0	0	0	0	0	0	0	0	0	0	0	0	0	0	0	0	0	0	0	0	0	0	0	0	0	0	0	0	0	0	0	0	0.838088	0	0	0	0	0	0	0
miR1507_1	AGAGUUGUAUGGAACGAAAGAU	mtr-miR1507-5p|sp=Medicago_truncatula	Medicago_truncatula	0	0	0	0	0	0	0	0	0	0	0	0	0	0	0	0	0	0	0	0	0	0	0	0	0	0	0	0	0	0	0	0	0	0	0	0	0	0	0	0	0	0	0	0	0.800706	0
miR947_2	CAUCGGAAUCUGUUACUGUUUC	pta-miR947|sp=Pinus_taeda;pde-miR947|sp=Pinus_densata	Pinus_densata;Pinus_taeda	0	0	0	0	0	0	0	0	0	0	0	0	0	0	0	0	0	0	0	0	0	0.79198	0	0	0	0	0	0	0	0	0	0	0	0	0	0	0	0	0	0	0	0	0	0	0	0
miR156_1	UUGACAGGAGAUAGAGAGCAC	pab-miR156ab|sp=Picea_abies	Picea_abies	0	0.743052	0	0	0	0	0	0	0	0	0	0	0	0	0	0	0	0	0	0	0	0	0	0	0	0	0	0	0	0	0	0	0	0	0	0	0	0	0	0	0	0	0	0	0	0
miR9569_1	ACACAGGAACAAUACUAACUCAUU	bra-miR9569-3p|sp=Brassica_rapa	Brassica_rapa	0	0	0.74139	0	0	0	0	0	0	0	0	0	0	0	0	0	0	0	0	0	0	0	0	0	0	0	0	0	0	0	0	0	0	0	0	0	0	0	0	0	0	0	0	0	0	0
miR164_1	UGGAGAAGCAGGGCACGUGCAA	bra-miR164e-5p|sp=Brassica_rapa	Brassica_rapa	0.730784	0	0	0	0	0	0	0	0	0	0	0	0	0	0	0	0	0	0	0	0	0	0	0	0	0	0	0	0	0	0	0	0	0	0	0	0	0	0	0	0	0	0	0	0	0
miR396_7	UCCACAGGCUUUCUUGAACUG	osa-miR396e-5p|sp=Oryza_sativa;far-miR396|sp=Festuca_arundinacea;bdi-miR396a-5p|sp=Brachypodium_distachyon;bdi-miR396b-5p|sp=Brachypodium_distachyon;ata-miR396a-5p|sp=Aegilops_tauschii;ata-miR396d-5p|sp=Aegilops_tauschii;ata-miR396b-5p|sp=Aegilops_tauschii	Aegilops_tauschii;Oryza_sativa;Brachypodium_distachyon;Festuca_arundinacea	0	0	0	0	0	0	0	0	0	0	0	0	0	0	0	0.656225	0	0	0	0	0	0	0	0	0	0	0	0	0	0	0	0	0	0	0	0	0	0	0	0	0	0	0	0	0	0
miR3630_1	UUUGGGAAUCUCUCUGAUGCAC	vvi-miR3630-3p|sp=Vitis_vinifera	Vitis_vinifera	0	0	0	0	0	0	0	0	0	0	0	0	0	0	0	0	0	0	0	0	0	0	0	0	0	0	0	0	0	0	0	0	0	0	0	0	0	0	0	0	0	0	0	0	0.655123	0
miR5168/166_9	UCGGACCAGGCUUCAAUCCCU	osa-miR166k-3p|sp=Oryza_sativa;osa-miR166l-3p|sp=Oryza_sativa;sbi-miR166e|sp=Sorghum_bicolor;zma-miR166k-3p|sp=Zea_mays;zma-miR166j-3p|sp=Zea_mays;sbi-miR166g|sp=Sorghum_bicolor;zma-miR166n-3p|sp=Zea_mays;bdi-miR166h-3p|sp=Brachypodium_distachyon;ata-miR5168-3p|sp=Aegilops_tauschii	Aegilops_tauschii;Brachypodium_distachyon;Sorghum_bicolor;Zea_mays;Oryza_sativa	0	0	0	0	0	0	0	0	0	0	0	0	0	0	0	0	0	0	0	0	0	0	0	0	0	0	0	0	0	0	0	0	0	0	0	0.585151	0	0	0	0	0	0	0	0	0	0
miR482_1	GAAUGGGCGGUUUGGGAAAGA	hbr-miR482b|sp=Hevea_brasiliensis	Hevea_brasiliensis	0	0.557289	0	0	0	0	0	0	0	0	0	0	0	0	0	0	0	0	0	0	0	0	0	0	0	0	0	0	0	0	0	0	0	0	0	0	0	0	0	0	0	0	0	0	0	0
miR169_69	CAGCCAAGGAUGACUUGCCGG	ath-miR169b-5p|sp=Arabidopsis_thaliana;ath-miR169c|sp=Arabidopsis_thaliana;osa-miR169b|sp=Oryza_sativa;osa-miR169c|sp=Oryza_sativa;sbi-miR169b|sp=Sorghum_bicolor;gma-miR169a|sp=Glycine_max;zma-miR169c-5p|sp=Zea_mays;ptc-miR169d|sp=Populus_trichocarpa;ptc-miR169e|sp=Populus_trichocarpa;ptc-miR169f|sp=Populus_trichocarpa;ptc-miR169g|sp=Populus_trichocarpa;ptc-miR169h|sp=Populus_trichocarpa;ptc-miR1…	Cucumis_melo;Linum_usitatissimum;Arabidopsis_lyrata;Aquilegia_caerulea;Zea_mays;Prunus_persica;Brassica_napus;Ricinus_communis;Medicago_truncatula;Malus_domestica;Sorghum_bicolor;Vitis_vinifera;Arabidopsis_thaliana;Oryza_sativa;Solanum_lycopersicum;Populus_trichocarpa;Vigna_unguiculata;Nicotiana_tabacum;Glycine_max;Manihot_esculenta;Citrus_sinensis;Aegilops_tauschii;Theobroma_cacao;Brachypodium_d…	0	0.557289	0	0	0	0	0	0	0	0	0	0	0	0	0	0	0	0	0	0	0	0	0	0	0	0	0	0	0	0	0	0	0	0	0	0	0	0	0	0	0	0	0	0	0	0
miR1444_1	UCCACAUUCGGUCAAUGUUC	ptc-miR1444a|sp=Populus_trichocarpa	Populus_trichocarpa	0	0	0	0	0.551822	0	0	0	0	0	0	0	0	0	0	0	0	0	0	0	0	0	0	0	0	0	0	0	0	0	0	0	0	0	0	0	0	0	0	0	0	0	0	0	0	0
miR1312_1	UUCGGAGAGAAAAUGGCGACAU	pab-miR1312a|sp=Picea_abies	Picea_abies	0	0	0	0	0.515034	0	0	0	0	0	0	0	0	0	0	0	0	0	0	0	0	0	0	0	0	0	0	0	0	0	0	0	0	0	0	0	0	0	0	0	0	0	0	0	0	0
miR2643_2	UUUGGGAUCAGAAAUUAGAGA	mtr-miR2643a|sp=Medicago_truncatula;mtr-miR2643b-3p|sp=Medicago_truncatula	Medicago_truncatula	0	0	0	0	0	0	0	0	0	0	0	0	0	0	0	0	0	0	0	0	0	0	0	0	0	0	0	0	0	0	0	0	0	0	0	0	0	0	0	0	0	0	0	0	0.50954	0
miR3634_1	UUUCCGACUCGCACUCAUGCCGU	vvi-miR3634-3p|sp=Vitis_vinifera	Vitis_vinifera	0	0	0	0	0	0	0	0	0	0	0	0	0	0	0	0	0	0	0	0	0	0	0	0	0	0	0	0	0.493886	0	0	0	0	0	0	0	0	0	0	0	0	0	0	0	0	0
miR946_1	UGUGGAUAGAGAAGGGUUAGU	pta-miR946a-5p|sp=Pinus_taeda	Pinus_taeda	0	0	0	0	0	0	0	0	0	0	0	0	0	0	0	0	0	0	0	0	0	0	0	0	0	0	0	0	0	0	0	0	0	0	0.485416	0	0	0	0	0	0	0	0	0	0	0
miR1509_1	UUAAUCUAGGAAAAUACGGUG	mtr-miR1509a-5p|sp=Medicago_truncatula	Medicago_truncatula	0	0	0	0	0	0	0	0	0	0	0	0	0	0	0	0	0	0	0	0	0	0	0	0	0	0	0	0	0	0	0	0	0	0	0	0	0	0	0	0	0	0	0	0	0.436749	0
miR7122_1	UUAUACAGAGAAACCGCUGUCG	stu-miR7122-5p|sp=Solanum_tuberosum	Solanum_tuberosum	0	0	0.423651	0	0	0	0	0	0	0	0	0	0	0	0	0	0	0	0	0	0	0	0	0	0	0	0	0	0	0	0	0	0	0	0	0	0	0	0	0	0	0	0	0	0	0
miR1511_1	AACCAGGCUCUGAUACCAUGAAGC	lja-miR1511-3p|sp=Lotus_japonicus	Lotus_japonicus	0	0	0.423651	0	0	0	0	0	0	0	0	0	0	0	0	0	0	0	0	0	0	0	0	0	0	0	0	0	0	0	0	0	0	0	0	0	0	0	0	0	0	0	0	0	0	0
miR827_9	UUAGAUGACCAUCAACAAACA	ghr-miR827a|sp=Gossypium_hirsutum;ghr-miR827b|sp=Gossypium_hirsutum;ghr-miR827c|sp=Gossypium_hirsutum;csi-miR827|sp=Citrus_sinensis;tcc-miR827|sp=Theobroma_cacao;mes-miR827|sp=Manihot_esculenta;ppe-miR827|sp=Prunus_persica;fve-miR827|sp=Fragaria_vesca;aof-miR827|sp=Asparagus_officinalis	Theobroma_cacao;Manihot_esculenta;Gossypium_hirsutum;Citrus_sinensis;Asparagus_officinalis;Prunus_persica;Fragaria_vesca	0	0	0	0	0	0	0.413249	0	0	0	0	0	0	0	0	0	0	0	0	0	0	0	0	0	0	0	0	0	0	0	0	0	0	0	0	0	0	0	0	0	0	0	0	0	0	0
miR482_1	UUUUUCCAACUCCACCUAGACC	pab-miR482m|sp=Picea_abies	Picea_abies	0	0	0	0	0.40467	0	0	0	0	0	0	0	0	0	0	0	0	0	0	0	0	0	0	0	0	0	0	0	0	0	0	0	0	0	0	0	0	0	0	0	0	0	0	0	0	0
miR156_1	UGCUCACUGCUCUUUCUGUCAGA	bra-miR156f-3p|sp=Brassica_rapa	Brassica_rapa	0	0	0	0	0	0	0	0	0	0	0	0	0	0	0	0	0	0	0	0	0	0	0	0	0	0	0	0	0	0	0	0	0	0	0	0	0	0	0	0	0.37409	0	0	0	0	0
miR2118/2218_3	UUGCCGAUUCCACCCAUUCCUA	pvu-miR2118|sp=Phaseolus_vulgaris;gso-miR2218|sp=Glycine_soja;vun-miR2118|sp=Vigna_unguiculata	Glycine_soja;Phaseolus_vulgaris;Vigna_unguiculata	0	0.371526	0	0	0	0	0	0	0	0	0	0	0	0	0	0	0	0	0	0	0	0	0	0	0	0	0	0	0	0	0	0	0	0	0	0	0	0	0	0	0	0	0	0	0	0
miR9776_1	UUGGACGAGGAUGUGCAACUG	tae-miR9776|sp=Triticum_aestivum	Triticum_aestivum	0	0.371526	0	0	0	0	0	0	0	0	0	0	0	0	0	0	0	0	0	0	0	0	0	0	0	0	0	0	0	0	0	0	0	0	0	0	0	0	0	0	0	0	0	0	0	0
miR171_92	UGAUUGAGCCGUGCCAAUAUC	osa-miR171b|sp=Oryza_sativa;osa-miR171c-3p|sp=Oryza_sativa;osa-miR171d-3p|sp=Oryza_sativa;osa-miR171e-3p|sp=Oryza_sativa;osa-miR171f-3p|sp=Oryza_sativa;sbi-miR171b|sp=Sorghum_bicolor;sbi-miR171d|sp=Sorghum_bicolor;sbi-miR171a|sp=Sorghum_bicolor;zma-miR171d-3p|sp=Zea_mays;zma-miR171j-3p|sp=Zea_mays;zma-miR171e-3p|sp=Zea_mays;zma-miR171i-3p|sp=Zea_mays;ptc-miR171e|sp=Populus_trichocarpa;ptc-miR171f…	Cucumis_melo;Linum_usitatissimum;Aquilegia_caerulea;Asparagus_officinalis;Zea_mays;Prunus_persica;Pinus_densata;Ricinus_communis;Medicago_truncatula;Malus_domestica;Helianthus_paradoxus;Sorghum_bicolor;Vitis_vinifera;Citrus_reticulata;Oryza_sativa;Solanum_lycopersicum;Populus_trichocarpa;Fragaria_vesca;Nicotiana_tabacum;Glycine_max;Lotus_japonicus;Manihot_esculenta;Solanum_tuberosum;Carica_papaya…	0	0	0	0	0.367882	0	0	0	0	0	0	0	0	0	0	0	0	0	0	0	0	0	0	0	0	0	0	0	0	0	0	0	0	0	0	0	0	0	0	0	0	0	0	0	0	0
miR1510_1	AGGGAUAGGUAAAACAACUACU	gma-miR1510b-5p|sp=Glycine_max	Glycine_max	0.365392	0	0	0	0	0	0	0	0	0	0	0	0	0	0	0	0	0	0	0	0	0	0	0	0	0	0	0	0	0	0	0	0	0	0	0	0	0	0	0	0	0	0	0	0	0
miR172_76	AGAAUCUUGAUGAUGCUGCAU	ath-miR172a|sp=Arabidopsis_thaliana;ath-miR172b-3p|sp=Arabidopsis_thaliana;osa-miR172a|sp=Oryza_sativa;osa-miR172d-3p|sp=Oryza_sativa;gma-miR172a|sp=Glycine_max;gma-miR172b-3p|sp=Glycine_max;ptc-miR172a|sp=Populus_trichocarpa;ptc-miR172b-3p|sp=Populus_trichocarpa;ptc-miR172c|sp=Populus_trichocarpa;ptc-miR172f|sp=Populus_trichocarpa;sly-miR172a|sp=Solanum_lycopersicum;sly-miR172b|sp=Solanum_lycope…	Cucumis_melo;Brassica_rapa;Linum_usitatissimum;Arabidopsis_lyrata;Aquilegia_caerulea;Asparagus_officinalis;Prunus_persica;Cynara_cardunculus;Brassica_napus;Brassica_oleracea;Medicago_truncatula;Malus_domestica;Arabidopsis_thaliana;Oryza_sativa;Solanum_lycopersicum;Populus_trichocarpa;Vigna_unguiculata;Fragaria_vesca;Nicotiana_tabacum;Vriesea_carinata;Glycine_max;Salvia_sclarea;Manihot_esculenta;S…	0.365392	0	0	0	0	0	0	0	0	0	0	0	0	0	0	0	0	0	0	0	0	0	0	0	0	0	0	0	0	0	0	0	0	0	0	0	0	0	0	0	0	0	0	0	0	0
miR529_1	AGAAGAGAGAGAGUACAGCUU	osa-miR529b|sp=Oryza_sativa	Oryza_sativa	0.365392	0	0	0	0	0	0	0	0	0	0	0	0	0	0	0	0	0	0	0	0	0	0	0	0	0	0	0	0	0	0	0	0	0	0	0	0	0	0	0	0	0	0	0	0	0
miR5273_1	UAGGGGCUGUAGUUUGAGAAGAGG	mtr-miR5273|sp=Medicago_truncatula	Medicago_truncatula	0	0	0	0	0	0	0	0	0	0	0	0	0	0	0	0	0	0	0	0	0	0	0	0	0	0	0	0	0	0	0	0	0	0	0	0	0	0	0	0	0	0	0	0	0.363957	0
miR5292_1	AUUCAGAUGAUAGCAACAAAGAGC	mtr-miR5292a|sp=Medicago_truncatula	Medicago_truncatula	0	0	0	0	0	0	0	0	0	0	0	0	0	0	0	0	0	0	0	0	0	0	0	0	0	0	0	0	0	0	0	0	0	0	0	0	0	0	0	0	0	0	0	0	0.363957	0
miR5747_1	AAAAGAAUACUCAUACAUAACAUU	mtr-miR5747|sp=Medicago_truncatula	Medicago_truncatula	0	0	0	0	0	0	0	0	0	0	0	0	0	0	0	0	0	0	0	0	0	0	0	0	0	0	0	0	0	0	0	0	0	0	0	0	0	0	0	0	0	0	0	0	0.363957	0
miR1432_1	AUCAGGAGAGAUGACACCGAC	osa-miR1432-5p|sp=Oryza_sativa	Oryza_sativa	0	0	0	0.361667	0	0	0	0	0	0	0	0	0	0	0	0	0	0	0	0	0	0	0	0	0	0	0	0	0	0	0	0	0	0	0	0	0	0	0	0	0	0	0	0	0	0
miR156_6	UGACAGAAGAGAGAGAGCAC	ahy-miR156a|sp=Arachis_hypogaea;ath-miR156j|sp=Arabidopsis_thaliana;hpa-miR156a|sp=Helianthus_paradoxus;bdi-miR156j|sp=Brachypodium_distachyon;cas-miR156j|sp=Camelina_sativa;aof-miR156c|sp=Asparagus_officinalis	Arachis_hypogaea;Helianthus_paradoxus;Brachypodium_distachyon;Camelina_sativa;Arabidopsis_thaliana;Asparagus_officinalis	0	0	0	0	0	0	0	0	0	0	0	0	0	0	0	0	0	0	0	0.341628	0	0	0	0	0	0	0	0	0	0	0	0	0	0	0	0	0	0	0	0	0	0	0	0	0	0
miR159_1	UUGGAAAGAAGGGAGCUCUAC	sly-miR159b|sp=Solanum_lycopersicum	Solanum_lycopersicum	0	0	0	0	0.331093	0	0	0	0	0	0	0	0	0	0	0	0	0	0	0	0	0	0	0	0	0	0	0	0	0	0	0	0	0	0	0	0	0	0	0	0	0	0	0	0	0
miR1083_1	UAGCCUGGAACGAAGCACGCU	pab-miR1083|sp=Picea_abies	Picea_abies	0	0	0	0	0.331093	0	0	0	0	0	0	0	0	0	0	0	0	0	0	0	0	0	0	0	0	0	0	0	0	0	0	0	0	0	0	0	0	0	0	0	0	0	0	0	0	0
miR950_1	UGACGUCUGGUCCACGAUGGUU	pab-miR950i|sp=Picea_abies	Picea_abies	0	0	0	0	0.331093	0	0	0	0	0	0	0	0	0	0	0	0	0	0	0	0	0	0	0	0	0	0	0	0	0	0	0	0	0	0	0	0	0	0	0	0	0	0	0	0	0
miR482_1	UUGCCGACCCCACCCAUGCCAA	ptc-miR482d-3p|sp=Populus_trichocarpa	Populus_trichocarpa	0	0	0	0	0.294305	0	0	0	0	0	0	0	0	0	0	0	0	0	0	0	0	0	0	0	0	0	0	0	0	0	0	0	0	0	0	0	0	0	0	0	0	0	0	0	0	0
miR395_3	UUGAAGUGUUUGGGGGAACUC	mtr-miR395g|sp=Medicago_truncatula;cme-miR395b|sp=Cucumis_melo;cme-miR395c|sp=Cucumis_melo	Medicago_truncatula;Cucumis_melo	0	0	0	0	0	0	0	0	0	0	0	0	0	0	0	0	0	0	0	0	0	0	0	0	0	0	0	0	0	0	0	0	0	0	0	0.292575	0	0	0	0	0	0	0	0	0	0
miR2086_3	GACAUGAAUGCAGAACUGGAA	mtr-miR2086-3p|sp=Medicago_truncatula;aau-miR2086|sp=Acacia_auriculiformis;amg-miR2086|sp=Acacia_mangium	Medicago_truncatula;Acacia_mangium;Acacia_auriculiformis	0	0	0	0	0	0	0	0	0	0	0	0	0	0	0	0	0	0	0	0	0	0	0	0	0	0	0	0	0	0	0	0	0	0	0	0	0	0	0	0	0	0	0	0	0.291166	0
miR2591_1	GGAACUUCUACGGUACACCUGC	mtr-miR2591|sp=Medicago_truncatula	Medicago_truncatula	0	0	0	0	0	0	0	0	0	0	0	0	0	0	0	0	0	0	0	0	0	0	0	0	0	0	0	0	0	0	0	0	0	0	0	0	0	0	0	0	0	0	0	0	0.291166	0
miR5214_1	UGAUAGAGCUAGACCAUCGGAG	mtr-miR5214-3p|sp=Medicago_truncatula	Medicago_truncatula	0	0	0	0	0	0	0	0	0	0	0	0	0	0	0	0	0	0	0	0	0	0	0	0	0	0	0	0	0	0	0	0	0	0	0	0	0	0	0	0	0	0	0	0	0.291166	0
miR169_2	UGAGCCAAAGAUGACUUGCCGG	mtr-miR169h|sp=Medicago_truncatula;mtr-miR169i|sp=Medicago_truncatula	Medicago_truncatula	0	0	0	0	0	0	0.275499	0	0	0	0	0	0	0	0	0	0	0	0	0	0	0	0	0	0	0	0	0	0	0	0	0	0	0	0	0	0	0	0	0	0	0	0	0	0	0
miR1511_1	ACCUAGCUCUGAUACCAUGAA	mdm-miR1511|sp=Malus_domestica	Malus_domestica	0	0	0	0	0	0	0	0	0	0	0	0	0	0	0	0	0	0	0	0	0	0	0	0	0	0	0	0	0	0	0.274192	0	0	0	0	0	0	0	0	0	0	0	0	0	0	0
miR166_3	GGAAUGUUGGCUGGCUCGAGG	osa-miR166h-5p|sp=Oryza_sativa;zma-miR166m-5p|sp=Zea_mays;mtr-miR166e-5p|sp=Medicago_truncatula	Zea_mays;Oryza_sativa;Medicago_truncatula	0	0	0	0	0.257517	0	0	0	0	0	0	0	0	0	0	0	0	0	0	0	0	0	0	0	0	0	0	0	0	0	0	0	0	0	0	0	0	0	0	0	0	0	0	0	0	0
miR166_1	GAAUGACGUCCGGUCUGAAGA	osa-miR166j-5p|sp=Oryza_sativa	Oryza_sativa	0	0	0	0	0.257517	0	0	0	0	0	0	0	0	0	0	0	0	0	0	0	0	0	0	0	0	0	0	0	0	0	0	0	0	0	0	0	0	0	0	0	0	0	0	0	0	0
miR1862_1	CUAGAUUUGUUUAUUUUGGGACGG	osa-miR1862e|sp=Oryza_sativa	Oryza_sativa	0	0	0	0	0.220729	0	0	0	0	0	0	0	0	0	0	0	0	0	0	0	0	0	0	0	0	0	0	0	0	0	0	0	0	0	0	0	0	0	0	0	0	0	0	0	0	0
miR1311_2	CGCACUGGCAUAACUCUGACC	pab-miR1311a-5p|sp=Picea_abies;pab-miR1311b|sp=Picea_abies	Picea_abies	0	0	0	0	0.220729	0	0	0	0	0	0	0	0	0	0	0	0	0	0	0	0	0	0	0	0	0	0	0	0	0	0	0	0	0	0	0	0	0	0	0	0	0	0	0	0	0
miR159_1	UUGGUUUGAAGGGAGCUCUAC	pab-miR159a|sp=Picea_abies	Picea_abies	0	0	0	0	0.220729	0	0	0	0	0	0	0	0	0	0	0	0	0	0	0	0	0	0	0	0	0	0	0	0	0	0	0	0	0	0	0	0	0	0	0	0	0	0	0	0	0
miR949_1	UCCCGGGAAUCCAAUGGGCCUU	pab-miR949b|sp=Picea_abies	Picea_abies	0	0	0	0	0.220729	0	0	0	0	0	0	0	0	0	0	0	0	0	0	0	0	0	0	0	0	0	0	0	0	0	0	0	0	0	0	0	0	0	0	0	0	0	0	0	0	0
miR1425_1	CAGCAAGAACUGGAUCUUAAU	osa-miR1425-3p|sp=Oryza_sativa	Oryza_sativa	0	0	0	0	0.220729	0	0	0	0	0	0	0	0	0	0	0	0	0	0	0	0	0	0	0	0	0	0	0	0	0	0	0	0	0	0	0	0	0	0	0	0	0	0	0	0	0
miR1509_1	ACCGGAUUUCCUUGAUUAAAG	mtr-miR1509a-3p|sp=Medicago_truncatula	Medicago_truncatula	0	0	0	0	0	0	0	0	0	0	0	0	0	0	0	0	0	0	0	0	0	0	0	0	0	0	0	0	0	0	0	0	0	0	0	0	0	0	0	0	0	0	0	0	0.218374	0
miR5205_1	CAUACAAUUUGGGACGGAGGGAG	mtr-miR5205a|sp=Medicago_truncatula	Medicago_truncatula	0	0	0	0	0	0	0	0	0	0	0	0	0	0	0	0	0	0	0	0	0	0	0	0	0	0	0	0	0	0	0	0	0	0	0	0	0	0	0	0	0	0	0	0	0.218374	0
miR408_1	ACAGGGAACAUGCAGAGCAUG	mtr-miR408-5p|sp=Medicago_truncatula	Medicago_truncatula	0	0	0	0	0	0	0	0	0	0	0	0	0	0	0	0	0	0	0	0	0	0	0	0	0	0	0	0	0	0	0	0	0	0	0	0	0	0	0	0	0	0	0	0	0.218374	0
miR3522_1	UGAGACCAAAUGAGCAGCUGAC	gso-miR3522b|sp=Glycine_soja	Glycine_soja	0	0	0	0.217	0	0	0	0	0	0	0	0	0	0	0	0	0	0	0	0	0	0	0	0	0	0	0	0	0	0	0	0	0	0	0	0	0	0	0	0	0	0	0	0	0	0
miR159/319_9	UUUGGACUGAAGGGAGCUCCU	vvi-miR319e|sp=Vitis_vinifera;csi-miR159d|sp=Citrus_sinensis;tcc-miR319|sp=Theobroma_cacao;atr-miR319b|sp=Amborella_trichopoda;atr-miR319d|sp=Amborella_trichopoda;atr-miR319e|sp=Amborella_trichopoda;fve-miR319|sp=Fragaria_vesca;cas-miR319c|sp=Camelina_sativa;aof-miR319b|sp=Asparagus_officinalis	Amborella_trichopoda;Theobroma_cacao;Citrus_sinensis;Camelina_sativa;Vitis_vinifera;Asparagus_officinalis;Fragaria_vesca	0	0	0.211826	0	0	0	0	0	0	0	0	0	0	0	0	0	0	0	0	0	0	0	0	0	0	0	0	0	0	0	0	0	0	0	0	0	0	0	0	0	0	0	0	0	0	0
miR5141_1	AGACCCGACGCGACUGACAGAUAA	rgl-miR5141|sp=Rehmannia_glutinosa	Rehmannia_glutinosa	0	0	0.211826	0	0	0	0	0	0	0	0	0	0	0	0	0	0	0	0	0	0	0	0	0	0	0	0	0	0	0	0	0	0	0	0	0	0	0	0	0	0	0	0	0	0	0
miR5497_1	CAGAAUAUCUGGGACGAGCAU	osa-miR5497|sp=Oryza_sativa	Oryza_sativa	0	0	0.211826	0	0	0	0	0	0	0	0	0	0	0	0	0	0	0	0	0	0	0	0	0	0	0	0	0	0	0	0	0	0	0	0	0	0	0	0	0	0	0	0	0	0	0
miR1447_1	CAGAAUUGCAGUGCCUUGAUU	ptc-miR1447|sp=Populus_trichocarpa	Populus_trichocarpa	0	0	0	0	0	0	0	0	0	0	0	0	0	0	0	0	0	0	0	0	0	0.197995	0	0	0	0	0	0	0	0	0	0	0	0	0	0	0	0	0	0	0	0	0	0	0	0
miR398_2	UAUGUUCUCAGGUCGCCCCUG	stu-miR398a-3p|sp=Solanum_tuberosum;sly-miR398a|sp=Solanum_lycopersicum	Solanum_tuberosum;Solanum_lycopersicum	0	0	0	0	0	0	0	0	0	0.191928	0	0	0	0	0	0	0	0	0	0	0	0	0	0	0	0	0	0	0	0	0	0	0	0	0	0	0	0	0	0	0	0	0	0	0	0
miR1314_1	UCGGCCUUGAAUGUUAGGAGAA	pta-miR1314|sp=Pinus_taeda	Pinus_taeda	0	0.185763	0	0	0	0	0	0	0	0	0	0	0	0	0	0	0	0	0	0	0	0	0	0	0	0	0	0	0	0	0	0	0	0	0	0	0	0	0	0	0	0	0	0	0	0
miR156_9	UGACAGAAGAGAGAGAGCACA	osa-miR156k|sp=Oryza_sativa;sbi-miR156d|sp=Sorghum_bicolor;mtr-miR156a|sp=Medicago_truncatula;gma-miR156b|sp=Glycine_max;zma-miR156j-5p|sp=Zea_mays;bdi-miR156a|sp=Brachypodium_distachyon;rco-miR156e|sp=Ricinus_communis;far-miR156a|sp=Festuca_arundinacea;tcc-miR156a|sp=Theobroma_cacao	Ricinus_communis;Medicago_truncatula;Glycine_max;Theobroma_cacao;Brachypodium_distachyon;Festuca_arundinacea;Sorghum_bicolor;Zea_mays;Oryza_sativa	0	0.185763	0	0	0	0	0	0	0	0	0	0	0	0	0	0	0	0	0	0	0	0	0	0	0	0	0	0	0	0	0	0	0	0	0	0	0	0	0	0	0	0	0	0	0	0
miR172_1	AGAAUCCUGAUGAUGCUGCAU	tcc-miR172d|sp=Theobroma_cacao	Theobroma_cacao	0	0.185763	0	0	0	0	0	0	0	0	0	0	0	0	0	0	0	0	0	0	0	0	0	0	0	0	0	0	0	0	0	0	0	0	0	0	0	0	0	0	0	0	0	0	0	0
miR156_7	CUGACAGAAGAUAGAGAGCAC	gma-miR156e|sp=Glycine_max;smo-miR156b|sp=Selaginella_moellendorffii;mdm-miR156p|sp=Malus_domestica;mdm-miR156q|sp=Malus_domestica;mdm-miR156r|sp=Malus_domestica;mdm-miR156s|sp=Malus_domestica;pab-miR156o|sp=Picea_abies	Picea_abies;Selaginella_moellendorffii;Glycine_max;Malus_domestica	0	0.185763	0	0	0	0	0	0	0	0	0	0	0	0	0	0	0	0	0	0	0	0	0	0	0	0	0	0	0	0	0	0	0	0	0	0	0	0	0	0	0	0	0	0	0	0
miR5714_1	AGACUCUACGACAUCAAGAAAC	bra-miR5714|sp=Brassica_rapa	Brassica_rapa	0	0.185763	0	0	0	0	0	0	0	0	0	0	0	0	0	0	0	0	0	0	0	0	0	0	0	0	0	0	0	0	0	0	0	0	0	0	0	0	0	0	0	0	0	0	0	0
miR156_3	UGCUCACCUCUCUUUCUGUCAGU	ath-miR156b-3p|sp=Arabidopsis_thaliana;bra-miR156e-3p|sp=Brassica_rapa;cas-miR156b-3p|sp=Camelina_sativa	Brassica_rapa;Camelina_sativa;Arabidopsis_thaliana	0	0.185763	0	0	0	0	0	0	0	0	0	0	0	0	0	0	0	0	0	0	0	0	0	0	0	0	0	0	0	0	0	0	0	0	0	0	0	0	0	0	0	0	0	0	0	0
miR166_1	GGGAUGUUGUCUGGCUCGACA	sly-miR166c-5p|sp=Solanum_lycopersicum	Solanum_lycopersicum	0	0.185763	0	0	0	0	0	0	0	0	0	0	0	0	0	0	0	0	0	0	0	0	0	0	0	0	0	0	0	0	0	0	0	0	0	0	0	0	0	0	0	0	0	0	0	0
miR9666_1	CGGUAGGGCUGUAUGAUGGCGA	tae-miR9666a-3p|sp=Triticum_aestivum	Triticum_aestivum	0	0.185763	0	0	0	0	0	0	0	0	0	0	0	0	0	0	0	0	0	0	0	0	0	0	0	0	0	0	0	0	0	0	0	0	0	0	0	0	0	0	0	0	0	0	0	0
miR5062_2	UGAACCUUAGGGAAAAGCCGCAU	ata-miR5062a-5p|sp=Aegilops_tauschii;ata-miR5062b-3p|sp=Aegilops_tauschii	Aegilops_tauschii	0	0.185763	0	0	0	0	0	0	0	0	0	0	0	0	0	0	0	0	0	0	0	0	0	0	0	0	0	0	0	0	0	0	0	0	0	0	0	0	0	0	0	0	0	0	0	0
miR166_2	UCUUGGACCAGGCUUCAUUCC	csi-miR166i-3p|sp=Citrus_sinensis;csi-miR166k-3p|sp=Citrus_sinensis	Citrus_sinensis	0	0.185763	0	0	0	0	0	0	0	0	0	0	0	0	0	0	0	0	0	0	0	0	0	0	0	0	0	0	0	0	0	0	0	0	0	0	0	0	0	0	0	0	0	0	0	0
miR156_10	UGACAGAAGAGAGUGAGCACA	bna-miR156a|sp=Brassica_napus;rco-miR156a|sp=Ricinus_communis;rco-miR156b|sp=Ricinus_communis;rco-miR156c|sp=Ricinus_communis;rco-miR156d|sp=Ricinus_communis;hvu-miR156a|sp=Hordeum_vulgare;tae-miR156|sp=Triticum_aestivum;ssp-miR156|sp=Saccharum_sp.;ssl-miR156|sp=Salvia_sclarea;hvu-miR156b|sp=Hordeum_vulgare	Ricinus_communis;Salvia_sclarea;Hordeum_vulgare;Brassica_napus;Triticum_aestivum;Saccharum_sp.	0	0.185763	0	0	0	0	0	0	0	0	0	0	0	0	0	0	0	0	0	0	0	0	0	0	0	0	0	0	0	0	0	0	0	0	0	0	0	0	0	0	0	0	0	0	0	0
miR482_3	UCUUUCCUACUCCUCCCAUUCC	vvi-miR482|sp=Vitis_vinifera;pab-miR482c|sp=Picea_abies;pde-miR482a|sp=Pinus_densata	Picea_abies;Vitis_vinifera;Pinus_densata	0	0	0	0	0.183941	0	0	0	0	0	0	0	0	0	0	0	0	0	0	0	0	0	0	0	0	0	0	0	0	0	0	0	0	0	0	0	0	0	0	0	0	0	0	0	0	0
miR166_1	GGUUUGUUGUCUGGCUCGAGG	osa-miR166k-5p|sp=Oryza_sativa	Oryza_sativa	0	0	0	0	0.183941	0	0	0	0	0	0	0	0	0	0	0	0	0	0	0	0	0	0	0	0	0	0	0	0	0	0	0	0	0	0	0	0	0	0	0	0	0	0	0	0	0
miR3704_1	GGUCUAGGUGGAGUUGGAAAAA	pab-miR3704|sp=Picea_abies	Picea_abies	0	0	0	0.180834	0	0	0	0	0	0	0	0	0	0	0	0	0	0	0	0	0	0	0	0	0	0	0	0	0	0	0	0	0	0	0	0	0	0	0	0	0	0	0	0	0	0
miR10516_1	UCCUCUGCAGUCGACUGC	tae-miR10516|sp=Triticum_aestivum	Triticum_aestivum	0	0	0	0	0	0	0	0	0	0	0	0	0	0	0	0	0	0	0	0.170814	0	0	0	0	0	0	0	0	0	0	0	0	0	0	0	0	0	0	0	0	0	0	0	0	0	0
miR396_1	UUCCACGGCUUUCUUGAACU	csi-miR396e-5p|sp=Citrus_sinensis	Citrus_sinensis	0	0	0	0	0	0	0	0	0	0	0	0	0	0	0	0	0	0	0	0	0	0	0	0	0	0	0	0	0	0	0	0	0	0	0	0	0	0	0.167618	0	0	0	0	0	0	0
miR7997_1	AUAUUGCUCGGACUCUUCAAAAAU	stu-miR7997c|sp=Solanum_tuberosum	Solanum_tuberosum	0	0	0	0	0	0	0	0	0	0	0	0	0	0	0	0	0	0	0	0	0	0	0	0	0	0	0	0	0	0	0	0	0	0	0	0	0.150614	0	0	0	0	0	0	0	0	0
miR2118_2	UUCCCGAUGCCUCCUAUUCCUA	osa-miR2118c|sp=Oryza_sativa;osa-miR2118q|sp=Oryza_sativa	Oryza_sativa	0	0	0	0	0.147153	0	0	0	0	0	0	0	0	0	0	0	0	0	0	0	0	0	0	0	0	0	0	0	0	0	0	0	0	0	0	0	0	0	0	0	0	0	0	0	0	0
miR529_2	GCUGUACCCUCUCUCUUCUUC	zma-miR529-3p|sp=Zea_mays;bdi-miR529-3p|sp=Brachypodium_distachyon	Zea_mays;Brachypodium_distachyon	0	0	0	0	0.147153	0	0	0	0	0	0	0	0	0	0	0	0	0	0	0	0	0	0	0	0	0	0	0	0	0	0	0	0	0	0	0	0	0	0	0	0	0	0	0	0	0
miR1510_1	ACAUGGUCGGUAUCCCUGGAA	mtr-miR1510b-3p|sp=Medicago_truncatula	Medicago_truncatula	0	0	0	0	0	0	0	0	0	0	0	0	0	0	0	0	0	0	0	0	0	0	0	0	0	0	0	0	0	0	0	0	0	0	0	0	0	0	0	0	0	0	0	0	0.145583	0
miR5214_1	UAGCUCUAUUAACAAUUAAAU	mtr-miR5214-5p|sp=Medicago_truncatula	Medicago_truncatula	0	0	0	0	0	0	0	0	0	0	0	0	0	0	0	0	0	0	0	0	0	0	0	0	0	0	0	0	0	0	0	0	0	0	0	0	0	0	0	0	0	0	0	0	0.145583	0
miR482_1	CUUACCUACACCUCCCAUGCC	mtr-miR482-3p|sp=Medicago_truncatula	Medicago_truncatula	0	0	0	0	0	0	0	0	0	0	0	0	0	0	0	0	0	0	0	0	0	0	0	0	0	0	0	0	0	0	0	0	0	0	0	0	0	0	0	0	0	0	0	0	0.145583	0
miR2629_1	GCAGAAGAUCCUCGGCAGUUAACU	mtr-miR2629h|sp=Medicago_truncatula	Medicago_truncatula	0	0	0	0	0	0	0	0	0	0	0	0	0	0	0	0	0	0	0	0	0	0	0	0	0	0	0	0	0	0	0	0	0	0	0	0	0	0	0	0	0	0	0	0	0.145583	0
miR5285_3	UGGGACUUUGGGUAGAAUUAGGCG	mtr-miR5285a|sp=Medicago_truncatula;mtr-miR5285b|sp=Medicago_truncatula;mtr-miR5285c|sp=Medicago_truncatula	Medicago_truncatula	0	0	0	0	0	0	0	0	0	0	0	0	0	0	0	0	0	0	0	0	0	0	0	0	0	0	0	0	0	0	0	0	0	0	0	0	0	0	0	0	0	0	0	0	0.145583	0
miR164_6	UGGAGAAGCAGGGCACGUGCU	osa-miR164d|sp=Oryza_sativa;sbi-miR164b|sp=Sorghum_bicolor;zma-miR164f-5p|sp=Zea_mays;bdi-miR164c-5p|sp=Brachypodium_distachyon;cme-miR164a|sp=Cucumis_melo;ata-miR164a-5p|sp=Aegilops_tauschii	Aegilops_tauschii;Cucumis_melo;Brachypodium_distachyon;Sorghum_bicolor;Zea_mays;Oryza_sativa	0	0	0	0.144667	0	0	0	0	0	0	0	0	0	0	0	0	0	0	0	0	0	0	0	0	0	0	0	0	0	0	0	0	0	0	0	0	0	0	0	0	0	0	0	0	0	0
miR5654_2	AUAAAUCCCAAGCAUCAUCCA	bra-miR5654a|sp=Brassica_rapa;bra-miR5654b|sp=Brassica_rapa	Brassica_rapa	0	0	0	0	0	0.140614	0	0	0	0	0	0	0	0	0	0	0	0	0	0	0	0	0	0	0	0	0	0	0	0	0	0	0	0	0	0	0	0	0	0	0	0	0	0	0	0
miR6028_1	UGGAGAGUAAGGACAUUCAGA	bna-miR6028|sp=Brassica_napus	Brassica_napus	0	0	0	0	0	0	0.13775	0	0	0	0	0	0	0	0	0	0	0	0	0	0	0	0	0	0	0	0	0	0	0	0	0	0	0	0	0	0	0	0	0	0	0	0	0	0	0
miR165_2	UCGGACCAGGCUUCAUCCCC	aly-miR165a-3p|sp=Arabidopsis_lyrata;aly-miR165b-3p|sp=Arabidopsis_lyrata	Arabidopsis_lyrata	0	0	0	0	0.110364	0	0	0	0	0	0	0	0	0	0	0	0	0	0	0	0	0	0	0	0	0	0	0	0	0	0	0	0	0	0	0	0	0	0	0	0	0	0	0	0	0
miR6427_1	UCGUAAUGCUUCAUUCUCACAA	ptc-miR6427-5p|sp=Populus_trichocarpa	Populus_trichocarpa	0	0	0	0	0.110364	0	0	0	0	0	0	0	0	0	0	0	0	0	0	0	0	0	0	0	0	0	0	0	0	0	0	0	0	0	0	0	0	0	0	0	0	0	0	0	0	0
miR482_1	UCUUUCCGAGUCCUCCCAUACC	ptc-miR482c-3p|sp=Populus_trichocarpa	Populus_trichocarpa	0	0	0	0	0.110364	0	0	0	0	0	0	0	0	0	0	0	0	0	0	0	0	0	0	0	0	0	0	0	0	0	0	0	0	0	0	0	0	0	0	0	0	0	0	0	0	0
miR394_2	CUGGCAUUCUGUCCACCUCC	pab-miR394a|sp=Picea_abies;pab-miR394b|sp=Picea_abies	Picea_abies	0	0	0	0	0.110364	0	0	0	0	0	0	0	0	0	0	0	0	0	0	0	0	0	0	0	0	0	0	0	0	0	0	0	0	0	0	0	0	0	0	0	0	0	0	0	0	0
miR11551_1	UGUUUUGUUUUCCCUCCGCAAU	pab-miR11551a|sp=Picea_abies	Picea_abies	0	0	0	0	0.110364	0	0	0	0	0	0	0	0	0	0	0	0	0	0	0	0	0	0	0	0	0	0	0	0	0	0	0	0	0	0	0	0	0	0	0	0	0	0	0	0	0
miR171_1	UGUGAUAUUGGUCCGGCUCAUC	ptc-miR171l-5p|sp=Populus_trichocarpa	Populus_trichocarpa	0	0	0	0	0.110364	0	0	0	0	0	0	0	0	0	0	0	0	0	0	0	0	0	0	0	0	0	0	0	0	0	0	0	0	0	0	0	0	0	0	0	0	0	0	0	0	0
miR1446_5	UUCUGAACUCUCUCCCUCAA	ptc-miR1446a|sp=Populus_trichocarpa;ptc-miR1446b|sp=Populus_trichocarpa;ptc-miR1446c|sp=Populus_trichocarpa;ptc-miR1446d|sp=Populus_trichocarpa;ptc-miR1446e|sp=Populus_trichocarpa	Populus_trichocarpa	0	0	0	0	0.110364	0	0	0	0	0	0	0	0	0	0	0	0	0	0	0	0	0	0	0	0	0	0	0	0	0	0	0	0	0	0	0	0	0	0	0	0	0	0	0	0	0
miR1432_2	CUCAGGAGAGAUGACACCGAC	sbi-miR1432|sp=Sorghum_bicolor;zma-miR1432-5p|sp=Zea_mays	Zea_mays;Sorghum_bicolor	0	0	0	0.1085	0	0	0	0	0	0	0	0	0	0	0	0	0	0	0	0	0	0	0	0	0	0	0	0	0	0	0	0	0	0	0	0	0	0	0	0	0	0	0	0	0	0
miR171_20	UGAUUGAGCCGCGCCAAUAUC	ath-miR171a-3p|sp=Arabidopsis_thaliana;osa-miR171a|sp=Oryza_sativa;bna-miR171f|sp=Brassica_napus;vvi-miR171e|sp=Vitis_vinifera;bra-miR171e|sp=Brassica_rapa;sbi-miR171g|sp=Sorghum_bicolor;sbi-miR171j|sp=Sorghum_bicolor;bdi-miR171a|sp=Brachypodium_distachyon;zma-miR171n-3p|sp=Zea_mays;ccl-miR171|sp=Citrus_clementina;aly-miR171a-3p|sp=Arabidopsis_lyrata;tcc-miR171a|sp=Theobroma_cacao;mdm-miR171c|sp=…	Amborella_trichopoda;Cucumis_melo;Brassica_rapa;Malus_domestica;Theobroma_cacao;Brachypodium_distachyon;Citrus_clementina;Sorghum_bicolor;Vitis_vinifera;Arabidopsis_lyrata;Arabidopsis_thaliana;Zea_mays;Oryza_sativa;Brassica_napus	0	0	0	0.1085	0	0	0	0	0	0	0	0	0	0	0	0	0	0	0	0	0	0	0	0	0	0	0	0	0	0	0	0	0	0	0	0	0	0	0	0	0	0	0	0	0	0
miR528_8	UGGAAGGGGCAUGCAGAGGAG	osa-miR528-5p|sp=Oryza_sativa;zma-miR528a-5p|sp=Zea_mays;zma-miR528b-5p|sp=Zea_mays;sbi-miR528|sp=Sorghum_bicolor;bdi-miR528-5p|sp=Brachypodium_distachyon;ssp-miR528|sp=Saccharum_sp.;ata-miR528-5p|sp=Aegilops_tauschii;vca-miR528-5p|sp=Vriesea_carinata	Aegilops_tauschii;Vriesea_carinata;Brachypodium_distachyon;Sorghum_bicolor;Zea_mays;Oryza_sativa;Saccharum_sp.	0	0	0	0.1085	0	0	0	0	0	0	0	0	0	0	0	0	0	0	0	0	0	0	0	0	0	0	0	0	0	0	0	0	0	0	0	0	0	0	0	0	0	0	0	0	0	0
miR395_5	GUGAAGUGUUUGGAGGAACUC	osa-miR395c|sp=Oryza_sativa;zma-miR395c-3p|sp=Zea_mays;sbi-miR395k|sp=Sorghum_bicolor;zma-miR395l-3p|sp=Zea_mays;zma-miR395m-3p|sp=Zea_mays	Zea_mays;Oryza_sativa;Sorghum_bicolor	0	0	0.105913	0	0	0	0	0	0	0	0	0	0	0	0	0	0	0	0	0	0	0	0	0	0	0	0	0	0	0	0	0	0	0	0	0	0	0	0	0	0	0	0	0	0	0
miR3699_1	GACAGAAGAUAGACUUUGGUC	pab-miR3699|sp=Picea_abies	Picea_abies	0	0	0.105913	0	0	0	0	0	0	0	0	0	0	0	0	0	0	0	0	0	0	0	0	0	0	0	0	0	0	0	0	0	0	0	0	0	0	0	0	0	0	0	0	0	0	0
miR482_2	AGUGGGAGCGUGGGGUAAGAAG	csi-miR482a-5p|sp=Citrus_sinensis;csi-miR482g-5p|sp=Citrus_sinensis	Citrus_sinensis	0	0	0.105913	0	0	0	0	0	0	0	0	0	0	0	0	0	0	0	0	0	0	0	0	0	0	0	0	0	0	0	0	0	0	0	0	0	0	0	0	0	0	0	0	0	0	0
miR159_1	GAGCUCCUUGAAGUCCAAUUG	gma-miR159a-5p|sp=Glycine_max	Glycine_max	0	0	0.105913	0	0	0	0	0	0	0	0	0	0	0	0	0	0	0	0	0	0	0	0	0	0	0	0	0	0	0	0	0	0	0	0	0	0	0	0	0	0	0	0	0	0	0
miR156_2	GCUCACUGCUCUUUCUGUCAGA	ath-miR156a-3p|sp=Arabidopsis_thaliana;aly-miR156a-3p|sp=Arabidopsis_lyrata	Arabidopsis_lyrata;Arabidopsis_thaliana	0	0	0.105913	0	0	0	0	0	0	0	0	0	0	0	0	0	0	0	0	0	0	0	0	0	0	0	0	0	0	0	0	0	0	0	0	0	0	0	0	0	0	0	0	0	0	0
miR169_3	UGAGCCAAAGAUGACUUGCCU	cme-miR169q|sp=Cucumis_melo;cme-miR169s|sp=Cucumis_melo;cme-miR169p|sp=Cucumis_melo	Cucumis_melo	0	0	0.105913	0	0	0	0	0	0	0	0	0	0	0	0	0	0	0	0	0	0	0	0	0	0	0	0	0	0	0	0	0	0	0	0	0	0	0	0	0	0	0	0	0	0	0
miR9554_1	UCAUAUCCAAGUAUCAUUCCU	bra-miR9554-3p|sp=Brassica_rapa	Brassica_rapa	0	0	0.105913	0	0	0	0	0	0	0	0	0	0	0	0	0	0	0	0	0	0	0	0	0	0	0	0	0	0	0	0	0	0	0	0	0	0	0	0	0	0	0	0	0	0	0
miR9654_1	UUCUGAAAGGCUUGAAGCGAAU	tae-miR9654a-3p|sp=Triticum_aestivum	Triticum_aestivum	0	0	0.105913	0	0	0	0	0	0	0	0	0	0	0	0	0	0	0	0	0	0	0	0	0	0	0	0	0	0	0	0	0	0	0	0	0	0	0	0	0	0	0	0	0	0	0
miR9662_1	UUGAACAUCCCAGAGCCACCG	tae-miR9662a-3p|sp=Triticum_aestivum	Triticum_aestivum	0	0	0.105913	0	0	0	0	0	0	0	0	0	0	0	0	0	0	0	0	0	0	0	0	0	0	0	0	0	0	0	0	0	0	0	0	0	0	0	0	0	0	0	0	0	0	0
miR167_2	UGAAGCUGCCAGCAUGAUCUGC	tae-miR167c-5p|sp=Triticum_aestivum;ata-miR167f-5p|sp=Aegilops_tauschii	Aegilops_tauschii;Triticum_aestivum	0	0	0.105913	0	0	0	0	0	0	0	0	0	0	0	0	0	0	0	0	0	0	0	0	0	0	0	0	0	0	0	0	0	0	0	0	0	0	0	0	0	0	0	0	0	0	0
miR167_1	UGAAGCUGCCAGCGUGAUCUCA	eun-miR167c-5p|sp=Eugenia_uniflora	Eugenia_uniflora	0	0	0.105913	0	0	0	0	0	0	0	0	0	0	0	0	0	0	0	0	0	0	0	0	0	0	0	0	0	0	0	0	0	0	0	0	0	0	0	0	0	0	0	0	0	0	0
miR169_1	UGAGCCAAAGAUGACUUGCCG	bna-miR169m|sp=Brassica_napus	Brassica_napus	0	0	0.105913	0	0	0	0	0	0	0	0	0	0	0	0	0	0	0	0	0	0	0	0	0	0	0	0	0	0	0	0	0	0	0	0	0	0	0	0	0	0	0	0	0	0	0
miR398_4	UGUGUUCUCAGGUCACCCCUG	ath-miR398b-3p|sp=Arabidopsis_thaliana;ath-miR398c-3p|sp=Arabidopsis_thaliana;aly-miR398b-3p|sp=Arabidopsis_lyrata;bra-miR398-3p|sp=Brassica_rapa	Brassica_rapa;Arabidopsis_lyrata;Arabidopsis_thaliana	0	0	0.105913	0	0	0	0	0	0	0	0	0	0	0	0	0	0	0	0	0	0	0	0	0	0	0	0	0	0	0	0	0	0	0	0	0	0	0	0	0	0	0	0	0	0	0
miR396_3	UCCACAGGCUUUCUUGAACGG	osa-miR396g|sp=Oryza_sativa;osa-miR396h|sp=Oryza_sativa;osa-miR396d|sp=Oryza_sativa	Oryza_sativa	0	0	0	0	0	0	0	0	0	0	0	0	0	0	0	0	0	0	0	0	0	0	0	0	0	0	0	0	0	0	0	0	0	0	0	0	0	0.0803238	0	0	0	0	0	0	0	0
miR162_1	UUGAUAAACCUCUGCAUCCAG	cln-miR162|sp=Cunninghamia_lanceolata	Cunninghamia_lanceolata	0	0	0	0	0	0	0	0	0	0	0	0	0	0	0	0	0	0	0	0	0	0	0	0	0	0	0	0	0	0	0	0	0	0	0	0	0	0.0803238	0	0	0	0	0	0	0	0
miR396_1	UCCACAGGCUUUCUUGAACAU	atr-miR396a|sp=Amborella_trichopoda	Amborella_trichopoda	0	0	0	0	0	0	0	0	0	0	0	0	0	0	0	0	0	0	0	0	0	0	0	0	0	0	0	0	0	0	0	0	0	0	0	0	0	0.0803238	0	0	0	0	0	0	0	0
miR168_1	UCGCUUGGUGCAGGUCGGGA	cme-miR168|sp=Cucumis_melo	Cucumis_melo	0	0	0	0	0	0	0	0	0	0	0	0	0	0	0	0	0	0	0	0	0	0	0.0801475	0	0	0	0	0	0	0	0	0	0	0	0	0	0	0	0	0	0	0	0	0	0	0
miR168_1	UCGCUUGGUGCAGGUCGAGAA	bna-miR168b|sp=Brassica_napus	Brassica_napus	0	0	0	0	0	0	0	0	0	0	0	0	0	0	0	0	0	0	0	0	0	0	0.0801475	0	0	0	0	0	0	0	0	0	0	0	0	0	0	0	0	0	0	0	0	0	0	0
miR1312_3	UUUGGAGAGAAAAUGGCGACAU	pta-miR1312|sp=Pinus_taeda;pde-miR1312|sp=Pinus_densata;pab-miR1312b|sp=Picea_abies	Picea_abies;Pinus_densata;Pinus_taeda	0	0	0	0	0	0	0	0	0	0	0	0	0	0	0	0	0	0	0	0	0	0	0	0	0	0	0	0	0	0	0	0	0	0	0	0	0	0	0	0	0	0	0.0790412	0	0	0
miR827_4	UUAGAUGACCAUCAGCAAACA	osa-miR827|sp=Oryza_sativa;zma-miR827-3p|sp=Zea_mays;bdi-miR827-3p|sp=Brachypodium_distachyon;ssp-miR827|sp=Saccharum_sp.	Zea_mays;Oryza_sativa;Brachypodium_distachyon;Saccharum_sp.	0	0	0	0	0.0735763	0	0	0	0	0	0	0	0	0	0	0	0	0	0	0	0	0	0	0	0	0	0	0	0	0	0	0	0	0	0	0	0	0	0	0	0	0	0	0	0	0
miR2878_1	UACAUGUAUAAAAUUCUGAGGAUG	osa-miR2878-5p|sp=Oryza_sativa	Oryza_sativa	0	0	0	0	0.0735763	0	0	0	0	0	0	0	0	0	0	0	0	0	0	0	0	0	0	0	0	0	0	0	0	0	0	0	0	0	0	0	0	0	0	0	0	0	0	0	0	0
miR166_1	UCGGAUCAGGCUUCAUUCCUC	osa-miR166i-3p|sp=Oryza_sativa	Oryza_sativa	0	0	0	0	0.0735763	0	0	0	0	0	0	0	0	0	0	0	0	0	0	0	0	0	0	0	0	0	0	0	0	0	0	0	0	0	0	0	0	0	0	0	0	0	0	0	0	0
miR5072_1	CGAUUCCCCAGCGGAGUCGCCA	osa-miR5072|sp=Oryza_sativa	Oryza_sativa	0	0	0	0	0.0735763	0	0	0	0	0	0	0	0	0	0	0	0	0	0	0	0	0	0	0	0	0	0	0	0	0	0	0	0	0	0	0	0	0	0	0	0	0	0	0	0	0
miR444_1	GCUAGAGGUGGCAACUGCAUA	osa-miR444a-5p|sp=Oryza_sativa	Oryza_sativa	0	0	0	0	0.0735763	0	0	0	0	0	0	0	0	0	0	0	0	0	0	0	0	0	0	0	0	0	0	0	0	0	0	0	0	0	0	0	0	0	0	0	0	0	0	0	0	0
miR159_1	UUUGGUUUGAAGGGAGCUCUA	pde-miR159|sp=Pinus_densata	Pinus_densata	0	0	0	0	0.0735763	0	0	0	0	0	0	0	0	0	0	0	0	0	0	0	0	0	0	0	0	0	0	0	0	0	0	0	0	0	0	0	0	0	0	0	0	0	0	0	0	0
miR11487_1	UAGAGGCAGACUGAGAAGGCC	pab-miR11487a|sp=Picea_abies	Picea_abies	0	0	0	0	0.0735763	0	0	0	0	0	0	0	0	0	0	0	0	0	0	0	0	0	0	0	0	0	0	0	0	0	0	0	0	0	0	0	0	0	0	0	0	0	0	0	0	0
miR11535_1	UGAGCCGCUUUUGGAUGUGACG	pab-miR11535|sp=Picea_abies	Picea_abies	0	0	0	0	0.0735763	0	0	0	0	0	0	0	0	0	0	0	0	0	0	0	0	0	0	0	0	0	0	0	0	0	0	0	0	0	0	0	0	0	0	0	0	0	0	0	0	0
miR166_1	CGGACCAGGCUUCAUUCCCC	gma-miR166m|sp=Glycine_max	Glycine_max	0	0	0	0	0	0	0	0	0	0	0	0	0	0	0	0	0	0	0	0	0	0	0	0	0	0	0	0	0	0	0	0	0	0	0	0.0731439	0	0	0	0	0	0	0	0	0	0
miR319_1	UUGGACUGAAGGGUUCCCUUC	stu-miR319-3p|sp=Solanum_tuberosum	Solanum_tuberosum	0	0	0	0	0	0	0	0	0	0	0	0	0	0	0	0	0	0	0	0	0	0	0	0	0	0	0	0	0	0	0	0	0	0	0	0.0731439	0	0	0	0	0	0	0	0	0	0
miR1510_1	UUGUCUUACCCAUUCCUCCCA	mtr-miR1510a-5p|sp=Medicago_truncatula	Medicago_truncatula	0	0	0	0	0	0	0	0	0	0	0	0	0	0	0	0	0	0	0	0	0	0	0	0	0	0	0	0	0	0	0	0	0	0	0	0	0	0	0	0	0	0	0	0	0.0727914	0
miR2087_1	GAAGUAAAGAACCGGCUGCAG	mtr-miR2087-5p|sp=Medicago_truncatula	Medicago_truncatula	0	0	0	0	0	0	0	0	0	0	0	0	0	0	0	0	0	0	0	0	0	0	0	0	0	0	0	0	0	0	0	0	0	0	0	0	0	0	0	0	0	0	0	0	0.0727914	0
miR2118_1	UUACCGAUUCCACCCAUUCCUA	mtr-miR2118|sp=Medicago_truncatula	Medicago_truncatula	0	0	0	0	0	0	0	0	0	0	0	0	0	0	0	0	0	0	0	0	0	0	0	0	0	0	0	0	0	0	0	0	0	0	0	0	0	0	0	0	0	0	0	0	0.0727914	0
miR2592_20	CAACAGGACUCAAGCAUUUCGC	mtr-miR2592d-5p|sp=Medicago_truncatula;mtr-miR2592e-5p|sp=Medicago_truncatula;mtr-miR2592o-5p|sp=Medicago_truncatula;mtr-miR2592q-5p|sp=Medicago_truncatula;mtr-miR2592t|sp=Medicago_truncatula;mtr-miR2592u|sp=Medicago_truncatula;mtr-miR2592v|sp=Medicago_truncatula;mtr-miR2592w|sp=Medicago_truncatula;mtr-miR2592x|sp=Medicago_truncatula;mtr-miR2592y|sp=Medicago_truncatula;mtr-miR2592z|sp=Medicago_tr…	Medicago_truncatula	0	0	0	0	0	0	0	0	0	0	0	0	0	0	0	0	0	0	0	0	0	0	0	0	0	0	0	0	0	0	0	0	0	0	0	0	0	0	0	0	0	0	0	0	0.0727914	0
miR5205_1	CUUAUAAUUAGGGACGGAGGGAGU	mtr-miR5205b|sp=Medicago_truncatula	Medicago_truncatula	0	0	0	0	0	0	0	0	0	0	0	0	0	0	0	0	0	0	0	0	0	0	0	0	0	0	0	0	0	0	0	0	0	0	0	0	0	0	0	0	0	0	0	0	0.0727914	0
miR2592_1	CAACAGGACUCAAGCAUUUCG	mtr-miR2592ae|sp=Medicago_truncatula	Medicago_truncatula	0	0	0	0	0	0	0	0	0	0	0	0	0	0	0	0	0	0	0	0	0	0	0	0	0	0	0	0	0	0	0	0	0	0	0	0	0	0	0	0	0	0	0	0	0.0727914	0
miR5280_1	UAAUUAGAAACGGGCCGUGAUGGG	mtr-miR5280|sp=Medicago_truncatula	Medicago_truncatula	0	0	0	0	0	0	0	0	0	0	0	0	0	0	0	0	0	0	0	0	0	0	0	0	0	0	0	0	0	0	0	0	0	0	0	0	0	0	0	0	0	0	0	0	0.0727914	0
miR156_7	UUGACAGAAGAGAGUGAGCAC	gma-miR156k|sp=Glycine_max;gma-miR156n|sp=Glycine_max;gma-miR156o|sp=Glycine_max;fve-miR156b|sp=Fragaria_vesca;fve-miR156a|sp=Fragaria_vesca;fve-miR156c|sp=Fragaria_vesca;fve-miR156e|sp=Fragaria_vesca	Glycine_max;Fragaria_vesca	0	0	0	0	0	0	0	0	0	0	0	0	0	0	0	0	0	0	0	0	0	0	0	0	0	0	0	0	0	0	0	0	0	0	0	0	0	0	0	0	0	0	0	0	0.0727914	0
miR5274_1	CAUUUACACUCCGUCAUAUUG	mtr-miR5274b-3p|sp=Medicago_truncatula	Medicago_truncatula	0	0	0	0	0	0	0	0	0	0	0	0	0	0	0	0	0	0	0	0	0	0	0	0	0	0	0	0	0	0	0	0	0	0	0	0	0	0	0	0	0	0	0	0	0.0727914	0
miR398_1	CGUGUUCUCAGGUCGCCCCUG	ppe-miR398b|sp=Prunus_persica	Prunus_persica	0	0	0	0	0	0	0	0	0	0	0	0	0	0	0	0	0	0	0	0	0	0	0	0	0	0	0	0	0	0	0	0	0	0	0	0	0	0	0	0	0	0	0	0	0.0727914	0
miR166_1	UCGGACCAGGCUUCAUUCUC	cme-miR166i|sp=Cucumis_melo	Cucumis_melo	0	0	0	0	0	0	0	0	0	0	0	0	0	0	0	0	0	0	0	0	0	0	0	0	0	0	0	0	0	0	0	0	0	0	0	0	0	0	0	0	0	0	0	0	0.0727914	0
miR396_1	CUCAAGAAAGCUGUGGGAGA	ptc-miR396e-3p|sp=Populus_trichocarpa	Populus_trichocarpa	0	0	0	0	0	0	0	0	0	0	0	0	0	0	0	0	0	0	0	0	0	0	0	0	0	0	0	0	0	0	0	0	0	0	0	0	0	0	0	0	0	0	0	0	0.0727914	0
miR398_2	UUGUGUUCUCAGGUCACCCCU	stu-miR398b-3p|sp=Solanum_tuberosum;lja-miR398-3p|sp=Lotus_japonicus	Lotus_japonicus;Solanum_tuberosum	0	0	0	0	0	0	0	0	0	0	0	0	0	0	0	0	0	0	0	0	0	0	0	0	0	0	0	0	0	0	0	0	0	0	0	0	0	0	0	0	0	0	0	0	0.0727914	0
miR5770_1	UAGGACUAUGGUUUGGAUUU	gma-miR5770c|sp=Glycine_max	Glycine_max	0	0	0	0	0	0	0	0	0	0	0	0	0	0	0	0	0	0	0	0	0	0	0	0	0	0	0	0	0	0	0	0	0	0	0	0	0	0	0	0	0	0	0	0	0.0727914	0
miR168_1	CCCGCCUUGCACCAACUGAAU	vca-miR168b-3p|sp=Vriesea_carinata	Vriesea_carinata	0	0	0	0	0	0	0	0	0	0	0	0	0	0	0	0	0	0	0	0	0	0	0	0	0	0	0	0	0	0	0	0	0	0	0	0	0	0	0	0	0	0	0	0	0.0727914	0
miR5287_1	UUUGCUUAUAAUAGUGACCGGAGG	lja-miR5287d-3p|sp=Lotus_japonicus	Lotus_japonicus	0	0	0	0	0	0	0	0	0	0	0	0	0	0	0	0	0	0	0	0	0	0	0	0	0	0	0	0	0	0	0	0	0	0	0	0	0	0	0	0	0	0	0	0	0.0727914	0
miR166_4	GGAAUGUUGUCUGGCUCGGGG	osa-miR166b-5p|sp=Oryza_sativa;zma-miR166a-5p|sp=Zea_mays;bdi-miR166b-5p|sp=Brachypodium_distachyon;ata-miR166d-5p|sp=Aegilops_tauschii	Aegilops_tauschii;Zea_mays;Oryza_sativa;Brachypodium_distachyon	0	0	0	0	0	0	0	0	0	0	0	0	0	0	0	0	0	0	0	0	0	0	0	0	0	0	0	0	0	0	0	0	0	0	0	0	0	0	0	0	0	0	0	0	0.0727914	0
miR166_1	UCGGGCCAGGCUUCAUCCCCC	mtr-miR166d|sp=Medicago_truncatula	Medicago_truncatula	0	0	0	0	0	0	0	0	0	0	0	0	0	0	0	0	0	0	0	0	0	0	0	0	0	0	0	0	0	0	0	0	0	0	0	0	0	0	0	0	0	0	0	0	0.0727914	0
miR156_1	UGCUCACUCAUCUUUCUGUCAAA	mtr-miR156d-3p|sp=Medicago_truncatula	Medicago_truncatula	0	0	0	0	0	0	0	0	0	0	0	0	0	0	0	0	0	0	0	0	0	0	0	0	0	0	0	0	0	0	0	0	0	0	0	0	0	0	0	0	0	0	0	0	0.0727914	0
miR156_1	GCUCACUUCUCUCUCUGUCAGU	zma-miR156a-3p|sp=Zea_mays	Zea_mays	0	0	0	0.0723335	0	0	0	0	0	0	0	0	0	0	0	0	0	0	0	0	0	0	0	0	0	0	0	0	0	0	0	0	0	0	0	0	0	0	0	0	0	0	0	0	0	0
miR159_5	CUUGGAUUGAAGGGAGCUCC	mdm-miR159a|sp=Malus_domestica;mdm-miR159b|sp=Malus_domestica;cpa-miR159b|sp=Carica_papaya;pab-miR159b|sp=Picea_abies;pab-miR159c|sp=Picea_abies	Carica_papaya;Malus_domestica;Picea_abies	0	0	0	0.0723335	0	0	0	0	0	0	0	0	0	0	0	0	0	0	0	0	0	0	0	0	0	0	0	0	0	0	0	0	0	0	0	0	0	0	0	0	0	0	0	0	0	0
miR530_1	AGGUGCAGAGGCAGAUGCAAC	osa-miR530-3p|sp=Oryza_sativa	Oryza_sativa	0	0	0	0.0723335	0	0	0	0	0	0	0	0	0	0	0	0	0	0	0	0	0	0	0	0	0	0	0	0	0	0	0	0	0	0	0	0	0	0	0	0	0	0	0	0	0	0
miR167_1	UAAAGCUGCCAGCAUGAUCUGG	sly-miR167b-5p|sp=Solanum_lycopersicum	Solanum_lycopersicum	0	0	0	0.0723335	0	0	0	0	0	0	0	0	0	0	0	0	0	0	0	0	0	0	0	0	0	0	0	0	0	0	0	0	0	0	0	0	0	0	0	0	0	0	0	0	0	0
miR11339_1	UAUGAAUGUGGGCAAUGCUAG	osa-miR11339-3p|sp=Oryza_sativa	Oryza_sativa	0	0	0	0.0723335	0	0	0	0	0	0	0	0	0	0	0	0	0	0	0	0	0	0	0	0	0	0	0	0	0	0	0	0	0	0	0	0	0	0	0	0	0	0	0	0	0	0
miR11582_1	UUUGUCCAACGUAAACGGCA	pab-miR11582|sp=Picea_abies	Picea_abies	0	0	0	0.0723335	0	0	0	0	0	0	0	0	0	0	0	0	0	0	0	0	0	0	0	0	0	0	0	0	0	0	0	0	0	0	0	0	0	0	0	0	0	0	0	0	0	0
miR1427_1	UGCGGAACCGUGCGGUGGCGC	osa-miR1427|sp=Oryza_sativa	Oryza_sativa	0	0	0	0.0723335	0	0	0	0	0	0	0	0	0	0	0	0	0	0	0	0	0	0	0	0	0	0	0	0	0	0	0	0	0	0	0	0	0	0	0	0	0	0	0	0	0	0
miR3952_2	UGAAGGGCCUUUCUAGAGCAC	csi-miR3952-3p|sp=Citrus_sinensis;csi-miR3952b-3p|sp=Citrus_sinensis	Citrus_sinensis	0	0	0	0	0	0	0.0688748	0	0	0	0	0	0	0	0	0	0	0	0	0	0	0	0	0	0	0	0	0	0	0	0	0	0	0	0	0	0	0	0	0	0	0	0	0	0	0
miR160_1	UGGCAUACAGGGAGCCAGGCA	aau-miR160|sp=Acacia_auriculiformis	Acacia_auriculiformis	0	0	0	0	0	0	0.0688748	0	0	0	0	0	0	0	0	0	0	0	0	0	0	0	0	0	0	0	0	0	0	0	0	0	0	0	0	0	0	0	0	0	0	0	0	0	0	0
miR391_1	UACGCAGGAGAGAUGAUGCUG	stu-miR391-5p|sp=Solanum_tuberosum	Solanum_tuberosum	0	0	0	0	0	0	0.0688748	0	0	0	0	0	0	0	0	0	0	0	0	0	0	0	0	0	0	0	0	0	0	0	0	0	0	0	0	0	0	0	0	0	0	0	0	0	0	0
miR171_1	UGAGCCGUGCCAAUAUCACAU	smo-miR171b|sp=Selaginella_moellendorffii	Selaginella_moellendorffii	0	0	0	0	0	0	0.0688748	0	0	0	0	0	0	0	0	0	0	0	0	0	0	0	0	0	0	0	0	0	0	0	0	0	0	0	0	0	0	0	0	0	0	0	0	0	0	0
miR399_9	UGCCAAAGGAGAUUUGCCCUG	ath-miR399a|sp=Arabidopsis_thaliana;mtr-miR399c|sp=Medicago_truncatula;mtr-miR399h|sp=Medicago_truncatula;mtr-miR399i|sp=Medicago_truncatula;ghr-miR399d|sp=Gossypium_hirsutum;aly-miR399f-3p|sp=Arabidopsis_lyrata;cca-miR399|sp=Cynara_cardunculus;gma-miR399j|sp=Glycine_max;gma-miR399k|sp=Glycine_max	Medicago_truncatula;Glycine_max;Gossypium_hirsutum;Arabidopsis_thaliana;Arabidopsis_lyrata;Cynara_cardunculus	0	0	0	0	0	0	0	0	0.0418746	0	0	0	0	0	0	0	0	0	0	0	0	0	0	0	0	0	0	0	0	0	0	0	0	0	0	0	0	0	0	0	0	0	0	0	0	0
miR396_3	UUCCACAGGCUUUCUUGAACUG	zma-miR396c|sp=Zea_mays;zma-miR396d|sp=Zea_mays;sbi-miR396e|sp=Sorghum_bicolor	Zea_mays;Sorghum_bicolor	0	0	0	0	0.0367882	0	0	0	0	0	0	0	0	0	0	0	0	0	0	0	0	0	0	0	0	0	0	0	0	0	0	0	0	0	0	0	0	0	0	0	0	0	0	0	0	0
miR2867_1	UGUGCCAUCCCACACAUCCCGA	osa-miR2867-5p|sp=Oryza_sativa	Oryza_sativa	0	0	0	0	0.0367882	0	0	0	0	0	0	0	0	0	0	0	0	0	0	0	0	0	0	0	0	0	0	0	0	0	0	0	0	0	0	0	0	0	0	0	0	0	0	0	0	0
miR159_2	AUUGGAUUGAAGGGAGCUCCU	osa-miR159e|sp=Oryza_sativa;cme-miR159b|sp=Cucumis_melo	Cucumis_melo;Oryza_sativa	0	0	0	0	0.0367882	0	0	0	0	0	0	0	0	0	0	0	0	0	0	0	0	0	0	0	0	0	0	0	0	0	0	0	0	0	0	0	0	0	0	0	0	0	0	0	0	0
miR166_2	UCGGACCAGGCUUCAUUCCCGU	crt-miR166a|sp=Citrus_reticulata;mes-miR166h|sp=Manihot_esculenta	Citrus_reticulata;Manihot_esculenta	0	0	0	0	0.0367882	0	0	0	0	0	0	0	0	0	0	0	0	0	0	0	0	0	0	0	0	0	0	0	0	0	0	0	0	0	0	0	0	0	0	0	0	0	0	0	0	0
miR3522_1	UGAGACCAAAUGAGCAGCUGA	gso-miR3522a|sp=Glycine_soja	Glycine_soja	0	0	0	0	0.0367882	0	0	0	0	0	0	0	0	0	0	0	0	0	0	0	0	0	0	0	0	0	0	0	0	0	0	0	0	0	0	0	0	0	0	0	0	0	0	0	0	0
miR1515_2	UCAUUUUUGCGUGCAAUGAUCC	csi-miR1515a|sp=Citrus_sinensis;csi-miR1515b-5p|sp=Citrus_sinensis	Citrus_sinensis	0	0	0	0	0.0367882	0	0	0	0	0	0	0	0	0	0	0	0	0	0	0	0	0	0	0	0	0	0	0	0	0	0	0	0	0	0	0	0	0	0	0	0	0	0	0	0	0
miR482_2	UCUUGCCUACACCGCCCAUGCC	stu-miR482d-3p|sp=Solanum_tuberosum;sly-miR482b|sp=Solanum_lycopersicum	Solanum_tuberosum;Solanum_lycopersicum	0	0	0	0	0.0367882	0	0	0	0	0	0	0	0	0	0	0	0	0	0	0	0	0	0	0	0	0	0	0	0	0	0	0	0	0	0	0	0	0	0	0	0	0	0	0	0	0
miR156_1	UGACAGAAGAGAAUGAGCAC	nta-miR156f|sp=Nicotiana_tabacum	Nicotiana_tabacum	0	0	0	0	0.0367882	0	0	0	0	0	0	0	0	0	0	0	0	0	0	0	0	0	0	0	0	0	0	0	0	0	0	0	0	0	0	0	0	0	0	0	0	0	0	0	0	0
miR6445_3	UUCAUUCCUCUUCCUAAAAUGG	ptc-miR6445a|sp=Populus_trichocarpa;ptc-miR6445b|sp=Populus_trichocarpa;mes-miR6445|sp=Manihot_esculenta	Manihot_esculenta;Populus_trichocarpa	0	0	0	0	0.0367882	0	0	0	0	0	0	0	0	0	0	0	0	0	0	0	0	0	0	0	0	0	0	0	0	0	0	0	0	0	0	0	0	0	0	0	0	0	0	0	0	0
miR477_1	AUCUCCCUCAAAGGCUUCCUCU	ptc-miR477d-5p|sp=Populus_trichocarpa	Populus_trichocarpa	0	0	0	0	0.0367882	0	0	0	0	0	0	0	0	0	0	0	0	0	0	0	0	0	0	0	0	0	0	0	0	0	0	0	0	0	0	0	0	0	0	0	0	0	0	0	0	0
miR477_2	AUCUCCCUCAGAGGCUUCCAA	ptc-miR477a-5p|sp=Populus_trichocarpa;ptc-miR477b|sp=Populus_trichocarpa	Populus_trichocarpa	0	0	0	0	0.0367882	0	0	0	0	0	0	0	0	0	0	0	0	0	0	0	0	0	0	0	0	0	0	0	0	0	0	0	0	0	0	0	0	0	0	0	0	0	0	0	0	0
miR820_3	UCGGCCUCGUGGAUGGACCAG	osa-miR820a|sp=Oryza_sativa;osa-miR820b|sp=Oryza_sativa;osa-miR820c|sp=Oryza_sativa	Oryza_sativa	0	0	0	0	0.0367882	0	0	0	0	0	0	0	0	0	0	0	0	0	0	0	0	0	0	0	0	0	0	0	0	0	0	0	0	0	0	0	0	0	0	0	0	0	0	0	0	0
miR166_2	CCGGACCAGGCUUCAUCCCCU	pab-miR166c|sp=Picea_abies;pab-miR166d|sp=Picea_abies	Picea_abies	0	0	0	0	0.0367882	0	0	0	0	0	0	0	0	0	0	0	0	0	0	0	0	0	0	0	0	0	0	0	0	0	0	0	0	0	0	0	0	0	0	0	0	0	0	0	0	0
miR166_1	CCGGACCAGGCUUCAUUCCCC	pab-miR166j|sp=Picea_abies	Picea_abies	0	0	0	0	0.0367882	0	0	0	0	0	0	0	0	0	0	0	0	0	0	0	0	0	0	0	0	0	0	0	0	0	0	0	0	0	0	0	0	0	0	0	0	0	0	0	0	0
miR1313_4	UACCACUGAAAUUAUUGUUCGA	pab-miR1313a|sp=Picea_abies;pab-miR1313b|sp=Picea_abies;pab-miR1313c|sp=Picea_abies;pab-miR1313d|sp=Picea_abies	Picea_abies	0	0	0	0	0.0367882	0	0	0	0	0	0	0	0	0	0	0	0	0	0	0	0	0	0	0	0	0	0	0	0	0	0	0	0	0	0	0	0	0	0	0	0	0	0	0	0	0
miR11452_1	UGGGAGCGAUCGAUGAGGUGUU	pab-miR11452|sp=Picea_abies	Picea_abies	0	0	0	0	0.0367882	0	0	0	0	0	0	0	0	0	0	0	0	0	0	0	0	0	0	0	0	0	0	0	0	0	0	0	0	0	0	0	0	0	0	0	0	0	0	0	0	0
miR11476_2	GAUUGCAGUAGGGUUGUUUAGC	pab-miR11476a|sp=Picea_abies;pab-miR11476b|sp=Picea_abies	Picea_abies	0	0	0	0	0.0367882	0	0	0	0	0	0	0	0	0	0	0	0	0	0	0	0	0	0	0	0	0	0	0	0	0	0	0	0	0	0	0	0	0	0	0	0	0	0	0	0	0
miR11512_1	UCCCCCAUCUUGUGCACUUGC	pab-miR11512|sp=Picea_abies	Picea_abies	0	0	0	0	0.0367882	0	0	0	0	0	0	0	0	0	0	0	0	0	0	0	0	0	0	0	0	0	0	0	0	0	0	0	0	0	0	0	0	0	0	0	0	0	0	0	0	0
miR482_3	UCUUCCCUACUCCUCCCAUUCC	pta-miR482a|sp=Pinus_taeda;pta-miR482b|sp=Pinus_taeda;pab-miR482a|sp=Picea_abies	Picea_abies;Pinus_taeda	0	0	0	0	0.0367882	0	0	0	0	0	0	0	0	0	0	0	0	0	0	0	0	0	0	0	0	0	0	0	0	0	0	0	0	0	0	0	0	0	0	0	0	0	0	0	0	0
miR171_33	UUGAGCCGUGCCAAUAUCACG	ath-miR171b-3p|sp=Arabidopsis_thaliana;ath-miR171c-3p|sp=Arabidopsis_thaliana;ptc-miR171a-3p|sp=Populus_trichocarpa;ptc-miR171b|sp=Populus_trichocarpa;mtr-miR171f|sp=Medicago_truncatula;bna-miR171a|sp=Brassica_napus;bna-miR171b|sp=Brassica_napus;bna-miR171c|sp=Brassica_napus;bna-miR171d|sp=Brassica_napus;bna-miR171e|sp=Brassica_napus;sly-miR171b-3p|sp=Solanum_lycopersicum;bra-miR171a|sp=Brassica_…	Ricinus_communis;Medicago_truncatula;Brassica_rapa;Brassica_oleracea;Cucumis_melo;Glycine_max;Malus_domestica;Aegilops_tauschii;Salvia_sclarea;Manihot_esculenta;Solanum_tuberosum;Triticum_aestivum;Camelina_sativa;Arabidopsis_lyrata;Linum_usitatissimum;Arabidopsis_thaliana;Solanum_lycopersicum;Populus_trichocarpa;Brassica_napus	0	0	0	0	0.0367882	0	0	0	0	0	0	0	0	0	0	0	0	0	0	0	0	0	0	0	0	0	0	0	0	0	0	0	0	0	0	0	0	0	0	0	0	0	0	0	0	0
miR2111_40	UAAUCUGCAUCCUGAGGUUUA	ath-miR2111a-5p|sp=Arabidopsis_thaliana;ath-miR2111b-5p|sp=Arabidopsis_thaliana;bna-miR2111b-5p|sp=Brassica_napus;bna-miR2111a-5p|sp=Brassica_napus;mtr-miR2111c|sp=Medicago_truncatula;mtr-miR2111d-5p|sp=Medicago_truncatula;mtr-miR2111e-5p|sp=Medicago_truncatula;mtr-miR2111g-5p|sp=Medicago_truncatula;mtr-miR2111h|sp=Medicago_truncatula;mtr-miR2111i|sp=Medicago_truncatula;mtr-miR2111m-5p|sp=Medicag…	Medicago_truncatula;Brassica_rapa;Cucumis_melo;Glycine_max;Malus_domestica;Theobroma_cacao;Lotus_japonicus;Manihot_esculenta;Arabidopsis_thaliana;Arabidopsis_lyrata;Prunus_persica;Brassica_napus	0	0	0	0.0361667	0	0	0	0	0	0	0	0	0	0	0	0	0	0	0	0	0	0	0	0	0	0	0	0	0	0	0	0	0	0	0	0	0	0	0	0	0	0	0	0	0	0
miR396_2	GUUCAAGAAAGCCCAUGGAAA	bdi-miR396b-3p|sp=Brachypodium_distachyon;ata-miR396d-3p|sp=Aegilops_tauschii	Aegilops_tauschii;Brachypodium_distachyon	0	0	0	0.0361667	0	0	0	0	0	0	0	0	0	0	0	0	0	0	0	0	0	0	0	0	0	0	0	0	0	0	0	0	0	0	0	0	0	0	0	0	0	0	0	0	0	0
miR319_1	UUGGACUGAAGGGUGCUCCCU	bdi-miR319b-3p|sp=Brachypodium_distachyon	Brachypodium_distachyon	0	0	0	0.0361667	0	0	0	0	0	0	0	0	0	0	0	0	0	0	0	0	0	0	0	0	0	0	0	0	0	0	0	0	0	0	0	0	0	0	0	0	0	0	0	0	0	0
miR398_1	GGAGCGACCUGAAAUCACAUG	ptc-miR398c-5p|sp=Populus_trichocarpa	Populus_trichocarpa	0	0	0	0.0361667	0	0	0	0	0	0	0	0	0	0	0	0	0	0	0	0	0	0	0	0	0	0	0	0	0	0	0	0	0	0	0	0	0	0	0	0	0	0	0	0	0	0
miR531_2	CUCGCCGGGGCUGCGUGCCGCCAU	osa-miR531a|sp=Oryza_sativa;osa-miR531c|sp=Oryza_sativa	Oryza_sativa	0	0	0	0.0361667	0	0	0	0	0	0	0	0	0	0	0	0	0	0	0	0	0	0	0	0	0	0	0	0	0	0	0	0	0	0	0	0	0	0	0	0	0	0	0	0	0	0
miR11551_1	UUUUCCUCCGCAAUUGAUACUG	pab-miR11551b|sp=Picea_abies	Picea_abies	0	0	0	0.0361667	0	0	0	0	0	0	0	0	0	0	0	0	0	0	0	0	0	0	0	0	0	0	0	0	0	0	0	0	0	0	0	0	0	0	0	0	0	0	0	0	0	0
Intestine, kidney, liver, lung, breast and brain of human
miRNA alias	Sequence	miRNA	Derived species	SRR039611	SRR039612	SRR039613	SRR070230	SRR070232	SRR070234	SRR070236	SRR070238	SRR070240	SRR070242	SRR070246	SRR070248	SRR10446207	SRR10446208	SRR10446209	SRR1103939	SRR1103940	SRR1216774	SRR1216801	SRR1216823	SRR1216838	SRR1273998	SRR1642943	SRR1658345	SRR1658346	SRR1658356	SRR1658357	SRR1658359	SRR1658360	SRR1759214	SRR1759215	SRR1759216	SRR1759217	SRR1759218	SRR1759219	SRR1759221	SRR1759223	SRR1759224	SRR1759225	SRR1759226	SRR1759230	SRR1759232	SRR1759235	SRR1759237	SRR1759239	SRR1759240
miR168_9	UCGCUUGGUGCAGAUCGGGAC	osa-miR168a-5p|sp=Oryza_sativa;sbi-miR168|sp=Sorghum_bicolor;sof-miR168a|sp=Saccharum_officinarum;zma-miR168a-5p|sp=Zea_mays;zma-miR168b-5p|sp=Zea_mays;hvu-miR168-5p|sp=Hordeum_vulgare;bdi-miR168-5p|sp=Brachypodium_distachyon;ssp-miR168a|sp=Saccharum_sp.;ata-miR168-5p|sp=Aegilops_tauschii	Aegilops_tauschii;Zea_mays;Hordeum_vulgare;Brachypodium_distachyon;Sorghum_bicolor;Saccharum_officinarum;Oryza_sativa;Saccharum_sp.	0.900646	0	0.074603	1.7145	0.236904	2.69914	0.0693062	9.75828	0.667527	0	0	0	0	0	0	0	0	0	0	0	0	0	0	0	0	0	0	0	0	0	0	0	0	0	0	0	0	0	0	0	0	0	0	0	0	0
miR401_1	CGAAACUGGUGUCGACCGACA	ath-miR401|sp=Arabidopsis_thaliana	Arabidopsis_thaliana	0	0	0	0	0	0	0	0	0	0	0	0	0	0	0	0	0	0	0	0	0	0	0	0	0	0	0	0	0	0	0	0.157611	0	0	0	0	0	0	0	0	0	0	0	0	0	0
miR156/157_68	UUGACAGAAGAUAGAGAGCAC	ath-miR157a-5p|sp=Arabidopsis_thaliana;ath-miR157b-5p|sp=Arabidopsis_thaliana;ath-miR157c-5p|sp=Arabidopsis_thaliana;gma-miR156d|sp=Glycine_max;gma-miR156c|sp=Glycine_max;ptc-miR156g|sp=Populus_trichocarpa;ptc-miR156h|sp=Populus_trichocarpa;ptc-miR156i|sp=Populus_trichocarpa;ptc-miR156j|sp=Populus_trichocarpa;mtr-miR156e|sp=Medicago_truncatula;mtr-miR156f|sp=Medicago_truncatula;mtr-miR156h-5p|sp=…	Cucumis_melo;Brassica_rapa;Linum_usitatissimum;Arabidopsis_lyrata;Asparagus_officinalis;Prunus_persica;Cynara_cardunculus;Brassica_napus;Ricinus_communis;Medicago_truncatula;Brassica_oleracea;Malus_domestica;Vitis_vinifera;Arabidopsis_thaliana;Solanum_lycopersicum;Populus_trichocarpa;Vigna_unguiculata;Gossypium_raimondii;Fragaria_vesca;Vriesea_carinata;Glycine_max;Arachis_hypogaea;Carica_papaya;M…	1.23839	2.204	2.3873	2.79734	0.789681	69.8294	0.970287	2.28572	0	0	0	0.0652229	0	0	0	0	0	0	0	0	0	0	0	0	0	0	0	0	0	0	0	0	0	0	0	0	0	0	0	0	0	0	0	0	0	0
miR168_7	UCGCUUGGUGCAGGUCGGGAC	nta-miR168a|sp=Nicotiana_tabacum;nta-miR168b|sp=Nicotiana_tabacum;nta-miR168c|sp=Nicotiana_tabacum;sly-miR168a-5p|sp=Solanum_lycopersicum;sly-miR168b-5p|sp=Solanum_lycopersicum;bra-miR168b-5p|sp=Brassica_rapa;bra-miR168c-5p|sp=Brassica_rapa	Brassica_rapa;Nicotiana_tabacum;Solanum_lycopersicum	0	0	0	0	0	0.0870691	0	0	0	0	0	0	0	0	0	0	0	0	0	0	0	0	0	0	0	0	0	0	0	0	0	0	0	0	0	0	0	0	0	0	0	0	0	0	0	0
miR167_19	UGAAGCUGCCAGCAUGAUCUGA	ccl-miR167a|sp=Citrus_clementina;ctr-miR167|sp=Citrus_trifoliata;ccl-miR167b|sp=Citrus_clementina;gma-miR167g|sp=Glycine_max;bdi-miR167c-5p|sp=Brachypodium_distachyon;bdi-miR167d-5p|sp=Brachypodium_distachyon;mes-miR167d|sp=Manihot_esculenta;mes-miR167e|sp=Manihot_esculenta;mes-miR167f|sp=Manihot_esculenta;bdi-miR167e-5p|sp=Brachypodium_distachyon;ppe-miR167c|sp=Prunus_persica;cpa-miR167d|sp=Cari…	Aegilops_tauschii;Citrus_trifoliata;Vriesea_carinata;Glycine_max;Carica_papaya;Manihot_esculenta;Citrus_clementina;Brachypodium_distachyon;Asparagus_officinalis;Prunus_persica;Eugenia_uniflora	0.562904	0	0	1.98521	0	6.35605	0	21.8902	0	0	0	0	0	0	0	0	0	0	0	0	0	0	0	0	0	0	0	0	0	0	0	0	0	0	0	0	0	0	0	0	0	0	0	0	0	0
miR166_170	UCGGACCAGGCUUCAUUCCCC	ath-miR166a-3p|sp=Arabidopsis_thaliana;ath-miR166b-3p|sp=Arabidopsis_thaliana;ath-miR166c|sp=Arabidopsis_thaliana;ath-miR166d|sp=Arabidopsis_thaliana;ath-miR166e-3p|sp=Arabidopsis_thaliana;ath-miR166f|sp=Arabidopsis_thaliana;ath-miR166g|sp=Arabidopsis_thaliana;osa-miR166a-3p|sp=Oryza_sativa;osa-miR166b-3p|sp=Oryza_sativa;osa-miR166c-3p|sp=Oryza_sativa;osa-miR166d-3p|sp=Oryza_sativa;osa-miR166f|sp…	Cucumis_melo;Picea_abies;Linum_usitatissimum;Arabidopsis_lyrata;Aquilegia_caerulea;Zea_mays;Asparagus_officinalis;Prunus_persica;Brassica_napus;Ricinus_communis;Medicago_truncatula;Saccharum_sp.;Malus_domestica;Helianthus_paradoxus;Helianthus_petiolaris;Pinus_taeda;Vitis_vinifera;Arabidopsis_thaliana;Oryza_sativa;Solanum_lycopersicum;Populus_trichocarpa;Fragaria_vesca;Nicotiana_tabacum;Selaginell…	0.225162	0.146934	0	0.360948	0	2.00259	0.138612	1.23077	0	0	0	0	0	0	0	0	0	0	0	0.35061	0	0	0	0.0220631	0	0	0	0	0	0	0.179107	0	0.556561	0	0	0	0.218562	0.326803	0	0	0.144977	0	0.167822	0.0800755	0	0
miR156_165	UGACAGAAGAGAGUGAGCAC	ath-miR156a-5p|sp=Arabidopsis_thaliana;ath-miR156b-5p|sp=Arabidopsis_thaliana;ath-miR156c-5p|sp=Arabidopsis_thaliana;ath-miR156d-5p|sp=Arabidopsis_thaliana;ath-miR156e|sp=Arabidopsis_thaliana;ath-miR156f-5p|sp=Arabidopsis_thaliana;osa-miR156a|sp=Oryza_sativa;osa-miR156b-5p|sp=Oryza_sativa;osa-miR156c-5p|sp=Oryza_sativa;osa-miR156d|sp=Oryza_sativa;osa-miR156e|sp=Oryza_sativa;osa-miR156f-5p|sp=Oryz…	Cucumis_melo;Brassica_rapa;Picea_abies;Linum_usitatissimum;Arabidopsis_lyrata;Asparagus_officinalis;Zea_mays;Prunus_persica;Cynara_cardunculus;Brassica_napus;Medicago_truncatula;Citrus_trifoliata;Malus_domestica;Sorghum_bicolor;Vitis_vinifera;Arabidopsis_thaliana;Oryza_sativa;Helianthus_argophyllus;Solanum_lycopersicum;Populus_trichocarpa;Vigna_unguiculata;Fragaria_vesca;Nicotiana_tabacum;Vriesea…	0.450323	0	0	2.70711	0.0789681	7.0526	0.207919	18.8133	0.0606843	0	0.0611936	0	0	0	0	0	0	0	0	0	0	0	0	0	0	0	0	0	0	0	0	0	0	0	0	0	0	0	0	0	0	0	0	0	0	0
miR6478_1	CCGACCUUAGCUCAGUUGGUG	ptc-miR6478|sp=Populus_trichocarpa	Populus_trichocarpa	0.337742	0	0	0.270711	0	0.174138	0	0.615387	0.0606843	0	0	0	0.546894	1.26754	0.814744	0	0	0	0	0	0	0	0	0.0441262	0	0.11194	0	0.132647	0	0	0	0	0	0.126709	0.223501	0	0	0	0.120845	0	0	0	0	0	0	0
miR6300_1	GUCGUUGUAGUAUAGUGG	gma-miR6300|sp=Glycine_max	Glycine_max	0	0.0734668	0	0	0	0	0	0	0.0606843	0	0	0.0652229	0	0	0	0	0.250828	0	0	0	0	0	0	0	0	0	0	0	0	0	0	0	0.18552	0	0	0.167601	0	0	0	0	0	0	0.167822	0	0	0.090395
miR894_1	CGUUUCACGUCGGGUUCACC	ppt-miR894|sp=Physcomitrella_patens	Physcomitrella_patens	0	0	0.074603	0	0	0.522415	0.346531	0.175825	0	0	0	0	0	0.316884	0	0	0	0	0	0	0	0.143595	0	0	0	0	0	0	0	0.1523	0	0	0	0	0	0	0	0	0	0	0	0	0	0	0	0
miR159_30	UUUGGAUUGAAGGGAGCUCUA	ath-miR159a|sp=Arabidopsis_thaliana;gma-miR159a-3p|sp=Glycine_max;ptc-miR159a|sp=Populus_trichocarpa;ptc-miR159b|sp=Populus_trichocarpa;bna-miR159|sp=Brassica_napus;vvi-miR159c|sp=Vitis_vinifera;sly-miR159|sp=Solanum_lycopersicum;bra-miR159a|sp=Brassica_rapa;mtr-miR159a|sp=Medicago_truncatula;pvu-miR159a.1|sp=Phaseolus_vulgaris;rco-miR159|sp=Ricinus_communis;aly-miR159a-3p|sp=Arabidopsis_lyrata;a…	Cucumis_melo;Brassica_rapa;Arabidopsis_lyrata;Asparagus_officinalis;Prunus_persica;Brassica_napus;Ricinus_communis;Medicago_truncatula;Malus_domestica;Vitis_vinifera;Arabidopsis_thaliana;Solanum_lycopersicum;Populus_trichocarpa;Fragaria_vesca;Nicotiana_tabacum;Vriesea_carinata;Glycine_max;Arachis_hypogaea;Carica_papaya;Manihot_esculenta;Citrus_sinensis;Helianthus_tuberosus;Amborella_trichopoda;Ph…	0	0	0	0	0	0.174138	0	0.35165	0.0606843	0	0	0	0	0	0	0	0	0	0	0	0	0	0	0	0	0	0	0	0	0	0	0	0	0	0	0	0	0	0	0	0	0	0	0	0	0
miR168_1	UCGCUUGGGCAGAUCGGGAC	sof-miR168b|sp=Saccharum_officinarum	Saccharum_officinarum	0	0	0	0	0	0	0	0	0	0	0	0	0	0	0	0	0	0	0	0	0	0	0	0	0	0	0	0	0	0	0	0	0	0	0	0	0	0	0	0	0	0	0	0	0	0
miR168_1	UCGCUUGGUGCAGGUCGGGUC	aof-miR168b|sp=Asparagus_officinalis	Asparagus_officinalis	0	0	0	0	0	0	0	0	0	0	0	0	0	0	0	0	0	0	0	0	0	0	0	0	0	0	0	0	0	0	0	0	0	0	0	0	0	0	0	0	0	0	0	0	0	0
miR167_72	UGAAGCUGCCAGCAUGAUCUA	ath-miR167a-5p|sp=Arabidopsis_thaliana;ath-miR167b|sp=Arabidopsis_thaliana;osa-miR167a-5p|sp=Oryza_sativa;osa-miR167b|sp=Oryza_sativa;osa-miR167c-5p|sp=Oryza_sativa;zma-miR167a-5p|sp=Zea_mays;zma-miR167b-5p|sp=Zea_mays;zma-miR167d-5p|sp=Zea_mays;zma-miR167c-5p|sp=Zea_mays;sbi-miR167a|sp=Sorghum_bicolor;sbi-miR167b|sp=Sorghum_bicolor;gma-miR167a|sp=Glycine_max;gma-miR167b|sp=Glycine_max;ptc-miR167…	Cucumis_melo;Brassica_rapa;Linum_usitatissimum;Arabidopsis_lyrata;Asparagus_officinalis;Zea_mays;Prunus_persica;Brassica_napus;Ricinus_communis;Medicago_truncatula;Malus_domestica;Sorghum_bicolor;Vitis_vinifera;Arabidopsis_thaliana;Oryza_sativa;Solanum_lycopersicum;Populus_trichocarpa;Nicotiana_tabacum;Glycine_max;Carica_papaya;Manihot_esculenta;Solanum_tuberosum;Citrus_sinensis;Triticum_aestivum…	0	0.0734668	0.298412	0.902369	0	4.09225	1.17821	0.263737	0	0	0	0	0	0	0	0	0	0	0	0	0	0	0	0	0	0	0	0	0	0	0	0	0	0	0	0	0	0	0	0	0	0	0	0	0	0
miR168_33	UCGCUUGGUGCAGGUCGGGAA	ath-miR168a-5p|sp=Arabidopsis_thaliana;ath-miR168b-5p|sp=Arabidopsis_thaliana;gma-miR168a|sp=Glycine_max;ptc-miR168a-5p|sp=Populus_trichocarpa;ptc-miR168b-5p|sp=Populus_trichocarpa;bna-miR168a|sp=Brassica_napus;vvi-miR168|sp=Vitis_vinifera;ccl-miR168|sp=Citrus_clementina;crt-miR168|sp=Citrus_reticulata;rco-miR168|sp=Ricinus_communis;aly-miR168a-5p|sp=Arabidopsis_lyrata;aly-miR168b-5p|sp=Arabidops…	Brassica_rapa;Picea_abies;Citrus_clementina;Linum_usitatissimum;Arabidopsis_lyrata;Asparagus_officinalis;Prunus_persica;Cynara_cardunculus;Brassica_napus;Ricinus_communis;Medicago_truncatula;Malus_domestica;Vitis_vinifera;Arabidopsis_thaliana;Citrus_reticulata;Populus_trichocarpa;Vigna_unguiculata;Fragaria_vesca;Nicotiana_tabacum;Vriesea_carinata;Glycine_max;Manihot_esculenta;Citrus_sinensis;Ambo…	0.112581	0.661201	0.149206	0	0	4.17932	0.277225	0	0	0	0	0	0	0	0	0	0	0	0	0	0	0	0	0	0	0	0	0	0	0	0	0	0	0	0	0	0	0	0	0	0	0	0	0	0	0
miR5794_1	UGAGGAAUCACUAGUAGUCGU	osa-miR5794|sp=Oryza_sativa	Oryza_sativa	0.112581	0	0	0.180474	0.0789681	0.95776	0	4.57144	0	0	0	0	0	0	0	0	0	0	0	0	0	0	0	0	0	0	0	0	0	0	0	0	0	0	0	0	0	0	0	0	0	0	0	0	0	0
miR167_40	UGAAGCUGCCAGCAUGAUCUG	osa-miR167d-5p|sp=Oryza_sativa;osa-miR167e-5p|sp=Oryza_sativa;osa-miR167f|sp=Oryza_sativa;osa-miR167g|sp=Oryza_sativa;osa-miR167h-5p|sp=Oryza_sativa;osa-miR167i-5p|sp=Oryza_sativa;osa-miR167j|sp=Oryza_sativa;sbi-miR167d|sp=Sorghum_bicolor;sbi-miR167f|sp=Sorghum_bicolor;sbi-miR167g|sp=Sorghum_bicolor;sbi-miR167e|sp=Sorghum_bicolor;sbi-miR167c|sp=Sorghum_bicolor;sof-miR167a|sp=Saccharum_officinarum…	Amborella_trichopoda;Medicago_truncatula;Zea_mays;Cucumis_melo;Asparagus_officinalis;Glycine_max;Lotus_japonicus;Manihot_esculenta;Citrus_sinensis;Sorghum_bicolor;Vitis_vinifera;Linum_usitatissimum;Glycine_soja;Saccharum_officinarum;Oryza_sativa;Digitalis_purpurea;Populus_trichocarpa;Saccharum_sp.	0.112581	0	0	0	0	0.522415	0	0.615387	0	0	0	0	0	0	0	0	0	0	0	0	0	0	0	0	0	0	0	0	0	0	0	0	0	0	0	0	0	0	0	0	0	0	0	0	0	0
miR166_23	UCGGACCAGGCUUCAUUCCC	zma-miR166h-3p|sp=Zea_mays;zma-miR166e|sp=Zea_mays;zma-miR166i-3p|sp=Zea_mays;zma-miR166f|sp=Zea_mays;zma-miR166g-3p|sp=Zea_mays;zma-miR166b-3p|sp=Zea_mays;zma-miR166c-3p|sp=Zea_mays;zma-miR166d-3p|sp=Zea_mays;sbi-miR166d|sp=Sorghum_bicolor;sbi-miR166c|sp=Sorghum_bicolor;sbi-miR166b|sp=Sorghum_bicolor;sbi-miR166a|sp=Sorghum_bicolor;sbi-miR166h|sp=Sorghum_bicolor;sbi-miR166i|sp=Sorghum_bicolor;sbi…	Cucumis_melo;Glycine_max;Theobroma_cacao;Citrus_sinensis;Sorghum_bicolor;Zea_mays	0.112581	0	0	0	0	0	0	0	0	0	0	0	0	0	0	0	0	0.132317	0	0	0.0978595	0	0	0	0	0	0	0	0	0	0	0	0	0	0	0	0	0	0	0	0	0.216168	0	0	0.0301542	0
miR1314_1	UCGGCCUCGAAUGUUAGGAGAA	pab-miR1314|sp=Picea_abies	Picea_abies	0	0	0	0	0	0	0	0	0	0	0	0	0	0	0	0	0	0	0	0	0	0	0	0	0	0	0	0	0	0	0	0	0	0	0	0	0	0	0	0	0	0	0	0	0	0
miR11511_1	UCCAACGAAGAUCAGAAGGCUU	pab-miR11511|sp=Picea_abies	Picea_abies	0	0	0	0	0	0	0	0	0	0	0	0	0	0	0	0	0	0	0	0	0	0	0	0	0	0	0	0	0	0	0	0	0	0	0	0	0	0	0	0	0	0	0	0	0	0
miR167_1	UAAAGCUGCCAGCAUGAUCUGG	sly-miR167b-5p|sp=Solanum_lycopersicum	Solanum_lycopersicum	0	0	0	0	0	0	0	0	0	0	0	0	0	0	0	0	0	0	0	0	0	0	0	0	0	0	0	0	0	0	0	0	0	0	0	0	0	0	0	0	0	0	0	0	0	0
miR950_4	UCACGUCAGGGCCACGAUGGUU	pab-miR950b|sp=Picea_abies;pab-miR950c|sp=Picea_abies;pab-miR950f|sp=Picea_abies;pab-miR950g|sp=Picea_abies	Picea_abies	0	0	0	0	0	0	0	0	0	0	0	0	0	0	0	0	0	0	0	0	0	0	0	0	0	0	0	0	0	0	0	0	0	0	0	0	0	0	0	0	0	0	0	0	0	0
miR3711_1	UGGCGCUAGAAGGAGGGCCU	pab-miR3711|sp=Picea_abies	Picea_abies	0	0	0	0	0	0	0	0	0	0	0	0	0	0	0	0	0	0	0	0	0	0	0	0	0	0	0	0	0	0	0	0	0	0	0	0	0	0	0	0	0	0	0	0	0	0
miR166_1	GGACCAGGCUUCAUUCCCC	cpa-miR166e|sp=Carica_papaya	Carica_papaya	0	0	0	0	0	0	0	0	0	0	0	0	0	0	0	0	0	0	0	0	0	0	0	0	0	0	0	0	0	0	0	0	0	0	0	0	0	0	0	0	0	0	0	0	0	0
miR158_1	UUUCCAAAUGUAGACAAAGCA	bra-miR158-3p|sp=Brassica_rapa	Brassica_rapa	0	0	0	0	0	3.13449	0	0	0	0	0	0	0	0	0	0	0	0	0	0	0	0	0	0	0	0	0	0	0	0	0	0	0	0	0	0	0	0	0	0	0	0	0	0	0	0
miR159_18	UUUGGAUUGAAGGGAGCUCUG	osa-miR159a.1|sp=Oryza_sativa;osa-miR159b|sp=Oryza_sativa;sbi-miR159a|sp=Sorghum_bicolor;sof-miR159a|sp=Saccharum_officinarum;sof-miR159b|sp=Saccharum_officinarum;sof-miR159d|sp=Saccharum_officinarum;zma-miR159a-3p|sp=Zea_mays;zma-miR159b-3p|sp=Zea_mays;tae-miR159a|sp=Triticum_aestivum;tae-miR159b|sp=Triticum_aestivum;zma-miR159f-3p|sp=Zea_mays;zma-miR159j-3p|sp=Zea_mays;zma-miR159k-3p|sp=Zea_may…	Zea_mays;Hordeum_vulgare;Brachypodium_distachyon;Festuca_arundinacea;Triticum_aestivum;Sorghum_bicolor;Saccharum_officinarum;Oryza_sativa;Saccharum_sp.	0	0	0	0	0	0.0870691	0	0.0879124	0	0	0	0	0	0	0	0	0	0	0	0	0	0	0	0	0	0	0	0	0	0	0	0	0	0	0	0	0	0	0	0.0944019	0	0	0	0	0	0
miR3699_1	GACAGAAGAUAGACUUUGGUC	pab-miR3699|sp=Picea_abies	Picea_abies	0	0	0	0	0	0	0	0	0	0	0	0	0	0	0	0	0	0	0	0	0	0	0	0	0	0	0	0	0	0	0	0	0	0	0	0	0	0	0	0	0	0	0	0	0	0
miR167_9	UGAAGCUGCCAGCAUGAUCU	bna-miR167d|sp=Brassica_napus;mes-miR167b|sp=Manihot_esculenta;lja-miR167a|sp=Lotus_japonicus;lja-miR167b|sp=Lotus_japonicus;lja-miR167c|sp=Lotus_japonicus;gma-miR167l|sp=Glycine_max;fve-miR167b|sp=Fragaria_vesca;fve-miR167c|sp=Fragaria_vesca;fve-miR167a|sp=Fragaria_vesca	Glycine_max;Lotus_japonicus;Manihot_esculenta;Brassica_napus;Fragaria_vesca	0	0	1.49206	0	0	0.0870691	0	0.0879124	0	0	0	0	0	0	0	0	0	0	0	0	0	0	0	0	0	0	0	0	0	0	0	0	0	0	0	0	0	0	0	0	0	0	0	0	0	0
miR164_1	UGGAGAAGCAGGGCACGUGCAA	bra-miR164e-5p|sp=Brassica_rapa	Brassica_rapa	0	0	0	0	0	0	0	2.63737	0	0	0	0	0	0	0	0	0	0	0	0	0	0	0	0	0	0	0	0	0	0	0	0	0	0	0	0	0	0	0	0	0	0	0	0	0	0
miR8175_1	GAUCCCCGGCAACGGCGCCA	ath-miR8175|sp=Arabidopsis_thaliana	Arabidopsis_thaliana	0.112581	0	0	0	0	0	0	0.175825	0	0	0	0	0	0	0	0	0	0	0	0	0	0	0	0	0	0	0	0	0	0	0	0	0	0	0	0	0	0	0	0	0	0	0	0	0	0
miR166_5	UCGGACCAGGCUUCAUUCCCCC	ctr-miR166|sp=Citrus_trifoliata;csi-miR166a-3p|sp=Citrus_sinensis;lus-miR166i|sp=Linum_usitatissimum;hbr-miR166b|sp=Hevea_brasiliensis;lus-miR166k|sp=Linum_usitatissimum	Hevea_brasiliensis;Citrus_trifoliata;Linum_usitatissimum;Citrus_sinensis	0	0	0	0	0	0	0	0	0	0	0	0	0	0	0	0	0	0	0	0	0	0	0	0	0	0	0	0	0	0	0	0	0	0	0	0	0	0	0	0	0	0	0	0	0	0
miR166_17	UCGGACCAGGCUUCAUUCCUC	osa-miR166g-3p|sp=Oryza_sativa;osa-miR166h-3p|sp=Oryza_sativa;sbi-miR166f|sp=Sorghum_bicolor;zma-miR166l-3p|sp=Zea_mays;zma-miR166m-3p|sp=Zea_mays;mtr-miR166c|sp=Medicago_truncatula;mtr-miR166f|sp=Medicago_truncatula;aqc-miR166a|sp=Aquilegia_caerulea;aqc-miR166d|sp=Aquilegia_caerulea;pab-miR166a|sp=Picea_abies;tcc-miR166c|sp=Theobroma_cacao;ssl-miR166a|sp=Salvia_sclarea;dpr-miR166a|sp=Digitalis_p…	Medicago_truncatula;Cucumis_melo;Theobroma_cacao;Picea_abies;Salvia_sclarea;Solanum_tuberosum;Solanum_lycopersicum;Sorghum_bicolor;Linum_usitatissimum;Aquilegia_caerulea;Zea_mays;Oryza_sativa;Digitalis_purpurea	0	0.0734668	0	0	0.315872	0.174138	0.0693062	0	0	0	0	0	0	0	0	0	0	0	0	0	0	0	0	0	0	0	0	0	0	0	0	0	0	0	0	0	0	0	0	0	0	0	0	0	0	0
miR168_1	UCGAUUGGUGCAGAUCGGGAA	pab-miR168b|sp=Picea_abies	Picea_abies	0	0	0	0	0	0	0	0.263737	0	0	0	0	0	0	0	0	0	0	0	0	0	0	0	0	0	0	0	0	0	0	0	0	0	0	0	0	0	0	0	0	0	0	0	0	0	0
miR164_86	UGGAGAAGCAGGGCACGUGCA	ath-miR164a|sp=Arabidopsis_thaliana;ath-miR164b-5p|sp=Arabidopsis_thaliana;osa-miR164a|sp=Oryza_sativa;osa-miR164b|sp=Oryza_sativa;osa-miR164f|sp=Oryza_sativa;zma-miR164a-5p|sp=Zea_mays;zma-miR164d-5p|sp=Zea_mays;zma-miR164b-5p|sp=Zea_mays;zma-miR164c-5p|sp=Zea_mays;sbi-miR164a|sp=Sorghum_bicolor;ptc-miR164a|sp=Populus_trichocarpa;ptc-miR164b|sp=Populus_trichocarpa;ptc-miR164c|sp=Populus_trichoca…	Cucumis_melo;Brassica_rapa;Linum_usitatissimum;Arabidopsis_lyrata;Asparagus_officinalis;Zea_mays;Prunus_persica;Brassica_napus;Ricinus_communis;Medicago_truncatula;Citrus_trifoliata;Malus_domestica;Sorghum_bicolor;Vitis_vinifera;Arabidopsis_thaliana;Oryza_sativa;Solanum_lycopersicum;Populus_trichocarpa;Fragaria_vesca;Nicotiana_tabacum;Glycine_max;Salvia_sclarea;Carica_papaya;Manihot_esculenta;Cit…	0.112581	0	0.074603	0.451184	0	0.435346	0	0.175825	0	0	0	0	0	0	0	0	0	0	0	0	0	0	0	0	0	0	0	0	0	0	0	0	0	0	0	0	0	0	0	0	0	0	0	0	0	0
miR168_1	CCCGCCUUGCAUCAAGUGAA	zma-miR168b-3p|sp=Zea_mays	Zea_mays	0	0	0	0	0	0	0	0	0	0	0	0	0	0	0	0	0	0	0	0	0	0	0	0	0	0	0	0	0	0	0	0	0	0	0	0	0	0	0	0	0	0	1.67822	0	0	0
miR390_66	AAGCUCAGGAGGGAUAGCGCC	ath-miR390a-5p|sp=Arabidopsis_thaliana;ath-miR390b-5p|sp=Arabidopsis_thaliana;osa-miR390-5p|sp=Oryza_sativa;ptc-miR390a|sp=Populus_trichocarpa;ptc-miR390b|sp=Populus_trichocarpa;ptc-miR390c|sp=Populus_trichocarpa;ptc-miR390d-5p|sp=Populus_trichocarpa;ppt-miR390a|sp=Physcomitrella_patens;ppt-miR390b|sp=Physcomitrella_patens;mtr-miR390|sp=Medicago_truncatula;ghr-miR390a|sp=Gossypium_hirsutum;ghr-mi…	Cucumis_melo;Brassica_rapa;Picea_abies;Linum_usitatissimum;Arabidopsis_lyrata;Asparagus_officinalis;Zea_mays;Prunus_persica;Brassica_napus;Ricinus_communis;Medicago_truncatula;Malus_domestica;Helianthus_exilis;Sorghum_bicolor;Vitis_vinifera;Arabidopsis_thaliana;Oryza_sativa;Solanum_lycopersicum;Populus_trichocarpa;Fragaria_vesca;Nicotiana_tabacum;Glycine_max;Lotus_japonicus;Carica_papaya;Manihot_…	0	0	0.074603	0	0	0.0870691	0	0.615387	0	0	0	0	0	0	0	0	0	0	0	0	0	0	0	0	0	0	0	0	0	0	0	0	0	0	0	0	0	0	0	0	0	0	0	0	0	0
miR319_2	ACUGGAUGACGCGGGAGCUAA	osa-miR319a-3p|sp=Oryza_sativa;ata-miR319-3p|sp=Aegilops_tauschii	Aegilops_tauschii;Oryza_sativa	0	0	0	1.62426	0	0	0	0	0	0	0	0	0	0	0	0	0	0	0	0	0	0	0	0	0	0	0	0	0	0	0	0	0	0	0	0	0	0	0	0	0	0	0	0	0	0
miR159_5	CUUGGAUUGAAGGGAGCUCCU	sof-miR159c|sp=Saccharum_officinarum;zma-miR159c-3p|sp=Zea_mays;zma-miR159d-3p|sp=Zea_mays;sbi-miR159b|sp=Sorghum_bicolor;ptc-miR159d|sp=Populus_trichocarpa	Saccharum_officinarum;Zea_mays;Sorghum_bicolor;Populus_trichocarpa	0	0	0	0	0	0	0	0	0	0	0	0	0	0	0	0	0	0	0	0	0	0	0	0	0	0	0	0	0	0	0	0	0	0	0	0	0	0	0	0	0	0	0	0	0	0
miR162_37	UCGAUAAACCUCUGCAUCCAG	ath-miR162a-3p|sp=Arabidopsis_thaliana;ath-miR162b-3p|sp=Arabidopsis_thaliana;osa-miR162a|sp=Oryza_sativa;mtr-miR162|sp=Medicago_truncatula;ptc-miR162a|sp=Populus_trichocarpa;ptc-miR162b|sp=Populus_trichocarpa;ghr-miR162a|sp=Gossypium_hirsutum;cpa-miR162a|sp=Carica_papaya;vvi-miR162|sp=Vitis_vinifera;sly-miR162|sp=Solanum_lycopersicum;sbi-miR162|sp=Sorghum_bicolor;csi-miR162-3p|sp=Citrus_sinensis…	Cucumis_melo;Brassica_rapa;Linum_usitatissimum;Arabidopsis_lyrata;Prunus_persica;Pinus_densata;Ricinus_communis;Medicago_truncatula;Malus_domestica;Helianthus_petiolaris;Sorghum_bicolor;Vitis_vinifera;Arabidopsis_thaliana;Oryza_sativa;Solanum_lycopersicum;Populus_trichocarpa;Vigna_unguiculata;Fragaria_vesca;Nicotiana_tabacum;Glycine_max;Carica_papaya;Manihot_esculenta;Solanum_tuberosum;Citrus_sin…	0	0	0	0	0	0.348276	0	0.35165	0	0	0	0	0	0	0	0	0	0	0	0	0	0	0	0	0	0	0	0	0	0	0	0	0	0	0	0	0	0	0	0	0	0	0	0	0	0
miR319_26	UUGGACUGAAGGGAGCUCCC	mtr-miR319a-3p|sp=Medicago_truncatula;gma-miR319a|sp=Glycine_max;gma-miR319b|sp=Glycine_max;ptc-miR319a|sp=Populus_trichocarpa;ptc-miR319b|sp=Populus_trichocarpa;ptc-miR319c|sp=Populus_trichocarpa;ptc-miR319d|sp=Populus_trichocarpa;mtr-miR319b-3p|sp=Medicago_truncatula;ctr-miR319|sp=Citrus_trifoliata;gma-miR319e|sp=Glycine_max;lus-miR319b|sp=Linum_usitatissimum;ppe-miR319a|sp=Prunus_persica;cme-m…	Amborella_trichopoda;Medicago_truncatula;Citrus_trifoliata;Cucumis_melo;Glycine_max;Picea_abies;Linum_usitatissimum;Prunus_persica;Populus_trichocarpa	0	0	0	0	0	0	0	0	0	0	0	0	0	0	0	0	0	0	0	0	0	0	0	0	0	0	0	0	0	0	0	0	0	0	0	0	0	0	0	0	0	0	0	0	0	0
miR950_1	UGACGUCUGGUCCACGAUGGUU	pab-miR950i|sp=Picea_abies	Picea_abies	0	0	0	0	0	0	0	0	0	0	0	0	0	0	0	0	0	0	0	0	0	0	0	0	0	0	0	0	0	0	0	0	0	0	0	0	0	0	0	0	0	0	0	0	0	0
miR5770_1	UUAGGACUAUGGUUUGGACAA	gma-miR5770b|sp=Glycine_max	Glycine_max	0	0	0	0	0	0	0	0	0	0	0	0	0	0	0	0	0	0	0	0	0	0	0	0	0	0	0	0	0	0	0	0	0	0	0	0	0	0	0	0	0	0	0	0	0	0
miR1312_3	UUUGGAGAGAAAAUGGCGACAU	pta-miR1312|sp=Pinus_taeda;pde-miR1312|sp=Pinus_densata;pab-miR1312b|sp=Picea_abies	Picea_abies;Pinus_densata;Pinus_taeda	0	0	0	0	0	0	0	0	0	0	0	0	0	0	0	0	0	0	0	0	0	0	0	0	0	0	0	0	0	0	0	0	0	0	0	0	0	0	0	0	0	0	0	0	0	0
miR319_36	UUGGACUGAAGGGAGCUCCCU	ath-miR319a|sp=Arabidopsis_thaliana;ath-miR319b|sp=Arabidopsis_thaliana;vvi-miR319b|sp=Vitis_vinifera;vvi-miR319c|sp=Vitis_vinifera;vvi-miR319f|sp=Vitis_vinifera;aqc-miR319|sp=Aquilegia_caerulea;rco-miR319a|sp=Ricinus_communis;rco-miR319b|sp=Ricinus_communis;rco-miR319c|sp=Ricinus_communis;aly-miR319a-3p|sp=Arabidopsis_lyrata;aly-miR319b-3p|sp=Arabidopsis_lyrata;tae-miR319|sp=Triticum_aestivum;gm…	Brassica_rapa;Acacia_mangium;Linum_usitatissimum;Arabidopsis_lyrata;Aquilegia_caerulea;Asparagus_officinalis;Cynara_cardunculus;Ricinus_communis;Medicago_truncatula;Malus_domestica;Vitis_vinifera;Arabidopsis_thaliana;Solanum_lycopersicum;Vigna_unguiculata;Nicotiana_tabacum;Glycine_max;Manihot_esculenta;Solanum_tuberosum;Triticum_aestivum;Hevea_brasiliensis;Acacia_auriculiformis	0	0	0	0	0	0	0	0	0	0	0	0	0	0	0	0	0	0	0	0	0	0	0	0	0	0	0	0	0	0	0	0	0	0	0	0	0	0	0	0	0	0	0	0	0	0
miR482_1	UUGCCGACCCCACCCAUGCCAA	ptc-miR482d-3p|sp=Populus_trichocarpa	Populus_trichocarpa	0	0	0	0	0	0	0	0	0	0	0	0	0	0	0	0	0	0	0	0	0	0	0	0	0	0	0	0	0	0	0	0	0	0	0	0	0	0	0	0	0	0	0	0	0	0
miR156/157_16	UGACAGAAGAUAGAGAGCAC	ath-miR157d|sp=Arabidopsis_thaliana;aqc-miR156b|sp=Aquilegia_caerulea;aqc-miR156a|sp=Aquilegia_caerulea;aly-miR157d-5p|sp=Arabidopsis_lyrata;nta-miR156g|sp=Nicotiana_tabacum;nta-miR156h|sp=Nicotiana_tabacum;nta-miR156i|sp=Nicotiana_tabacum;nta-miR156j|sp=Nicotiana_tabacum;mdm-miR156x|sp=Malus_domestica;mdm-miR156y|sp=Malus_domestica;mdm-miR156z|sp=Malus_domestica;mdm-miR156aa|sp=Malus_domestica;c…	Cucumis_melo;Nicotiana_tabacum;Malus_domestica;Picea_abies;Arabidopsis_thaliana;Arabidopsis_lyrata;Aquilegia_caerulea;Prunus_persica;Fragaria_vesca	0	0.0734668	0.074603	0	0	0.435346	0	0	0	0	0	0	0	0	0	0	0	0	0	0	0	0	0	0	0	0	0	0	0	0	0	0	0	0	0	0	0	0	0	0	0	0	0	0	0	0
miR482_1	GGUCAUGGGAGGAUUGGCGA	csi-miR482e-5p|sp=Citrus_sinensis	Citrus_sinensis	0	0	0	0	0	0	0	0	0	0	0	0	0	0	0	0	0	0	0	0	0	0	0	0	0	0	0	0	0	0	0	0	0	0	0	0	0	0	0	0	0	0	0	0	0	0
miR1432_1	AUCAGGAGAGAUGACACCGAC	osa-miR1432-5p|sp=Oryza_sativa	Oryza_sativa	0.225162	0	0	0	0	0.348276	0	0.35165	0	0	0	0	0	0	0	0	0	0	0	0	0	0	0	0	0	0	0	0	0	0	0	0	0	0	0	0	0	0	0	0	0	0	0	0	0	0
miR396_50	UUCCACAGCUUUCUUGAACUG	ath-miR396a-5p|sp=Arabidopsis_thaliana;osa-miR396a-5p|sp=Oryza_sativa;osa-miR396b-5p|sp=Oryza_sativa;sbi-miR396b|sp=Sorghum_bicolor;sbi-miR396a|sp=Sorghum_bicolor;sof-miR396|sp=Saccharum_officinarum;gma-miR396a-5p|sp=Glycine_max;zma-miR396b-5p|sp=Zea_mays;zma-miR396a-5p|sp=Zea_mays;ptc-miR396a|sp=Populus_trichocarpa;ptc-miR396b|sp=Populus_trichocarpa;mtr-miR396b-5p|sp=Medicago_truncatula;ghr-miR3…	Cucumis_melo;Acacia_mangium;Linum_usitatissimum;Arabidopsis_lyrata;Aquilegia_caerulea;Zea_mays;Asparagus_officinalis;Saccharum_sp.;Medicago_truncatula;Malus_domestica;Sorghum_bicolor;Vitis_vinifera;Arabidopsis_thaliana;Oryza_sativa;Solanum_lycopersicum;Bruguiera_cylindrica;Populus_trichocarpa;Fragaria_vesca;Nicotiana_tabacum;Glycine_max;Salvia_sclarea;Lotus_japonicus;Manihot_esculenta;Carica_papa…	0	0	0	0	0	0	0	0	0	0	0	0	0	0	0	0	0	0	0	0	0	0	0	0	0	0	0	0	0	0	0	0	0	0	0	0	0	0	0	0	0	0	0	0	0	0
miR159_5	UUUGGAUUGAAGGGAGCUCUU	ath-miR159b-3p|sp=Arabidopsis_thaliana;aly-miR159b-3p|sp=Arabidopsis_lyrata;lus-miR159c|sp=Linum_usitatissimum;cas-miR159c-3p|sp=Camelina_sativa;cas-miR159b-3p|sp=Camelina_sativa	Camelina_sativa;Arabidopsis_lyrata;Linum_usitatissimum;Arabidopsis_thaliana	0	0	0	0	0	0	0	0	0	0	0	0	0	0	0	0	0	0	0	0	0	0	0	0	0	0	0	0	0	0	0	0	0	0	0	0	0	0	0	0	0	0	0	0	0	0
miR3634_1	UUUCCGACUCGCACUCAUGCCGU	vvi-miR3634-3p|sp=Vitis_vinifera	Vitis_vinifera	0	0	0	0	0	0	0	0	0	0	0	0	0	0	0	0	0	0	0	0	0	0	0	0	0	0	0	0	0	0	0	0	0	0	0	0	0	0	0	0	0	0	0	0	0	0
miR824_5	UAGACCAUUUGUGAGAAGGGA	ath-miR824-5p|sp=Arabidopsis_thaliana;bol-miR824|sp=Brassica_oleracea;bra-miR824|sp=Brassica_rapa;bna-miR824|sp=Brassica_napus;aly-miR824-5p|sp=Arabidopsis_lyrata	Brassica_oleracea;Brassica_rapa;Arabidopsis_thaliana;Arabidopsis_lyrata;Brassica_napus	0	0	0	0	0	0.783622	0	0	0	0	0	0	0	0	0	0	0	0	0	0	0	0	0	0	0	0	0	0	0	0	0	0	0	0	0	0	0	0	0	0	0	0	0	0	0	0
miR848_1	UGACAUGGGACUGCCUAAGCUA	ath-miR848|sp=Arabidopsis_thaliana	Arabidopsis_thaliana	0	0	0	0	0	0	0	0	0	0	0	0	0	0	0	0	0	0	0	0	0	0	0	0	0	0	0	0	0	0	0	0	0	0	0	0	0	0	0	0	0	0	0	0	0	0
miR482_1	AGGAAUGGGCUGUUUGGGAAGA	mdm-miR482a-5p|sp=Malus_domestica	Malus_domestica	0	0	0	0	0	0	0	0	0	0	0	0	0	0	0	0	0	0	0	0	0	0	0	0	0	0	0	0	0	0	0	0	0	0	0	0	0	0	0	0	0	0	0	0	0	0
miR167_4	UGAAGCUGCCAGCAUGAUCUUA	mdm-miR167h|sp=Malus_domestica;mdm-miR167i|sp=Malus_domestica;mdm-miR167j|sp=Malus_domestica;ppe-miR167d|sp=Prunus_persica	Prunus_persica;Malus_domestica	0	0	0	0	0	0	0	0	0	0	0	0	0	0	0	0	0	0	0	0	0	0	0	0	0	0	0	0	0	0	0	0	0	0	0	0	0	0	0	0	0	0	0	0	0	0
miR827_2	UUAGAUGACCAUCAACAAACG	aly-miR827-3p|sp=Arabidopsis_lyrata;cas-miR827a|sp=Camelina_sativa	Camelina_sativa;Arabidopsis_lyrata	0	0	0	0	0	0.696553	0	0	0	0	0	0	0	0	0	0	0	0	0	0	0	0	0	0	0	0	0	0	0	0	0	0	0	0	0	0	0	0	0	0	0	0	0	0	0	0
miR11532_1	UGACAUUGUAAAAGACGGGAAU	pab-miR11532|sp=Picea_abies	Picea_abies	0	0	0	0	0	0	0	0	0	0	0	0	0	0	0	0	0	0	0	0	0	0	0	0	0	0	0	0	0	0	0	0	0	0	0	0	0	0	0	0	0	0	0	0	0	0
miR1511_1	ACCUAGCUCUGAUACCAUGUG	fve-miR1511|sp=Fragaria_vesca	Fragaria_vesca	0	0	0	0	0	0	0	0	0	0	0	0	0	0	0	0	0	0	0	0	0	0	0	0	0	0	0	0	0	0	0	0	0	0	0	0	0	0	0	0	0	0	0	0	0	0
miR950_1	UGACAUCUGGGCCACGAUGGUU	pab-miR950d|sp=Picea_abies	Picea_abies	0	0	0	0	0	0	0	0	0	0	0	0	0	0	0	0	0	0	0	0	0	0	0	0	0	0	0	0	0	0	0	0	0	0	0	0	0	0	0	0	0	0	0	0	0	0
miR319_2	UGGACUGAAGGGGAGCUCCUUC	gma-miR319d|sp=Glycine_max;gma-miR319o|sp=Glycine_max	Glycine_max	0	0	0	0	0	0	0	0	0	0	0	0	0	0	0	0	0	0	0	0	0	0	0	0	0	0	0	0	0	0	0	0	0	0	0	0	0	0	0	0	0	0	0	0	0	0
miR2643_2	UUUGGGAUCAGAAAUUAGAGA	mtr-miR2643a|sp=Medicago_truncatula;mtr-miR2643b-3p|sp=Medicago_truncatula	Medicago_truncatula	0	0	0	0	0	0	0	0	0	0	0	0	0	0	0	0	0	0	0	0	0	0	0	0	0	0	0	0	0	0	0	0	0	0	0	0	0	0	0	0	0	0	0	0	0	0
miR396_52	UUCCACAGCUUUCUUGAACUU	ath-miR396b-5p|sp=Arabidopsis_thaliana;osa-miR396c-5p|sp=Oryza_sativa;sbi-miR396c|sp=Sorghum_bicolor;gma-miR396b-5p|sp=Glycine_max;ptc-miR396c|sp=Populus_trichocarpa;ptc-miR396d|sp=Populus_trichocarpa;ptc-miR396e-5p|sp=Populus_trichocarpa;mtr-miR396a-5p|sp=Medicago_truncatula;bna-miR396a|sp=Brassica_napus;pta-miR396|sp=Pinus_taeda;gma-miR396c|sp=Glycine_max;aqc-miR396b|sp=Aquilegia_caerulea;zma-m…	Cucumis_melo;Brassica_rapa;Picea_abies;Citrus_clementina;Linum_usitatissimum;Arabidopsis_lyrata;Aquilegia_caerulea;Zea_mays;Prunus_persica;Cynara_cardunculus;Brassica_napus;Ricinus_communis;Medicago_truncatula;Malus_domestica;Pinus_taeda;Sorghum_bicolor;Arabidopsis_thaliana;Oryza_sativa;Solanum_lycopersicum;Bruguiera_cylindrica;Populus_trichocarpa;Fragaria_vesca;Nicotiana_tabacum;Glycine_max;Mani…	0	0	0	0	0	0	0	0	0	0	0	0	0	0	0	0	0	0	0	0	0	0	0	0	0	0	0	0	0	0	0	0	0	0	0	0	0	0	0	0	0	0	0	0	0	0
miR3522_1	UGAGACCAAAUGAGCAGCUGAC	gso-miR3522b|sp=Glycine_soja	Glycine_soja	0	0	0	0	0	0	0	0	0	0	0	0	0	0	0	0	0	0	0	0	0	0	0	0	0	0	0	0	0	0	0	0	0	0	0	0	0	0	0	0	0	0	0	0	0	0
miR1314_1	UCGGCCUUGAAUGUUAGGAGAA	pta-miR1314|sp=Pinus_taeda	Pinus_taeda	0	0	0	0	0	0	0	0	0	0	0	0	0	0	0	0	0	0	0	0	0	0	0	0	0	0	0	0	0	0	0	0	0	0	0	0	0	0	0	0	0	0	0	0	0	0
miR11482_1	UAACCAGUCCUUCUGCAAUCCA	pab-miR11482|sp=Picea_abies	Picea_abies	0	0	0	0	0	0	0	0	0	0	0	0	0	0	0	0	0	0	0	0	0	0	0	0	0	0	0	0	0	0	0	0	0	0	0	0	0	0	0	0	0	0	0	0	0	0
miR172_15	AGAAUCUUGAUGAUGCUGCA	zma-miR172a|sp=Zea_mays;zma-miR172d-3p|sp=Zea_mays;zma-miR172b-3p|sp=Zea_mays;zma-miR172c-3p|sp=Zea_mays;sbi-miR172c|sp=Sorghum_bicolor;sbi-miR172a|sp=Sorghum_bicolor;sbi-miR172d|sp=Sorghum_bicolor;csi-miR172a-3p|sp=Citrus_sinensis;gma-miR172f|sp=Glycine_max;mdm-miR172a|sp=Malus_domestica;mdm-miR172b|sp=Malus_domestica;mdm-miR172c|sp=Malus_domestica;lja-miR172b|sp=Lotus_japonicus;lja-miR172c|sp=L…	Medicago_truncatula;Glycine_max;Malus_domestica;Lotus_japonicus;Citrus_sinensis;Sorghum_bicolor;Zea_mays	0	0	0	0	0	0.0870691	0	0	0	0	0	0	0	0	0	0	0	0	0	0	0	0	0	0	0	0	0	0	0	0	0	0	0	0	0	0	0	0	0	0	0	0	0	0	0	0
miR950_1	UCACGUCUGGGCCGCGAUGGUU	pab-miR950e|sp=Picea_abies	Picea_abies	0	0	0	0	0	0	0	0	0	0	0	0	0	0	0	0	0	0	0	0	0	0	0	0	0	0	0	0	0	0	0	0	0	0	0	0	0	0	0	0	0	0	0	0	0	0
miR172_3	AGAAUCCUGAUGAUGCUGCAG	mtr-miR172a|sp=Medicago_truncatula;bdi-miR172d|sp=Brachypodium_distachyon;ghr-miR172|sp=Gossypium_hirsutum	Medicago_truncatula;Brachypodium_distachyon;Gossypium_hirsutum	0	0	0	0.451184	0	0	0	0	0	0	0	0	0	0	0	0	0	0	0	0	0	0	0	0	0	0	0	0	0	0	0	0	0	0	0	0	0	0	0	0	0	0	0	0	0	0
miR5788_1	UGGAUGUGACAUACUCUAGUA	osa-miR5788|sp=Oryza_sativa	Oryza_sativa	0	0	0	0	0	0	0	0.439562	0	0	0	0	0	0	0	0	0	0	0	0	0	0	0	0	0	0	0	0	0	0	0	0	0	0	0	0	0	0	0	0	0	0	0	0	0	0
miR156_1	GUUGACAGAAGAGAGUGAGCAC	cme-miR156j|sp=Cucumis_melo	Cucumis_melo	0	0	0	0	0	0.174138	0	0.263737	0	0	0	0	0	0	0	0	0	0	0	0	0	0	0	0	0	0	0	0	0	0	0	0	0	0	0	0	0	0	0	0	0	0	0	0	0	0
miR161_1	UUGAAAGUGACUACAUCGGGG	aly-miR161-5p.1|sp=Arabidopsis_lyrata	Arabidopsis_lyrata	0	0	0	0	0	0.348276	0	0	0	0	0	0	0	0	0	0	0	0	0	0	0	0	0	0	0	0	0	0	0	0	0	0	0	0	0	0	0	0	0	0	0	0	0	0	0	0
miR5139_1	GAAACCUGGCUCUGAUACCA	aof-miR5139a|sp=Asparagus_officinalis	Asparagus_officinalis	0	0	0	0	0	0	0	0	0	0	0	0	0	0	0	0	0	0	0	0	0	0	0	0	0	0	0	0	0	0	0	0	0	0	0	0	0	0	0	0	0	0	0	0	0	0
miR319_8	UUGGACUGAAGGGUGCUCCC	osa-miR319a-3p.2-3p|sp=Oryza_sativa;osa-miR319b|sp=Oryza_sativa;sbi-miR319a|sp=Sorghum_bicolor;zma-miR319a-3p|sp=Zea_mays;zma-miR319c-3p|sp=Zea_mays;zma-miR319b-3p|sp=Zea_mays;zma-miR319d-3p|sp=Zea_mays;sbi-miR319b|sp=Sorghum_bicolor	Zea_mays;Oryza_sativa;Sorghum_bicolor	0	0	0	0.270711	0	0	0	0	0	0	0	0	0	0	0	0	0	0	0	0	0	0	0	0	0	0	0	0	0	0	0	0	0	0	0	0	0	0	0	0	0	0	0	0	0	0
miR167_12	UGAAGCUGCCAGCAUGAUCUU	ptc-miR167f-5p|sp=Populus_trichocarpa;ptc-miR167g-5p|sp=Populus_trichocarpa;gma-miR167e|sp=Glycine_max;gma-miR167f|sp=Glycine_max;ahy-miR167-5p|sp=Arachis_hypogaea;csi-miR167b-5p|sp=Citrus_sinensis;tcc-miR167c|sp=Theobroma_cacao;lus-miR167b|sp=Linum_usitatissimum;cme-miR167c|sp=Cucumis_melo;mes-miR167g|sp=Manihot_esculenta;mes-miR167h|sp=Manihot_esculenta;cpa-miR167c|sp=Carica_papaya	Cucumis_melo;Glycine_max;Arachis_hypogaea;Theobroma_cacao;Manihot_esculenta;Carica_papaya;Citrus_sinensis;Linum_usitatissimum;Populus_trichocarpa	0	0	0	0	0.157936	0.0870691	0	0	0	0	0	0	0	0	0	0	0	0	0	0	0	0	0	0	0	0	0	0	0	0	0	0	0	0	0	0	0	0	0	0	0	0	0	0	0	0
miR159_3	UUUGGAUUGAAGGGAGCUCCU	ath-miR159c|sp=Arabidopsis_thaliana;aly-miR159c-3p|sp=Arabidopsis_lyrata;cas-miR159a|sp=Camelina_sativa	Camelina_sativa;Arabidopsis_lyrata;Arabidopsis_thaliana	0	0	0	0	0	0	0	0	0	0	0	0	0	0	0	0	0	0	0	0	0	0	0	0	0	0	0	0	0	0	0	0	0	0	0	0	0	0	0	0	0	0	0	0	0	0
miR396_6	UUCCACGGCUUUCUUGAACUG	ptc-miR396f|sp=Populus_trichocarpa;mdm-miR396f|sp=Malus_domestica;mdm-miR396g|sp=Malus_domestica;cme-miR396e|sp=Cucumis_melo;eun-miR396a-5p|sp=Eugenia_uniflora;aof-miR396a|sp=Asparagus_officinalis	Cucumis_melo;Malus_domestica;Populus_trichocarpa;Asparagus_officinalis;Eugenia_uniflora	0	0	0	0	0	0	0	0	0	0	0	0	0	0	0	0	0	0	0	0	0	0	0	0	0	0	0	0	0	0	0	0	0	0	0	0	0	0	0	0	0	0	0	0	0	0
miR950_1	UCACAUCUGGGCCACGAUGGUU	pab-miR950a-5p|sp=Picea_abies	Picea_abies	0	0	0	0	0	0	0	0	0	0	0	0	0	0	0	0	0	0	0	0	0	0	0	0	0	0	0	0	0	0	0	0	0	0	0	0	0	0	0	0	0	0	0	0	0	0
miR951_2	UGUUCUUGACGUCUGGACCAC	pta-miR951|sp=Pinus_taeda;pde-miR951|sp=Pinus_densata	Pinus_densata;Pinus_taeda	0	0	0	0	0	0	0	0	0	0	0	0	0	0	0	0	0	0	0	0	0	0	0	0	0	0	0	0	0	0	0	0	0	0	0	0	0	0	0	0	0	0	0	0	0	0
miR403_33	UUAGAUUCACGCACAAACUCG	ath-miR403-3p|sp=Arabidopsis_thaliana;ptc-miR403a|sp=Populus_trichocarpa;ptc-miR403b|sp=Populus_trichocarpa;ptc-miR403c-3p|sp=Populus_trichocarpa;vvi-miR403a|sp=Vitis_vinifera;vvi-miR403b|sp=Vitis_vinifera;vvi-miR403c|sp=Vitis_vinifera;vvi-miR403d|sp=Vitis_vinifera;vvi-miR403e|sp=Vitis_vinifera;vvi-miR403f|sp=Vitis_vinifera;rco-miR403a|sp=Ricinus_communis;rco-miR403b|sp=Ricinus_communis;aly-miR40…	Ricinus_communis;Prunus_persica;Brassica_rapa;Malus_domestica;Theobroma_cacao;Manihot_esculenta;Arabidopsis_thaliana;Citrus_sinensis;Helianthus_petiolaris;Vitis_vinifera;Arabidopsis_lyrata;Helianthus_argophyllus;Helianthus_tuberosus;Populus_trichocarpa;Brassica_napus	0	0	0	0	0	0.0870691	0	0	0	0	0	0	0	0	0	0	0	0	0	0	0	0	0	0	0	0	0	0	0	0	0	0	0	0	0	0	0	0	0	0	0	0	0	0	0	0
miR156_7	UUGACAGAAGAGAGUGAGCAC	gma-miR156k|sp=Glycine_max;gma-miR156n|sp=Glycine_max;gma-miR156o|sp=Glycine_max;fve-miR156b|sp=Fragaria_vesca;fve-miR156a|sp=Fragaria_vesca;fve-miR156c|sp=Fragaria_vesca;fve-miR156e|sp=Fragaria_vesca	Glycine_max;Fragaria_vesca	0	0	0.074603	0.0902369	0	0.0870691	0	0	0	0	0	0	0	0	0	0	0	0	0	0	0	0	0	0	0	0	0	0	0	0	0	0	0	0	0	0	0	0	0	0	0	0	0	0	0	0
miR166_3	UCGGACCAGGCUUCAUUCCCU	osa-miR166m|sp=Oryza_sativa;cas-miR166e|sp=Camelina_sativa;csi-miR166f-3p|sp=Citrus_sinensis	Oryza_sativa;Citrus_sinensis;Camelina_sativa	0	0	0	0	0	0	0	0	0	0	0	0	0	0	0	0	0	0	0	0	0	0	0	0	0	0	0	0	0	0	0	0	0	0	0	0	0	0	0	0	0	0	0	0	0	0
miR11466_1	UCUACAAGGCAUUUGUUCUCU	pab-miR11466c|sp=Picea_abies	Picea_abies	0	0	0	0	0	0	0	0	0	0	0	0	0	0	0	0	0	0	0	0	0	0	0	0	0	0	0	0	0	0	0	0	0	0	0	0	0	0	0	0	0	0	0	0	0	0
miR9678_1	UCUGGCGAGGGACAUACACUGU	tae-miR9678-3p|sp=Triticum_aestivum	Triticum_aestivum	0	0.0734668	0	0	0	0	0.0693062	0.175825	0	0	0	0	0	0	0	0	0	0	0	0	0	0	0	0	0	0	0	0	0	0	0	0	0	0	0	0	0	0	0	0	0	0	0	0	0	0
miR5072_1	CGAUUCCCCAGCGGAGUCGCCA	osa-miR5072|sp=Oryza_sativa	Oryza_sativa	0	0	0	0	0	0	0	0	0	0	0	0	0	0	0	0	0	0	0.0961348	0	0	0	0	0	0	0	0	0	0	0	0	0	0	0	0	0.167601	0	0	0	0	0	0	0	0	0.0301542	0
miR319_1	UUGGACUGAAGGGGAGCUCCUUC	gma-miR319i|sp=Glycine_max	Glycine_max	0	0	0	0	0	0	0	0	0	0	0	0	0	0	0	0	0	0	0	0	0	0	0	0	0	0	0	0	0	0	0	0	0	0	0	0	0	0	0	0	0	0	0	0	0	0
miR164_2	UGGAGAAGCAGGACACGUGAG	sbi-miR164c|sp=Sorghum_bicolor;zma-miR164e-5p|sp=Zea_mays	Zea_mays;Sorghum_bicolor	0	0	0	0	0	0	0	0	0	0	0	0	0	0	0	0	0	0	0	0	0	0	0	0	0	0	0	0	0	0	0	0	0	0	0	0	0	0	0	0	0	0	0	0	0	0
miR393_1	UCAUGCGAUCCCUUCGGAAUU	csi-miR393b-3p|sp=Citrus_sinensis	Citrus_sinensis	0	0	0	0	0	0	0	0	0	0	0	0	0	0	0	0	0	0	0	0	0	0	0	0	0	0	0	0	0	0	0	0	0	0	0	0	0	0	0	0	0	0	0	0	0	0
miR5770_1	UUAGGACUAUGGUUUGGACGA	gma-miR5770a|sp=Glycine_max	Glycine_max	0	0	0	0	0	0	0	0	0	0	0	0	0	0	0	0	0	0	0	0	0	0	0	0	0	0	0	0	0	0	0	0	0	0	0	0	0	0	0	0	0	0	0	0	0	0
miR319_1	UGGACUGAAGGGAGCUCCUUC	gma-miR319q|sp=Glycine_max	Glycine_max	0	0	0	0	0	0	0	0	0	0	0	0	0	0	0	0	0	0	0	0	0	0	0	0	0	0	0	0	0	0	0	0	0	0	0	0	0	0	0	0	0	0	0	0	0	0
miR156_10	UGACAGAAGAGAGUGAGCACA	bna-miR156a|sp=Brassica_napus;rco-miR156a|sp=Ricinus_communis;rco-miR156b|sp=Ricinus_communis;rco-miR156c|sp=Ricinus_communis;rco-miR156d|sp=Ricinus_communis;hvu-miR156a|sp=Hordeum_vulgare;tae-miR156|sp=Triticum_aestivum;ssp-miR156|sp=Saccharum_sp.;ssl-miR156|sp=Salvia_sclarea;hvu-miR156b|sp=Hordeum_vulgare	Ricinus_communis;Salvia_sclarea;Hordeum_vulgare;Brassica_napus;Triticum_aestivum;Saccharum_sp.	0	0	0	0.0902369	0	0.174138	0	0	0	0	0	0	0	0	0	0	0	0	0	0	0	0	0	0	0	0	0	0	0	0	0	0	0	0	0	0	0	0	0	0	0	0	0	0	0	0
miR5163_1	CCUAGCCUAAAAUAUUUAAAA	bdi-miR5163a-5p|sp=Brachypodium_distachyon	Brachypodium_distachyon	0	0	0	0	0	0	0	0	0	0	0	0	0	0	0	0	0	0	0	0	0	0	0	0	0	0	0	0	0	0	0	0	0	0	0	0	0	0	0	0	0	0	0	0	0	0
miR168_1	AGGCUUGGUGCAGCUCGGGAA	osa-miR168b|sp=Oryza_sativa	Oryza_sativa	0	0	0	0	0	0	0	0	0	0	0	0	0	0	0	0	0	0	0	0	0	0	0	0	0	0	0	0	0	0	0	0	0	0	0	0	0	0	0	0	0	0	0	0	0	0
miR396_9	GUUCAAUAAAGCUGUGGGAAG	ath-miR396a-3p|sp=Arabidopsis_thaliana;mtr-miR396b-3p|sp=Medicago_truncatula;aly-miR396a-3p|sp=Arabidopsis_lyrata;csi-miR396b-3p|sp=Citrus_sinensis;gma-miR396i-3p|sp=Glycine_max;sly-miR396a-3p|sp=Solanum_lycopersicum;eun-miR396a-3p|sp=Eugenia_uniflora;fve-miR396a-3p|sp=Fragaria_vesca;fve-miR396c-3p|sp=Fragaria_vesca	Medicago_truncatula;Glycine_max;Citrus_sinensis;Arabidopsis_thaliana;Arabidopsis_lyrata;Solanum_lycopersicum;Eugenia_uniflora;Fragaria_vesca	0	0	0	0	0	0	0	0.0879124	0	0	0	0	0	0	0	0	0	0	0	0	0	0	0	0	0	0	0	0	0	0	0	0	0	0	0	0	0	0	0	0	0	0	0	0	0	0
miR9662_1	UGAACAUCCCAGAGCCACCGG	tae-miR9662b-3p|sp=Triticum_aestivum	Triticum_aestivum	0.112581	0	0	0.0902369	0	0	0.0693062	0	0	0	0	0	0	0	0	0	0	0	0	0	0	0	0	0	0	0	0	0	0	0	0	0	0	0	0	0	0	0	0	0	0	0	0	0	0	0
miR9666_1	CGGUUGGGCUGUAUGAUGGCGA	tae-miR9666b-3p|sp=Triticum_aestivum	Triticum_aestivum	0	0	0	0.270711	0	0	0	0	0	0	0	0	0	0	0	0	0	0	0	0	0	0	0	0	0	0	0	0	0	0	0	0	0	0	0	0	0	0	0	0	0	0	0	0	0	0
miR1507_3	UCUCAUUCCAUACAUCGUCUG	gma-miR1507b|sp=Glycine_max;vun-miR1507a|sp=Vigna_unguiculata;vun-miR1507b|sp=Vigna_unguiculata	Glycine_max;Vigna_unguiculata	0	0	0	0	0	0	0.0693062	0	0	0	0	0	0	0	0	0	0	0	0	0	0	0	0	0	0	0	0	0	0	0	0	0	0	0	0	0	0	0	0	0	0	0	0	0	0	0
miR827_4	UUAGAUGACCAUCAGCAAACA	osa-miR827|sp=Oryza_sativa;zma-miR827-3p|sp=Zea_mays;bdi-miR827-3p|sp=Brachypodium_distachyon;ssp-miR827|sp=Saccharum_sp.	Zea_mays;Oryza_sativa;Brachypodium_distachyon;Saccharum_sp.	0	0	0	0.180474	0	0	0	0.0879124	0	0	0	0	0	0	0	0	0	0	0	0	0	0	0	0	0	0	0	0	0	0	0	0	0	0	0	0	0	0	0	0	0	0	0	0	0	0
miR156_2	UGACAGAAGAGAGCGAGCAC	zma-miR156k-5p|sp=Zea_mays;sbi-miR156e|sp=Sorghum_bicolor	Zea_mays;Sorghum_bicolor	0	0	0	0.0902369	0	0.174138	0	0	0	0	0	0	0	0	0	0	0	0	0	0	0	0	0	0	0	0	0	0	0	0	0	0	0	0	0	0	0	0	0	0	0	0	0	0	0	0
miR156_1	UUGACAGAAGACAGGGAGCAC	smo-miR156d|sp=Selaginella_moellendorffii	Selaginella_moellendorffii	0	0	0	0.0902369	0	0.174138	0	0	0	0	0	0	0	0	0	0	0	0	0	0	0	0	0	0	0	0	0	0	0	0	0	0	0	0	0	0	0	0	0	0	0	0	0	0	0	0
miR1873_1	UCAACAUGGUAUCAGAGCUGGAAG	osa-miR1873|sp=Oryza_sativa	Oryza_sativa	0	0	0	0	0	0	0	0.263737	0	0	0	0	0	0	0	0	0	0	0	0	0	0	0	0	0	0	0	0	0	0	0	0	0	0	0	0	0	0	0	0	0	0	0	0	0	0
miR156_6	UGACAGAAGAGAGGGAGCAC	ptc-miR156k|sp=Populus_trichocarpa;vvi-miR156a|sp=Vitis_vinifera;dpr-miR156a|sp=Digitalis_purpurea;hci-miR156b|sp=Helianthus_ciliaris;cme-miR156h|sp=Cucumis_melo;cme-miR156g|sp=Cucumis_melo	Cucumis_melo;Helianthus_ciliaris;Vitis_vinifera;Digitalis_purpurea;Populus_trichocarpa	0	0	0	0	0	0.0870691	0	0.175825	0	0	0	0	0	0	0	0	0	0	0	0	0	0	0	0	0	0	0	0	0	0	0	0	0	0	0	0	0	0	0	0	0	0	0	0	0	0
miR528_8	UGGAAGGGGCAUGCAGAGGAG	osa-miR528-5p|sp=Oryza_sativa;zma-miR528a-5p|sp=Zea_mays;zma-miR528b-5p|sp=Zea_mays;sbi-miR528|sp=Sorghum_bicolor;bdi-miR528-5p|sp=Brachypodium_distachyon;ssp-miR528|sp=Saccharum_sp.;ata-miR528-5p|sp=Aegilops_tauschii;vca-miR528-5p|sp=Vriesea_carinata	Aegilops_tauschii;Vriesea_carinata;Brachypodium_distachyon;Sorghum_bicolor;Zea_mays;Oryza_sativa;Saccharum_sp.	0	0	0	0	0	0.0870691	0	0.175825	0	0	0	0	0	0	0	0	0	0	0	0	0	0	0	0	0	0	0	0	0	0	0	0	0	0	0	0	0	0	0	0	0	0	0	0	0	0
miR393_28	UCCAAAGGGAUCGCAUUGAUC	osa-miR393a|sp=Oryza_sativa;sbi-miR393a|sp=Sorghum_bicolor;mtr-miR393a|sp=Medicago_truncatula;ptc-miR393a-5p|sp=Populus_trichocarpa;ptc-miR393b-5p|sp=Populus_trichocarpa;ptc-miR393c|sp=Populus_trichocarpa;mtr-miR393b-5p|sp=Medicago_truncatula;bna-miR393|sp=Brassica_napus;vvi-miR393b|sp=Vitis_vinifera;gma-miR393a|sp=Glycine_max;vvi-miR393a|sp=Vitis_vinifera;sbi-miR393b|sp=Sorghum_bicolor;rco-miR39…	Ricinus_communis;Medicago_truncatula;Cucumis_melo;Vriesea_carinata;Glycine_max;Theobroma_cacao;Manihot_esculenta;Brachypodium_distachyon;Citrus_sinensis;Sorghum_bicolor;Vitis_vinifera;Linum_usitatissimum;Fragaria_vesca;Oryza_sativa;Prunus_persica;Populus_trichocarpa;Brassica_napus	0	0	0	0	0	0	0	0	0	0	0	0	0	0	0	0	0	0	0	0	0	0	0	0	0	0	0	0	0	0	0	0	0	0	0	0	0	0	0	0	0	0	0	0	0	0
miR5292_1	AUUCAGAUGAUAGCAACAAAGAGC	mtr-miR5292a|sp=Medicago_truncatula	Medicago_truncatula	0	0	0	0	0	0	0	0	0	0	0	0	0	0	0	0	0	0	0	0	0	0	0	0	0	0	0	0	0	0	0	0	0	0	0	0	0	0	0	0	0	0	0	0	0	0
miR156_1	UUGACAGAAGAUAGAUAGCAC	csi-miR156i-5p|sp=Citrus_sinensis	Citrus_sinensis	0	0	0	0	0	0.261207	0	0	0	0	0	0	0	0	0	0	0	0	0	0	0	0	0	0	0	0	0	0	0	0	0	0	0	0	0	0	0	0	0	0	0	0	0	0	0	0
miR5368_1	GGACAGUCUCAGGUAGACA	gma-miR5368|sp=Glycine_max	Glycine_max	0	0	0	0	0	0	0	0	0	0	0	0	0	0	0	0	0	0	0	0	0	0	0	0	0	0	0	0	0	0	0	0	0	0	0	0	0	0	0	0	0	0	0	0	0	0
miR398_23	UGUGUUCUCAGGUCGCCCCUG	osa-miR398b|sp=Oryza_sativa;ptc-miR398b|sp=Populus_trichocarpa;ptc-miR398c-3p|sp=Populus_trichocarpa;mtr-miR398b|sp=Medicago_truncatula;mtr-miR398c|sp=Medicago_truncatula;vvi-miR398b|sp=Vitis_vinifera;vvi-miR398c|sp=Vitis_vinifera;aqc-miR398b|sp=Aquilegia_caerulea;rco-miR398b|sp=Ricinus_communis;tcc-miR398a|sp=Theobroma_cacao;gma-miR398c|sp=Glycine_max;bdi-miR398a|sp=Brachypodium_distachyon;cca-m…	Ricinus_communis;Medicago_truncatula;Cucumis_melo;Nicotiana_tabacum;Glycine_max;Malus_domestica;Theobroma_cacao;Manihot_esculenta;Brachypodium_distachyon;Citrus_sinensis;Vitis_vinifera;Linum_usitatissimum;Aquilegia_caerulea;Asparagus_officinalis;Oryza_sativa;Prunus_persica;Cynara_cardunculus;Populus_trichocarpa	0	0	0	0	0	0	0	0	0	0	0	0	0	0	0	0	0	0	0	0	0	0	0	0	0	0	0	0	0	0	0	0	0	0	0	0	0	0	0	0	0	0	0	0	0	0
miR172_76	AGAAUCUUGAUGAUGCUGCAU	ath-miR172a|sp=Arabidopsis_thaliana;ath-miR172b-3p|sp=Arabidopsis_thaliana;osa-miR172a|sp=Oryza_sativa;osa-miR172d-3p|sp=Oryza_sativa;gma-miR172a|sp=Glycine_max;gma-miR172b-3p|sp=Glycine_max;ptc-miR172a|sp=Populus_trichocarpa;ptc-miR172b-3p|sp=Populus_trichocarpa;ptc-miR172c|sp=Populus_trichocarpa;ptc-miR172f|sp=Populus_trichocarpa;sly-miR172a|sp=Solanum_lycopersicum;sly-miR172b|sp=Solanum_lycope…	Cucumis_melo;Brassica_rapa;Linum_usitatissimum;Arabidopsis_lyrata;Aquilegia_caerulea;Asparagus_officinalis;Prunus_persica;Cynara_cardunculus;Brassica_napus;Brassica_oleracea;Medicago_truncatula;Malus_domestica;Arabidopsis_thaliana;Oryza_sativa;Solanum_lycopersicum;Populus_trichocarpa;Vigna_unguiculata;Fragaria_vesca;Nicotiana_tabacum;Vriesea_carinata;Glycine_max;Salvia_sclarea;Manihot_esculenta;S…	0	0	0	0	0.0789681	0.174138	0	0	0	0	0	0	0	0	0	0	0	0	0	0	0	0	0	0	0	0	0	0	0	0	0	0	0	0	0	0	0	0	0	0	0	0	0	0	0	0
miR166_1	CUCGGACCAGGCUUCAUUCCC	bdi-miR166e-3p|sp=Brachypodium_distachyon	Brachypodium_distachyon	0	0	0	0	0	0	0	0	0	0	0	0	0	0	0	0	0	0	0	0	0	0	0	0	0	0	0	0	0	0	0	0	0	0	0	0	0	0	0	0	0	0	0	0	0	0
miR3697_3	UAGCCCCUGACUUCAACAUGAG	pab-miR3697b|sp=Picea_abies;pab-miR3697a|sp=Picea_abies;pab-miR3697c|sp=Picea_abies	Picea_abies	0	0	0	0	0	0	0	0	0	0	0	0	0	0	0	0	0	0	0	0	0	0	0	0	0	0	0	0	0	0	0	0	0	0	0	0	0	0	0	0	0	0	0	0	0	0
miR169_69	CAGCCAAGGAUGACUUGCCGG	ath-miR169b-5p|sp=Arabidopsis_thaliana;ath-miR169c|sp=Arabidopsis_thaliana;osa-miR169b|sp=Oryza_sativa;osa-miR169c|sp=Oryza_sativa;sbi-miR169b|sp=Sorghum_bicolor;gma-miR169a|sp=Glycine_max;zma-miR169c-5p|sp=Zea_mays;ptc-miR169d|sp=Populus_trichocarpa;ptc-miR169e|sp=Populus_trichocarpa;ptc-miR169f|sp=Populus_trichocarpa;ptc-miR169g|sp=Populus_trichocarpa;ptc-miR169h|sp=Populus_trichocarpa;ptc-miR1…	Cucumis_melo;Linum_usitatissimum;Arabidopsis_lyrata;Aquilegia_caerulea;Zea_mays;Prunus_persica;Brassica_napus;Ricinus_communis;Medicago_truncatula;Malus_domestica;Sorghum_bicolor;Vitis_vinifera;Arabidopsis_thaliana;Oryza_sativa;Solanum_lycopersicum;Populus_trichocarpa;Vigna_unguiculata;Nicotiana_tabacum;Glycine_max;Manihot_esculenta;Citrus_sinensis;Aegilops_tauschii;Theobroma_cacao;Brachypodium_d…	0	0	0	0	0	0	0	0	0	0	0	0	0	0	0	0	0	0	0	0	0	0	0	0	0	0	0	0	0	0	0	0	0	0	0	0	0	0	0	0	0	0	0	0	0	0
miR397_2	UAUUGAGUGCAGCGUUGACGG	pab-miR397e|sp=Picea_abies;pab-miR397i|sp=Picea_abies	Picea_abies	0	0	0	0	0	0	0	0	0	0	0	0	0	0	0	0	0	0	0	0	0	0	0	0	0	0	0	0	0	0	0	0	0	0	0	0	0	0	0	0	0	0	0	0	0	0
miR1083_1	UAGCCUGGAACGAAGCACGCU	pab-miR1083|sp=Picea_abies	Picea_abies	0	0	0	0	0	0	0	0	0	0	0	0	0	0	0	0	0	0	0	0	0	0	0	0	0	0	0	0	0	0	0	0	0	0	0	0	0	0	0	0	0	0	0	0	0	0
miR951_1	UGUUCUUGACGUCUGGACCACG	pab-miR951|sp=Picea_abies	Picea_abies	0	0	0	0	0	0	0	0	0	0	0	0	0	0	0	0	0	0	0	0	0	0	0	0	0	0	0	0	0	0	0	0	0	0	0	0	0	0	0	0	0	0	0	0	0	0
miR166_1	UCGGACCAGGCUUCAUUCCCUU	crt-miR166b|sp=Citrus_reticulata	Citrus_reticulata	0	0	0	0	0	0	0	0	0	0	0	0	0	0	0	0	0	0	0	0	0	0	0	0	0	0	0	0	0	0	0	0	0	0	0	0	0	0	0	0	0	0	0	0	0	0
miR5049_1	AAUUAAUAUGGAUCGGAGGGA	hvu-miR5049f|sp=Hordeum_vulgare	Hordeum_vulgare	0.225162	0	0	0	0	0	0	0	0	0	0	0	0	0	0	0	0	0	0	0	0	0	0	0	0	0	0	0	0	0	0	0	0	0	0	0	0	0	0	0	0	0	0	0	0	0
miR167_2	UGAAGCUGCCAGCAUGAUCUC	vvi-miR167c|sp=Vitis_vinifera;lus-miR167a|sp=Linum_usitatissimum	Vitis_vinifera;Linum_usitatissimum	0.225162	0	0	0	0	0	0	0	0	0	0	0	0	0	0	0	0	0	0	0	0	0	0	0	0	0	0	0	0	0	0	0	0	0	0	0	0	0	0	0	0	0	0	0	0	0
miR396_4	UCCCACAGCUUUAUUGAACUG	zma-miR396g-5p|sp=Zea_mays;zma-miR396h|sp=Zea_mays;cca-miR396b|sp=Cynara_cardunculus;lus-miR396d|sp=Linum_usitatissimum	Zea_mays;Linum_usitatissimum;Cynara_cardunculus	0	0	0	0	0	0	0	0	0	0	0	0	0	0	0	0	0	0	0	0	0	0	0	0	0	0	0	0	0	0	0	0	0	0	0	0	0	0	0	0	0	0	0	0	0	0
miR396_7	UCCACAGGCUUUCUUGAACUG	osa-miR396e-5p|sp=Oryza_sativa;far-miR396|sp=Festuca_arundinacea;bdi-miR396a-5p|sp=Brachypodium_distachyon;bdi-miR396b-5p|sp=Brachypodium_distachyon;ata-miR396a-5p|sp=Aegilops_tauschii;ata-miR396d-5p|sp=Aegilops_tauschii;ata-miR396b-5p|sp=Aegilops_tauschii	Aegilops_tauschii;Oryza_sativa;Brachypodium_distachyon;Festuca_arundinacea	0	0	0	0	0	0	0	0.175825	0	0	0	0	0	0	0	0	0	0	0	0	0	0	0	0	0	0	0	0	0	0	0	0	0	0	0	0	0	0	0	0	0	0	0	0	0	0
miR812_1	AUGGCUGCACUUAAAAUGGGACGG	osa-miR812v|sp=Oryza_sativa	Oryza_sativa	0	0	0	0.180474	0	0	0	0	0	0	0	0	0	0	0	0	0	0	0	0	0	0	0	0	0	0	0	0	0	0	0	0	0	0	0	0	0	0	0	0	0	0	0	0	0	0
miR820_3	UCGGCCUCGUGGAUGGACCAG	osa-miR820a|sp=Oryza_sativa;osa-miR820b|sp=Oryza_sativa;osa-miR820c|sp=Oryza_sativa	Oryza_sativa	0	0	0	0.0902369	0	0	0	0.0879124	0	0	0	0	0	0	0	0	0	0	0	0	0	0	0	0	0	0	0	0	0	0	0	0	0	0	0	0	0	0	0	0	0	0	0	0	0	0
miR3710_1	CGUGGGGAACCUGACGGGCCU	pab-miR3710c|sp=Picea_abies	Picea_abies	0	0	0	0	0	0	0	0	0	0	0	0	0	0	0	0	0	0	0	0	0	0	0.216142	0	0	0	0	0	0	0	0	0	0	0	0	0	0	0	0	0	0	0	0	0	0	0
miR398_1	CGUGUUCUCAGGUCGCCCCUG	ppe-miR398b|sp=Prunus_persica	Prunus_persica	0	0	0	0	0	0	0	0	0	0	0	0	0	0	0	0	0	0	0	0	0	0	0	0	0	0	0	0	0	0	0	0	0	0	0	0	0	0	0	0	0	0	0	0	0	0
miR156_10	UGACAGAAGAGAGUGGGCAC	pab-miR156b|sp=Picea_abies;pab-miR156c|sp=Picea_abies;pab-miR156d|sp=Picea_abies;pab-miR156e|sp=Picea_abies;pab-miR156f|sp=Picea_abies;pab-miR156g|sp=Picea_abies;pab-miR156h|sp=Picea_abies;pab-miR156i|sp=Picea_abies;pab-miR156j|sp=Picea_abies;pab-miR156k|sp=Picea_abies	Picea_abies	0	0	0	0	0	0	0	0	0	0	0	0	0	0	0	0	0	0	0	0	0	0	0	0	0	0	0	0	0	0	0	0	0	0	0	0	0	0	0	0	0	0	0	0	0	0
miR1312_1	UUCGGAGAGAAAAUGGCGACAU	pab-miR1312a|sp=Picea_abies	Picea_abies	0	0	0	0	0	0	0	0	0	0	0	0	0	0	0	0	0	0	0	0	0	0	0	0	0	0	0	0	0	0	0	0	0	0	0	0	0	0	0	0	0	0	0	0	0	0
miR159/319_4	CUUGGACUGAAGGGAGCUCCC	ppt-miR319c|sp=Physcomitrella_patens;ppt-miR319d-3p|sp=Physcomitrella_patens;ppt-miR319e|sp=Physcomitrella_patens;csi-miR159c-3p|sp=Citrus_sinensis	Physcomitrella_patens;Citrus_sinensis	0	0	0	0	0	0	0	0	0	0	0	0	0	0	0	0	0	0	0	0	0	0	0	0	0	0	0	0	0	0	0	0	0	0	0	0	0	0	0	0	0	0	0	0	0	0
miR5372_1	UUGUUCGAUAAAACUGUUGUG	gma-miR5372|sp=Glycine_max	Glycine_max	0	0	0	0	0	0	0	0	0	0	0	0	0	0	0	0	0	0	0	0	0	0	0	0	0	0	0	0	0	0	0	0	0	0	0	0	0	0	0	0	0	0	0	0	0	0
miR171_92	UGAUUGAGCCGUGCCAAUAUC	osa-miR171b|sp=Oryza_sativa;osa-miR171c-3p|sp=Oryza_sativa;osa-miR171d-3p|sp=Oryza_sativa;osa-miR171e-3p|sp=Oryza_sativa;osa-miR171f-3p|sp=Oryza_sativa;sbi-miR171b|sp=Sorghum_bicolor;sbi-miR171d|sp=Sorghum_bicolor;sbi-miR171a|sp=Sorghum_bicolor;zma-miR171d-3p|sp=Zea_mays;zma-miR171j-3p|sp=Zea_mays;zma-miR171e-3p|sp=Zea_mays;zma-miR171i-3p|sp=Zea_mays;ptc-miR171e|sp=Populus_trichocarpa;ptc-miR171f…	Cucumis_melo;Linum_usitatissimum;Aquilegia_caerulea;Asparagus_officinalis;Zea_mays;Prunus_persica;Pinus_densata;Ricinus_communis;Medicago_truncatula;Malus_domestica;Helianthus_paradoxus;Sorghum_bicolor;Vitis_vinifera;Citrus_reticulata;Oryza_sativa;Solanum_lycopersicum;Populus_trichocarpa;Fragaria_vesca;Nicotiana_tabacum;Glycine_max;Lotus_japonicus;Manihot_esculenta;Solanum_tuberosum;Carica_papaya…	0	0	0	0	0	0	0	0	0	0	0	0	0	0	0	0	0	0	0	0	0	0	0	0	0	0	0	0	0	0	0	0	0	0	0	0	0	0	0	0	0	0	0	0	0	0
miR5163_1	UUAGGUAUUUCAGGUUAGGUG	bdi-miR5163a-3p|sp=Brachypodium_distachyon	Brachypodium_distachyon	0	0	0	0	0	0	0	0	0	0	0	0	0	0	0	0	0	0	0	0	0	0	0	0	0.191359	0	0	0	0	0	0	0	0	0	0	0	0	0	0	0	0	0	0	0	0	0
miR156_7	UUGACAGAAGAGAGAGAGCAC	ahy-miR156c|sp=Arachis_hypogaea;far-miR156b|sp=Festuca_arundinacea;mdm-miR156t|sp=Malus_domestica;mdm-miR156u|sp=Malus_domestica;mdm-miR156v|sp=Malus_domestica;mdm-miR156w|sp=Malus_domestica;mes-miR156k|sp=Manihot_esculenta	Arachis_hypogaea;Manihot_esculenta;Malus_domestica;Festuca_arundinacea	0	0	0	0	0	0	0	0	0	0	0	0	0	0	0	0	0	0	0	0	0	0	0	0	0	0	0	0	0	0	0	0	0	0	0	0	0	0	0	0	0	0	0	0	0	0
miR858_3	UUUCGUUGUCUGUUCGACCUU	ath-miR858a|sp=Arabidopsis_thaliana;aly-miR858-5p|sp=Arabidopsis_lyrata;cas-miR858|sp=Camelina_sativa	Camelina_sativa;Arabidopsis_lyrata;Arabidopsis_thaliana	0	0	0	0	0	0	0	0	0	0	0	0	0	0	0	0	0	0	0	0	0	0	0	0	0	0	0	0	0	0	0	0	0	0	0	0	0	0	0	0	0	0	0	0	0	0
miR1507_1	CCUCGUUCCAUACAUCAUCUAG	mtr-miR1507-3p|sp=Medicago_truncatula	Medicago_truncatula	0	0	0	0	0	0	0	0	0	0	0	0	0	0	0	0	0	0	0	0	0	0	0	0	0	0	0	0	0	0	0	0	0	0	0	0	0	0	0	0	0	0	0	0	0	0
miR2118_1	UUACCGAUUCCACCCAUUCCUA	mtr-miR2118|sp=Medicago_truncatula	Medicago_truncatula	0	0	0	0	0	0	0	0	0	0	0	0	0	0	0	0	0	0	0	0	0	0	0	0	0	0	0	0	0	0	0	0	0	0	0	0	0	0	0	0	0	0	0	0	0	0
miR164_1	UGGAGAAGCAGGGCACGUGAG	osa-miR164e|sp=Oryza_sativa	Oryza_sativa	0	0	0	0.180474	0	0	0	0	0	0	0	0	0	0	0	0	0	0	0	0	0	0	0	0	0	0	0	0	0	0	0	0	0	0	0	0	0	0	0	0	0	0	0	0	0	0
miR5168/166_9	UCGGACCAGGCUUCAAUCCCU	osa-miR166k-3p|sp=Oryza_sativa;osa-miR166l-3p|sp=Oryza_sativa;sbi-miR166e|sp=Sorghum_bicolor;zma-miR166k-3p|sp=Zea_mays;zma-miR166j-3p|sp=Zea_mays;sbi-miR166g|sp=Sorghum_bicolor;zma-miR166n-3p|sp=Zea_mays;bdi-miR166h-3p|sp=Brachypodium_distachyon;ata-miR5168-3p|sp=Aegilops_tauschii	Aegilops_tauschii;Brachypodium_distachyon;Sorghum_bicolor;Zea_mays;Oryza_sativa	0	0	0	0	0	0	0	0	0	0	0	0	0	0	0	0	0	0	0	0	0	0	0	0	0	0	0	0	0	0	0	0	0	0	0	0	0	0	0	0	0	0	0	0	0	0
miR1026_2	UGAGAAAGACUUGAGAGGACA	ppt-miR1026a|sp=Physcomitrella_patens;ppt-miR1026b|sp=Physcomitrella_patens	Physcomitrella_patens	0	0	0	0	0	0	0	0	0	0	0	0	0	0	0	0.177079	0	0	0	0	0	0	0	0	0	0	0	0	0	0	0	0	0	0	0	0	0	0	0	0	0	0	0	0	0	0
miR1862_1	CUAGAUUUGUUUAUUUUGGGACGG	osa-miR1862e|sp=Oryza_sativa	Oryza_sativa	0	0	0	0	0	0	0	0.175825	0	0	0	0	0	0	0	0	0	0	0	0	0	0	0	0	0	0	0	0	0	0	0	0	0	0	0	0	0	0	0	0	0	0	0	0	0	0
miR397_2	AUUGAGUGCAGCGUUGAUGAA	lus-miR397a|sp=Linum_usitatissimum;bdi-miR397b-5p|sp=Brachypodium_distachyon	Brachypodium_distachyon;Linum_usitatissimum	0	0	0	0	0	0.174138	0	0	0	0	0	0	0	0	0	0	0	0	0	0	0	0	0	0	0	0	0	0	0	0	0	0	0	0	0	0	0	0	0	0	0	0	0	0	0	0
miR396_1	UUCCACAGCUUUCUUGAACAG	mdm-miR396a|sp=Malus_domestica	Malus_domestica	0	0	0	0	0	0.174138	0	0	0	0	0	0	0	0	0	0	0	0	0	0	0	0	0	0	0	0	0	0	0	0	0	0	0	0	0	0	0	0	0	0	0	0	0	0	0	0
miR166_3	UCGGACCAGGCUUCAUUCCCCU	cas-miR166c-3p|sp=Camelina_sativa;cas-miR166d|sp=Camelina_sativa;cas-miR166f-3p|sp=Camelina_sativa	Camelina_sativa	0	0	0	0	0.0789681	0	0	0	0	0	0	0	0	0	0	0	0	0	0	0	0	0	0	0	0	0	0	0	0	0	0	0	0	0	0	0	0	0	0	0.0944019	0	0	0	0	0	0
miR11285_1	UCUAUUCAAAGAGAUGACUGUU	fve-miR11285|sp=Fragaria_vesca	Fragaria_vesca	0	0	0	0	0	0	0	0	0	0	0	0	0	0	0	0	0	0	0	0	0	0	0	0	0	0	0	0	0	0	0	0	0	0	0	0	0	0	0	0	0	0	0	0	0	0
miR1212_1	CGUGGGACAGCAUAGAAUGCG	ppt-miR1212|sp=Physcomitrella_patens	Physcomitrella_patens	0	0	0	0	0	0	0	0	0	0	0	0	0	0	0	0	0	0	0	0	0	0	0	0	0	0	0	0	0	0	0	0	0	0	0	0	0	0	0	0	0	0	0	0	0	0
miR390_2	CGCUAUCUAUCCUGAGCUCC	osa-miR390-3p|sp=Oryza_sativa;ata-miR390-3p|sp=Aegilops_tauschii	Aegilops_tauschii;Oryza_sativa	0	0	0	0	0	0	0	0	0	0	0	0	0	0	0	0	0	0	0	0	0	0	0	0	0	0	0	0	0	0	0	0	0	0	0	0	0	0	0	0	0	0	0.167822	0	0	0
miR6149_2	UUGAUACGCACCUGAAUCGGC	nta-miR6149a|sp=Nicotiana_tabacum;nta-miR6149b|sp=Nicotiana_tabacum	Nicotiana_tabacum	0	0	0	0	0	0	0	0.0879124	0	0	0	0	0	0	0	0	0	0	0	0	0	0	0	0	0	0	0	0	0	0	0	0	0	0	0	0	0	0	0	0	0	0	0	0	0	0
miR156_7	CUGACAGAAGAUAGAGAGCAC	gma-miR156e|sp=Glycine_max;smo-miR156b|sp=Selaginella_moellendorffii;mdm-miR156p|sp=Malus_domestica;mdm-miR156q|sp=Malus_domestica;mdm-miR156r|sp=Malus_domestica;mdm-miR156s|sp=Malus_domestica;pab-miR156o|sp=Picea_abies	Picea_abies;Selaginella_moellendorffii;Glycine_max;Malus_domestica	0	0	0	0	0	0.0870691	0	0	0	0	0	0	0	0	0	0	0	0	0	0	0	0	0	0	0	0	0	0	0	0	0	0	0	0	0	0	0	0	0	0	0	0	0	0	0	0
miR1511_1	ACCUAGCUCUGAUACCAUGAA	mdm-miR1511|sp=Malus_domestica	Malus_domestica	0	0	0	0	0	0	0	0	0	0	0	0	0	0	0	0	0	0	0	0	0	0	0	0	0	0	0	0	0	0	0	0	0	0	0	0	0	0	0	0	0	0	0	0	0	0
miR166_1	CGGACCAGGCUUCAUUCCCC	gma-miR166m|sp=Glycine_max	Glycine_max	0	0	0	0	0	0	0	0	0	0	0	0	0	0	0	0	0	0	0	0	0	0	0	0	0	0	0	0	0	0	0	0	0	0	0	0	0	0	0	0	0	0	0	0	0	0
miR11487_1	UAGAGGCAGACUGAGAAGGCC	pab-miR11487a|sp=Picea_abies	Picea_abies	0	0	0	0	0	0	0	0	0	0	0	0	0	0	0	0	0	0	0	0	0	0	0	0	0	0	0	0	0	0	0	0	0	0	0	0	0	0	0	0	0	0	0	0	0	0
miR169_12	UAGCCAAGGAUGACUUGCCUGC	bna-miR169g|sp=Brassica_napus;bna-miR169h|sp=Brassica_napus;bna-miR169i|sp=Brassica_napus;bna-miR169j|sp=Brassica_napus;bna-miR169k|sp=Brassica_napus;bna-miR169l|sp=Brassica_napus;vvi-miR169e|sp=Vitis_vinifera;ppe-miR169f|sp=Prunus_persica;ppe-miR169g|sp=Prunus_persica;ppe-miR169h|sp=Prunus_persica;ppe-miR169i|sp=Prunus_persica;ppe-miR169j|sp=Prunus_persica	Prunus_persica;Vitis_vinifera;Brassica_napus	0	0	0	0	0	0	0	0	0	0	0	0	0	0	0	0	0	0	0	0	0	0	0	0	0	0	0	0	0	0	0	0	0	0	0	0	0	0	0	0	0	0	0	0	0	0
miR1508_3	UAGAAAGGGAAAUAGCAGUUG	gma-miR1508b|sp=Glycine_max;gso-miR1508a|sp=Glycine_soja;gma-miR1508c|sp=Glycine_max	Glycine_soja;Glycine_max	0	0	0	0	0	0	0	0	0	0	0	0	0	0	0	0	0	0	0	0	0	0	0	0	0	0	0	0	0	0	0	0	0	0	0	0	0	0	0	0	0	0	0	0	0	0
miR1314_1	CCGGCCUCGAAUGUUAGGAGAA	pde-miR1314|sp=Pinus_densata	Pinus_densata	0	0	0	0	0	0	0	0	0	0	0	0	0	0	0	0	0	0	0	0	0	0	0	0	0	0	0	0	0	0	0	0	0	0	0	0	0	0	0	0	0	0	0	0	0	0
miR166_7	UCGGACCAGGCUUCAUUCCUU	ptc-miR166n|sp=Populus_trichocarpa;ptc-miR166o|sp=Populus_trichocarpa;ptc-miR166q|sp=Populus_trichocarpa;pab-miR166b|sp=Picea_abies;lus-miR166f|sp=Linum_usitatissimum;bdi-miR166j|sp=Brachypodium_distachyon;ata-miR166c-3p|sp=Aegilops_tauschii	Aegilops_tauschii;Picea_abies;Brachypodium_distachyon;Linum_usitatissimum;Populus_trichocarpa	0	0	0	0	0	0	0	0.0879124	0	0	0	0	0	0	0	0	0	0	0	0	0	0	0	0	0	0	0	0	0	0	0	0	0	0	0	0	0	0	0	0	0	0	0	0	0	0
miR5083_1	AGACUACAAUUAUCUGAUCA	osa-miR5083|sp=Oryza_sativa	Oryza_sativa	0	0	0	0	0	0	0	0	0	0	0	0	0	0	0	0	0	0	0	0	0	0	0	0	0	0	0	0	0	0	0	0	0	0	0	0	0	0	0	0	0	0	0	0	0	0
miR5054_1	UCCCCACGGUCGGCGCCA	bdi-miR5054|sp=Brachypodium_distachyon	Brachypodium_distachyon	0	0	0	0	0	0	0	0.0879124	0	0	0	0	0	0	0	0	0	0	0	0	0	0	0	0	0	0	0	0	0	0	0	0	0	0	0	0	0	0	0	0	0	0	0	0	0	0
miR2118_2	UUGCCGAUUCCACCCAUUCCU	gma-miR2118a-3p|sp=Glycine_max;gma-miR2118b-3p|sp=Glycine_max	Glycine_max	0	0	0	0	0	0	0	0	0	0	0	0	0	0	0	0	0	0	0	0	0	0	0	0	0	0	0	0	0	0	0	0	0	0	0	0	0	0	0	0	0	0	0	0	0	0
miR396_16	UUCCACGGCUUUCUUGAACUU	ptc-miR396g-5p|sp=Populus_trichocarpa;pab-miR396b|sp=Picea_abies;pab-miR396c|sp=Picea_abies;tcc-miR396d|sp=Theobroma_cacao;pab-miR396i|sp=Picea_abies;pab-miR396j|sp=Picea_abies;pab-miR396k|sp=Picea_abies;pab-miR396l|sp=Picea_abies;pab-miR396m|sp=Picea_abies;pab-miR396n|sp=Picea_abies;pab-miR396o|sp=Picea_abies;pab-miR396p|sp=Picea_abies;pab-miR396q|sp=Picea_abies;pab-miR396r|sp=Picea_abies;pab-mi…	Theobroma_cacao;Picea_abies;Populus_trichocarpa	0	0	0	0	0	0	0	0	0	0	0	0	0	0	0	0	0	0	0	0	0	0	0	0	0	0	0	0	0	0	0	0	0	0	0	0	0	0	0	0	0	0	0	0	0	0
miR1425_1	UAGGAUUCAAUCCUUGCUGCU	osa-miR1425-5p|sp=Oryza_sativa	Oryza_sativa	0	0	0	0	0	0.0870691	0	0	0	0	0	0	0	0	0	0	0	0	0	0	0	0	0	0	0	0	0	0	0	0	0	0	0	0	0	0	0	0	0	0	0	0	0	0	0	0
miR159_1	UUGGAAAGAAGGGAGCUCUAC	sly-miR159b|sp=Solanum_lycopersicum	Solanum_lycopersicum	0	0	0	0	0	0	0	0	0	0	0	0	0	0	0	0	0	0	0	0	0	0	0	0	0	0	0	0	0	0	0	0	0	0	0	0	0	0	0	0	0	0	0	0	0	0
miR403_1	UUAGAUUCACGCACAAACUCGU	cas-miR403|sp=Camelina_sativa	Camelina_sativa	0	0	0	0	0	0	0	0	0	0	0	0	0	0	0	0	0	0	0	0	0	0	0	0	0	0	0.0946239	0	0	0	0	0	0	0	0	0	0	0	0	0	0	0	0	0	0	0
miR159_1	UUUGGAUUGAAGGGAGCUCUC	lus-miR159b|sp=Linum_usitatissimum	Linum_usitatissimum	0	0	0	0	0	0	0	0	0	0	0	0	0	0	0	0	0	0	0	0	0	0	0	0	0	0	0	0	0	0	0	0	0	0	0	0	0	0	0	0	0	0	0	0	0	0
miR482_1	UCUUUCCUACUCCACCCAUUCC	ppe-miR482f|sp=Prunus_persica	Prunus_persica	0	0	0	0	0	0	0	0	0	0	0	0	0	0	0	0	0	0	0	0	0	0	0	0	0	0	0	0	0	0	0	0	0	0	0	0	0	0	0	0	0	0	0	0	0	0
miR172_14	AGAAUCUUGAUGAUGCUGCAG	ath-miR172c|sp=Arabidopsis_thaliana;ath-miR172d-3p|sp=Arabidopsis_thaliana;aly-miR172c-3p|sp=Arabidopsis_lyrata;aly-miR172d-3p|sp=Arabidopsis_lyrata;bna-miR172d|sp=Brassica_napus;nta-miR172a|sp=Nicotiana_tabacum;mdm-miR172m|sp=Malus_domestica;mdm-miR172n|sp=Malus_domestica;mdm-miR172o|sp=Malus_domestica;cme-miR172e|sp=Cucumis_melo;lja-miR172a|sp=Lotus_japonicus;aly-miR172f-3p|sp=Arabidopsis_lyrat…	Cucumis_melo;Brassica_rapa;Nicotiana_tabacum;Malus_domestica;Lotus_japonicus;Arabidopsis_thaliana;Arabidopsis_lyrata;Solanum_lycopersicum;Brassica_napus	0	0	0	0	0	0	0	0	0	0	0	0	0	0	0	0	0	0	0	0	0	0	0	0	0	0	0	0	0	0	0	0	0	0	0	0	0	0	0	0	0	0	0	0	0	0
miR168_11	CCCGCCUUGCAUCAACUGAAU	ath-miR168a-3p|sp=Arabidopsis_thaliana;ptc-miR168a-3p|sp=Populus_trichocarpa;ptc-miR168b-3p|sp=Populus_trichocarpa;aly-miR168a-3p|sp=Arabidopsis_lyrata;mtr-miR168c-3p|sp=Medicago_truncatula;sly-miR168b-3p|sp=Solanum_lycopersicum;bra-miR168b-3p|sp=Brassica_rapa;bra-miR168c-3p|sp=Brassica_rapa;fve-miR168-3p|sp=Fragaria_vesca;cas-miR168|sp=Camelina_sativa;csi-miR168-3p|sp=Citrus_sinensis	Medicago_truncatula;Brassica_rapa;Arabidopsis_thaliana;Citrus_sinensis;Camelina_sativa;Arabidopsis_lyrata;Solanum_lycopersicum;Populus_trichocarpa;Fragaria_vesca	0	0	0	0	0	0	0	0	0	0	0	0	0	0	0	0	0	0	0	0	0	0	0	0	0	0	0	0	0	0	0	0	0	0	0	0	0	0	0	0	0	0	0	0	0	0
miR11504_1	UCAACAUGAGGAGGAGCUCAUU	pab-miR11504|sp=Picea_abies	Picea_abies	0	0	0	0	0	0	0	0	0	0	0	0	0	0	0	0	0	0	0	0	0	0	0	0	0	0	0	0	0	0	0	0	0	0	0	0	0	0	0	0	0	0	0	0	0	0
miR1509_2	UUAAUCAAGGAAAUCACGGUCG	gma-miR1509a|sp=Glycine_max;gso-miR1509a|sp=Glycine_soja	Glycine_soja;Glycine_max	0	0	0	0	0	0	0	0	0	0	0	0	0	0	0	0	0	0	0	0	0	0	0	0	0	0	0	0	0	0	0	0	0	0	0	0	0	0	0	0	0	0	0	0	0	0
miR166_16	GGAAUGUUGUCUGGCUCGAGG	osa-miR166d-5p|sp=Oryza_sativa;zma-miR166c-5p|sp=Zea_mays;gma-miR166a-5p|sp=Glycine_max;mtr-miR166g-5p|sp=Medicago_truncatula;csi-miR166e-5p|sp=Citrus_sinensis;csi-miR166a-5p|sp=Citrus_sinensis;aly-miR166a-5p|sp=Arabidopsis_lyrata;aly-miR166c-5p|sp=Arabidopsis_lyrata;aly-miR166d-5p|sp=Arabidopsis_lyrata;gma-miR166c-5p|sp=Glycine_max;bdi-miR166e-5p|sp=Brachypodium_distachyon;gma-miR166l|sp=Glycine…	Medicago_truncatula;Vriesea_carinata;Glycine_max;Solanum_tuberosum;Brachypodium_distachyon;Citrus_sinensis;Camelina_sativa;Arabidopsis_lyrata;Zea_mays;Oryza_sativa;Eugenia_uniflora	0	0	0	0	0	0	0	0	0	0.0595626	0	0	0	0	0	0	0	0	0	0	0	0	0	0	0	0	0	0	0	0	0	0	0	0	0	0	0	0	0	0	0	0	0	0	0	0
miR165/166_6	UCGGACCAGGCUUCAUCCCCC	ath-miR165a-3p|sp=Arabidopsis_thaliana;ath-miR165b|sp=Arabidopsis_thaliana;bna-miR166f|sp=Brassica_napus;lus-miR166b|sp=Linum_usitatissimum;cas-miR165a|sp=Camelina_sativa;aof-miR166c|sp=Asparagus_officinalis	Camelina_sativa;Linum_usitatissimum;Arabidopsis_thaliana;Asparagus_officinalis;Brassica_napus	0.112581	0	0	0	0	0	0	0	0	0	0	0	0	0	0	0	0	0	0	0	0	0	0	0	0	0	0	0	0	0	0	0	0	0	0	0	0	0	0	0	0	0	0	0	0	0
miR9653_1	UGGCCAAGGUCUCUUGAGGCU	tae-miR9653b|sp=Triticum_aestivum	Triticum_aestivum	0.112581	0	0	0	0	0	0	0	0	0	0	0	0	0	0	0	0	0	0	0	0	0	0	0	0	0	0	0	0	0	0	0	0	0	0	0	0	0	0	0	0	0	0	0	0	0
miR166_6	UCGGACCAGGCUUCAUUCC	vvi-miR166a|sp=Vitis_vinifera;vvi-miR166b|sp=Vitis_vinifera;hbr-miR166a|sp=Hevea_brasiliensis;pde-miR166a|sp=Pinus_densata;pde-miR166b|sp=Pinus_densata;mes-miR166j|sp=Manihot_esculenta	Hevea_brasiliensis;Manihot_esculenta;Vitis_vinifera;Pinus_densata	0	0	0	0	0	0	0	0	0	0	0	0	0	0	0	0	0	0	0	0	0	0	0	0	0	0	0	0	0	0	0	0	0	0	0	0	0	0	0	0	0	0	0	0	0	0
miR3954_1	UUGGACAGAGAAAUCACGGUCA	csi-miR3954b-5p|sp=Citrus_sinensis	Citrus_sinensis	0	0	0	0	0	0	0.0693062	0	0	0	0	0	0	0	0	0	0	0	0	0	0	0	0	0	0	0	0	0	0	0	0	0	0	0	0	0	0	0	0	0	0	0	0	0	0	0
miR9662_1	UUGAACAUCCCAGAGCCACCG	tae-miR9662a-3p|sp=Triticum_aestivum	Triticum_aestivum	0	0	0	0	0	0	0.0693062	0	0	0	0	0	0	0	0	0	0	0	0	0	0	0	0	0	0	0	0	0	0	0	0	0	0	0	0	0	0	0	0	0	0	0	0	0	0	0
miR162_3	UCGAUAAACCUCUGCAUCCA	zma-miR162-3p|sp=Zea_mays;gma-miR162a|sp=Glycine_max;cas-miR162a|sp=Camelina_sativa	Zea_mays;Camelina_sativa;Glycine_max	0	0	0	0	0	0	0	0	0	0	0	0	0	0	0	0	0	0	0	0	0	0	0	0	0	0	0	0	0.104202	0	0	0	0	0	0	0	0	0	0	0	0	0	0	0	0	0
miR9863_2	UGAGAAGGUAGAUCAUAAUAGC	ata-miR9863a-3p|sp=Aegilops_tauschii;ata-miR9863b-3p|sp=Aegilops_tauschii	Aegilops_tauschii	0	0	0	0	0	0	0	0	0	0	0	0	0	0	0	0	0	0	0	0	0	0	0	0	0	0	0	0	0	0	0	0	0	0	0	0	0	0	0	0	0	0	0	0	0	0
miR11288_1	UGGGAUUUGGCGAAUUGUGGU	fve-miR11288a|sp=Fragaria_vesca	Fragaria_vesca	0	0	0	0	0	0	0	0	0	0	0	0	0	0	0	0	0	0	0	0	0	0	0	0	0	0	0	0	0	0	0	0	0	0	0	0	0	0	0	0	0	0	0	0	0	0
miR11284_1	UUCGUGAUCUGCGAAAGGCUC	fve-miR11284|sp=Fragaria_vesca	Fragaria_vesca	0	0	0	0	0	0	0	0	0	0	0	0	0	0	0	0	0	0	0	0	0	0	0	0	0	0	0	0	0	0	0	0	0	0	0	0	0	0	0	0	0	0	0	0	0	0
miR482_2	UCUUCCCUACACCUCCCAUAC	gso-miR482a|sp=Glycine_soja;gso-miR482b|sp=Glycine_soja	Glycine_soja	0	0	0	0	0	0	0	0	0	0	0	0	0	0	0	0	0	0	0	0	0	0	0	0	0	0	0	0	0	0	0	0	0	0	0	0	0	0	0	0	0	0	0	0	0	0
miR319_1	AGCUGCCGAAUCAUCCAUUCA	osa-miR319a-5p|sp=Oryza_sativa	Oryza_sativa	0	0	0	0.0902369	0	0	0	0	0	0	0	0	0	0	0	0	0	0	0	0	0	0	0	0	0	0	0	0	0	0	0	0	0	0	0	0	0	0	0	0	0	0	0	0	0	0
miR164_6	UGGAGAAGCAGGGCACGUGCU	osa-miR164d|sp=Oryza_sativa;sbi-miR164b|sp=Sorghum_bicolor;zma-miR164f-5p|sp=Zea_mays;bdi-miR164c-5p|sp=Brachypodium_distachyon;cme-miR164a|sp=Cucumis_melo;ata-miR164a-5p|sp=Aegilops_tauschii	Aegilops_tauschii;Cucumis_melo;Brachypodium_distachyon;Sorghum_bicolor;Zea_mays;Oryza_sativa	0	0	0	0.0902369	0	0	0	0	0	0	0	0	0	0	0	0	0	0	0	0	0	0	0	0	0	0	0	0	0	0	0	0	0	0	0	0	0	0	0	0	0	0	0	0	0	0
miR5802_1	AUGGACUGUACUUUGUAAAGCGGA	osa-miR5802|sp=Oryza_sativa	Oryza_sativa	0	0	0	0.0902369	0	0	0	0	0	0	0	0	0	0	0	0	0	0	0	0	0	0	0	0	0	0	0	0	0	0	0	0	0	0	0	0	0	0	0	0	0	0	0	0	0	0
miR1432_1	UCAGGAGAGAUGACACCGACG	ata-miR1432-5p|sp=Aegilops_tauschii	Aegilops_tauschii	0	0	0	0.0902369	0	0	0	0	0	0	0	0	0	0	0	0	0	0	0	0	0	0	0	0	0	0	0	0	0	0	0	0	0	0	0	0	0	0	0	0	0	0	0	0	0	0
miR2916_1	UGGGGACUCGAAGACGAUCAUAU	peu-miR2916|sp=Populus_euphratica	Populus_euphratica	0	0	0	0	0	0	0	0	0	0	0	0	0	0	0	0	0	0	0	0	0	0	0	0	0	0	0	0	0	0	0	0	0	0	0	0	0	0	0	0	0	0	0	0	0	0
miR396_1	CUCCACAGGCUUUCUUGAACUG	sbi-miR396d|sp=Sorghum_bicolor	Sorghum_bicolor	0	0	0	0	0	0	0	0.0879124	0	0	0	0	0	0	0	0	0	0	0	0	0	0	0	0	0	0	0	0	0	0	0	0	0	0	0	0	0	0	0	0	0	0	0	0	0	0
miR156_6	UGACAGAAGAGAGAGAGCAC	ahy-miR156a|sp=Arachis_hypogaea;ath-miR156j|sp=Arabidopsis_thaliana;hpa-miR156a|sp=Helianthus_paradoxus;bdi-miR156j|sp=Brachypodium_distachyon;cas-miR156j|sp=Camelina_sativa;aof-miR156c|sp=Asparagus_officinalis	Arachis_hypogaea;Helianthus_paradoxus;Brachypodium_distachyon;Camelina_sativa;Arabidopsis_thaliana;Asparagus_officinalis	0	0	0	0	0	0	0	0.0879124	0	0	0	0	0	0	0	0	0	0	0	0	0	0	0	0	0	0	0	0	0	0	0	0	0	0	0	0	0	0	0	0	0	0	0	0	0	0
miR9672_2	UACCACGACUGUCAUUAAGCA	tae-miR9672b|sp=Triticum_aestivum;ata-miR9672-3p|sp=Aegilops_tauschii	Aegilops_tauschii;Triticum_aestivum	0	0	0	0	0	0	0	0.0879124	0	0	0	0	0	0	0	0	0	0	0	0	0	0	0	0	0	0	0	0	0	0	0	0	0	0	0	0	0	0	0	0	0	0	0	0	0	0
miR535_3	UGACGAUGAGAGAGAGCACGC	vca-miR535-5p|sp=Vriesea_carinata;fve-miR535a|sp=Fragaria_vesca;fve-miR535b|sp=Fragaria_vesca	Vriesea_carinata;Fragaria_vesca	0	0	0	0	0	0	0	0.0879124	0	0	0	0	0	0	0	0	0	0	0	0	0	0	0	0	0	0	0	0	0	0	0	0	0	0	0	0	0	0	0	0	0	0	0	0	0	0
miR156_12	UUGACAGAAGAUAGAGGGCAC	mtr-miR156g-5p|sp=Medicago_truncatula;cme-miR156e|sp=Cucumis_melo;pab-miR156m|sp=Picea_abies;pab-miR156n|sp=Picea_abies;pab-miR156p|sp=Picea_abies;pab-miR156q|sp=Picea_abies;pab-miR156r|sp=Picea_abies;pab-miR156s|sp=Picea_abies;pab-miR156t|sp=Picea_abies;pab-miR156u|sp=Picea_abies;pab-miR156v|sp=Picea_abies;pab-miR156w|sp=Picea_abies	Medicago_truncatula;Picea_abies;Cucumis_melo	0	0	0	0	0	0	0	0.0879124	0	0	0	0	0	0	0	0	0	0	0	0	0	0	0	0	0	0	0	0	0	0	0	0	0	0	0	0	0	0	0	0	0	0	0	0	0	0
miR167_9	UGAAGCUGCCAGCAUGAUCUGG	ath-miR167d|sp=Arabidopsis_thaliana;rco-miR167c|sp=Ricinus_communis;aly-miR167d-5p|sp=Arabidopsis_lyrata;cca-miR167|sp=Cynara_cardunculus;nta-miR167a|sp=Nicotiana_tabacum;nta-miR167b|sp=Nicotiana_tabacum;nta-miR167c|sp=Nicotiana_tabacum;eun-miR167b-5p|sp=Eugenia_uniflora;pab-miR167b|sp=Picea_abies	Ricinus_communis;Nicotiana_tabacum;Picea_abies;Arabidopsis_thaliana;Arabidopsis_lyrata;Cynara_cardunculus;Eugenia_uniflora	0	0	0	0	0	0	0	0.0879124	0	0	0	0	0	0	0	0	0	0	0	0	0	0	0	0	0	0	0	0	0	0	0	0	0	0	0	0	0	0	0	0	0	0	0	0	0	0
miR156_1	UGACAGAGGAGAGUGAGCAC	vvi-miR156e|sp=Vitis_vinifera	Vitis_vinifera	0	0	0	0	0	0	0	0.0879124	0	0	0	0	0	0	0	0	0	0	0	0	0	0	0	0	0	0	0	0	0	0	0	0	0	0	0	0	0	0	0	0	0	0	0	0	0	0
miR1863_1	AGCUCUGAUACCAUGUUAGAUUAG	osa-miR1863a|sp=Oryza_sativa	Oryza_sativa	0	0	0	0	0	0.0870691	0	0	0	0	0	0	0	0	0	0	0	0	0	0	0	0	0	0	0	0	0	0	0	0	0	0	0	0	0	0	0	0	0	0	0	0	0	0	0	0
miR2111_2	AUCCUCGGGAUACAGAUUACC	bna-miR2111b-3p|sp=Brassica_napus;aly-miR2111b-3p|sp=Arabidopsis_lyrata	Arabidopsis_lyrata;Brassica_napus	0	0	0	0	0	0.0870691	0	0	0	0	0	0	0	0	0	0	0	0	0	0	0	0	0	0	0	0	0	0	0	0	0	0	0	0	0	0	0	0	0	0	0	0	0	0	0	0
miR156_3	CGACAGAAGAGAGUGAGCAC	ath-miR156g|sp=Arabidopsis_thaliana;smo-miR156a|sp=Selaginella_moellendorffii;aly-miR156g-5p|sp=Arabidopsis_lyrata	Arabidopsis_lyrata;Selaginella_moellendorffii;Arabidopsis_thaliana	0	0	0	0	0	0.0870691	0	0	0	0	0	0	0	0	0	0	0	0	0	0	0	0	0	0	0	0	0	0	0	0	0	0	0	0	0	0	0	0	0	0	0	0	0	0	0	0
miR395_18	AUGAAGUGUUUGGGGGAACUC	mtr-miR395a|sp=Medicago_truncatula;sbi-miR395f|sp=Sorghum_bicolor;mtr-miR395c|sp=Medicago_truncatula;mtr-miR395d|sp=Medicago_truncatula;mtr-miR395e|sp=Medicago_truncatula;mtr-miR395f|sp=Medicago_truncatula;mtr-miR395i|sp=Medicago_truncatula;mtr-miR395j|sp=Medicago_truncatula;mtr-miR395l|sp=Medicago_truncatula;mtr-miR395m|sp=Medicago_truncatula;mtr-miR395n|sp=Medicago_truncatula;mtr-miR395o|sp=Med…	Medicago_truncatula;Sorghum_bicolor;Glycine_max;Eugenia_uniflora	0	0	0	0	0	0.0870691	0	0	0	0	0	0	0	0	0	0	0	0	0	0	0	0	0	0	0	0	0	0	0	0	0	0	0	0	0	0	0	0	0	0	0	0	0	0	0	0
miR156_1	UUGACGGAAGAGAGCGAGCAC	fve-miR156j|sp=Fragaria_vesca	Fragaria_vesca	0	0	0	0	0	0.0870691	0	0	0	0	0	0	0	0	0	0	0	0	0	0	0	0	0	0	0	0	0	0	0	0	0	0	0	0	0	0	0	0	0	0	0	0	0	0	0	0
miR156_1	UGUCAGAAGAGAGUGAGCAC	ghr-miR156c|sp=Gossypium_hirsutum	Gossypium_hirsutum	0	0	0	0	0	0.0870691	0	0	0	0	0	0	0	0	0	0	0	0	0	0	0	0	0	0	0	0	0	0	0	0	0	0	0	0	0	0	0	0	0	0	0	0	0	0	0	0
miR156_1	UGACAGAAGAUAGAGAGCGC	csi-miR156d-5p|sp=Citrus_sinensis	Citrus_sinensis	0	0	0	0	0	0.0870691	0	0	0	0	0	0	0	0	0	0	0	0	0	0	0	0	0	0	0	0	0	0	0	0	0	0	0	0	0	0	0	0	0	0	0	0	0	0	0	0
miR396_3	GCUCAAGAAAGCUGUGGGAAA	ath-miR396b-3p|sp=Arabidopsis_thaliana;aly-miR396b-3p|sp=Arabidopsis_lyrata;bra-miR396-3p|sp=Brassica_rapa	Brassica_rapa;Arabidopsis_lyrata;Arabidopsis_thaliana	0	0	0	0	0	0.0870691	0	0	0	0	0	0	0	0	0	0	0	0	0	0	0	0	0	0	0	0	0	0	0	0	0	0	0	0	0	0	0	0	0	0	0	0	0	0	0	0
miR169_1	UGAGCCAAAGAUGACUUGCCG	bna-miR169m|sp=Brassica_napus	Brassica_napus	0	0	0	0	0	0.0870691	0	0	0	0	0	0	0	0	0	0	0	0	0	0	0	0	0	0	0	0	0	0	0	0	0	0	0	0	0	0	0	0	0	0	0	0	0	0	0	0
miR399_22	UGCCAAAGGAGAUUUGCCCGG	ath-miR399f|sp=Arabidopsis_thaliana;ptc-miR399b|sp=Populus_trichocarpa;bna-miR399a|sp=Brassica_napus;vvi-miR399e|sp=Vitis_vinifera;rco-miR399b|sp=Ricinus_communis;rco-miR399c|sp=Ricinus_communis;aly-miR399a-3p|sp=Arabidopsis_lyrata;aly-miR399h-3p|sp=Arabidopsis_lyrata;csi-miR399a-3p|sp=Citrus_sinensis;tcc-miR399b|sp=Theobroma_cacao;tcc-miR399d|sp=Theobroma_cacao;bna-miR399b|sp=Brassica_napus;lus-…	Ricinus_communis;Cucumis_melo;Theobroma_cacao;Manihot_esculenta;Brachypodium_distachyon;Citrus_sinensis;Vitis_vinifera;Arabidopsis_lyrata;Linum_usitatissimum;Arabidopsis_thaliana;Populus_trichocarpa;Brassica_napus	0	0	0	0	0	0.0870691	0	0	0	0	0	0	0	0	0	0	0	0	0	0	0	0	0	0	0	0	0	0	0	0	0	0	0	0	0	0	0	0	0	0	0	0	0	0	0	0
miR395_99	CUGAAGUGUUUGGGGGAACUC	ath-miR395a|sp=Arabidopsis_thaliana;ath-miR395d|sp=Arabidopsis_thaliana;ath-miR395e|sp=Arabidopsis_thaliana;ptc-miR395b|sp=Populus_trichocarpa;ptc-miR395c|sp=Populus_trichocarpa;ptc-miR395d|sp=Populus_trichocarpa;ptc-miR395e|sp=Populus_trichocarpa;ptc-miR395f|sp=Populus_trichocarpa;ptc-miR395g|sp=Populus_trichocarpa;ptc-miR395h|sp=Populus_trichocarpa;ptc-miR395i|sp=Populus_trichocarpa;ptc-miR395j…	Ricinus_communis;Cucumis_melo;Amborella_trichopoda;Nicotiana_tabacum;Brassica_rapa;Glycine_max;Malus_domestica;Theobroma_cacao;Manihot_esculenta;Solanum_tuberosum;Arabidopsis_thaliana;Citrus_sinensis;Brassica_napus;Camelina_sativa;Vitis_vinifera;Linum_usitatissimum;Arabidopsis_lyrata;Prunus_persica;Populus_trichocarpa;Vigna_unguiculata	0	0	0	0	0	0	0	0	0	0	0	0	0	0	0	0	0	0	0	0	0	0	0	0	0	0	0	0	0	0	0	0	0	0	0	0	0	0	0	0	0	0	0	0	0	0
miR165_2	GAAUGUUGUUUGGAUCGAGG	aly-miR165b-5p|sp=Arabidopsis_lyrata;cas-miR165b|sp=Camelina_sativa	Camelina_sativa;Arabidopsis_lyrata	0	0	0	0	0	0	0	0	0	0	0	0	0	0	0	0	0	0	0	0	0	0	0	0	0	0	0	0	0	0	0	0	0	0	0	0	0	0	0	0	0	0	0	0	0	0
miR173_4	UUCGCUUGCAGAGAGAAAUCAC	ath-miR173-5p|sp=Arabidopsis_thaliana;aly-miR173a-5p|sp=Arabidopsis_lyrata;aly-miR173b-5p|sp=Arabidopsis_lyrata;cas-miR173|sp=Camelina_sativa	Camelina_sativa;Arabidopsis_lyrata;Arabidopsis_thaliana	0	0	0	0	0	0	0	0	0	0	0	0	0	0	0	0	0	0	0	0	0	0	0	0	0	0	0	0	0	0	0	0	0	0	0	0	0	0	0	0	0	0	0	0	0	0
miR8155_1	GUAACCUGGCUCUGAUACCA	aof-miR8155|sp=Asparagus_officinalis	Asparagus_officinalis	0	0	0	0	0	0	0	0	0	0	0	0	0	0	0	0	0	0	0	0	0	0	0	0	0	0	0	0	0	0	0	0	0	0	0	0	0	0	0	0	0	0	0	0	0	0
miR529_1	AGAAGAGAGAGAGUACAGCUU	osa-miR529b|sp=Oryza_sativa	Oryza_sativa	0	0	0	0	0	0	0	0	0	0	0	0	0	0	0	0	0	0	0	0	0	0	0	0	0	0	0	0	0	0	0	0	0	0	0	0	0	0	0	0	0	0	0	0	0	0
miR1024_2	UCUGGUUGGAUUGUAGGCCUC	ppt-miR1024a|sp=Physcomitrella_patens;ppt-miR1024b|sp=Physcomitrella_patens	Physcomitrella_patens	0	0	0	0	0	0	0	0	0	0	0	0	0	0	0	0	0	0	0	0	0	0	0	0	0	0	0	0	0	0	0	0	0	0	0	0	0	0	0	0	0	0	0	0	0	0
miR172_1	AGAAUCCUGAUGAUGCUGCAU	tcc-miR172d|sp=Theobroma_cacao	Theobroma_cacao	0	0	0	0	0	0	0	0	0	0	0	0	0	0	0	0	0	0	0	0	0	0	0	0	0	0	0	0	0	0	0	0	0	0	0	0	0	0	0	0	0	0	0	0	0	0
miR1313_4	UACCACUGAAAUUAUUGUUCGA	pab-miR1313a|sp=Picea_abies;pab-miR1313b|sp=Picea_abies;pab-miR1313c|sp=Picea_abies;pab-miR1313d|sp=Picea_abies	Picea_abies	0	0	0	0	0	0	0	0	0	0	0	0	0	0	0	0	0	0	0	0	0	0	0	0	0	0	0	0	0	0	0	0	0	0	0	0	0	0	0	0	0	0	0	0	0	0
miR946_3	UGUGGAUAUAGGAGGGUUAGU	pab-miR946a|sp=Picea_abies;pab-miR946b|sp=Picea_abies;pab-miR946f|sp=Picea_abies	Picea_abies	0	0	0	0	0	0	0	0	0	0	0	0	0	0	0	0	0	0	0	0	0	0	0	0	0	0	0	0	0	0	0	0	0	0	0	0	0	0	0	0	0	0	0	0	0	0
miR11443_1	AUUUGAGAGUUGGAAUGGGCAG	pab-miR11443|sp=Picea_abies	Picea_abies	0	0	0	0	0	0	0	0	0	0	0	0	0	0	0	0	0	0	0	0	0	0	0	0	0	0	0	0	0	0	0	0	0	0	0	0	0	0	0	0	0	0	0	0	0	0
miR1312_1	UAAUUGGGAGAGAAAAUUGCC	pab-miR1312c|sp=Picea_abies	Picea_abies	0	0	0	0	0	0	0	0	0	0	0	0	0	0	0	0	0	0	0	0	0	0	0	0	0	0	0	0	0	0	0	0	0	0	0	0	0	0	0	0	0	0	0	0	0	0
miR3693_4	UUGAACUGCUUAUAGAUGGGC	pab-miR3693d|sp=Picea_abies;pab-miR3693e|sp=Picea_abies;pab-miR3693f|sp=Picea_abies;pab-miR3693g|sp=Picea_abies	Picea_abies	0	0	0	0	0	0	0	0	0	0	0	0	0	0	0	0	0	0	0	0	0	0	0	0	0	0	0	0	0	0	0	0	0	0	0	0	0	0	0	0	0	0	0	0	0	0
miR472_1	UUUUCCCUACUCCACCCAUCCC	ptc-miR472a|sp=Populus_trichocarpa	Populus_trichocarpa	0	0	0	0	0	0	0	0	0	0	0	0	0	0	0	0	0	0	0	0	0	0	0	0	0	0	0	0	0	0	0	0	0	0	0	0	0	0	0	0	0	0	0	0	0	0
miR160_1	UGCCUGGCUCCCUGUAUGCUU	csi-miR160c-5p|sp=Citrus_sinensis	Citrus_sinensis	0	0	0	0	0	0	0	0	0	0	0	0	0	0	0	0	0	0	0	0	0	0	0	0	0	0	0	0	0	0	0	0	0	0	0	0	0	0	0	0	0	0	0	0	0	0
miR160_100	UGCCUGGCUCCCUGUAUGCCA	ath-miR160a-5p|sp=Arabidopsis_thaliana;ath-miR160b|sp=Arabidopsis_thaliana;ath-miR160c-5p|sp=Arabidopsis_thaliana;osa-miR160a-5p|sp=Oryza_sativa;osa-miR160b-5p|sp=Oryza_sativa;osa-miR160c-5p|sp=Oryza_sativa;osa-miR160d-5p|sp=Oryza_sativa;zma-miR160a-5p|sp=Zea_mays;zma-miR160c-5p|sp=Zea_mays;zma-miR160d-5p|sp=Zea_mays;zma-miR160b-5p|sp=Zea_mays;zma-miR160e|sp=Zea_mays;sbi-miR160d|sp=Sorghum_bicolo…	Cucumis_melo;Brassica_rapa;Picea_abies;Linum_usitatissimum;Arabidopsis_lyrata;Aquilegia_caerulea;Zea_mays;Asparagus_officinalis;Prunus_persica;Cynara_cardunculus;Brassica_napus;Ricinus_communis;Medicago_truncatula;Malus_domestica;Sorghum_bicolor;Vitis_vinifera;Arabidopsis_thaliana;Oryza_sativa;Solanum_lycopersicum;Populus_trichocarpa;Vigna_unguiculata;Fragaria_vesca;Nicotiana_tabacum;Selaginella_…	0	0	0	0	0	0	0	0	0	0	0	0	0	0	0	0	0	0	0	0	0	0	0	0	0	0	0	0	0	0	0	0	0	0	0	0	0	0	0	0	0	0	0	0	0	0
miR4995_1	AGGCAGUGGCUUGGUUAAGGG	gma-miR4995|sp=Glycine_max	Glycine_max	0	0	0	0	0	0	0	0	0	0	0	0	0	0	0	0	0	0	0	0	0	0	0	0	0	0	0	0	0	0	0	0	0	0	0	0	0	0	0	0	0	0	0	0	0	0
miR319_8	UUGGACUGAAGGGAGCUCCU	gma-miR319c|sp=Glycine_max;ptc-miR319e|sp=Populus_trichocarpa;ptc-miR319f|sp=Populus_trichocarpa;ptc-miR319g|sp=Populus_trichocarpa;ptc-miR319h|sp=Populus_trichocarpa;cme-miR319c|sp=Cucumis_melo;cme-miR319d|sp=Cucumis_melo;stu-miR319b|sp=Solanum_tuberosum	Cucumis_melo;Solanum_tuberosum;Glycine_max;Populus_trichocarpa	0	0	0	0	0	0	0	0	0	0	0	0	0	0	0	0	0	0	0	0	0	0	0	0	0	0	0	0	0	0	0	0	0	0	0	0	0	0	0	0	0	0	0	0	0	0
miR11500_1	UAUGCCUGCUUGUAGAUCUGUU	pab-miR11500|sp=Picea_abies	Picea_abies	0	0	0	0	0	0	0	0	0	0	0	0	0	0	0	0	0	0	0	0	0	0	0	0	0	0	0	0	0	0	0	0	0	0	0	0	0	0	0	0	0	0	0	0	0	0
miR159_1	AUUGGAUUGAAGGGAGCUCUC	fve-miR159b|sp=Fragaria_vesca	Fragaria_vesca	0	0	0	0	0	0	0	0	0	0	0	0	0	0	0	0	0	0	0	0	0	0	0	0	0	0	0	0	0	0	0	0	0	0	0	0	0	0	0	0	0	0	0	0	0	0
miR169_42	CAGCCAAGGAUGACUUGCCGA	ath-miR169a-5p|sp=Arabidopsis_thaliana;osa-miR169a|sp=Oryza_sativa;zma-miR169a-5p|sp=Zea_mays;zma-miR169b-5p|sp=Zea_mays;sbi-miR169a|sp=Sorghum_bicolor;mtr-miR169a|sp=Medicago_truncatula;ptc-miR169a|sp=Populus_trichocarpa;ptc-miR169b-5p|sp=Populus_trichocarpa;ptc-miR169c|sp=Populus_trichocarpa;bna-miR169a|sp=Brassica_napus;bna-miR169b|sp=Brassica_napus;vvi-miR169f|sp=Vitis_vinifera;vvi-miR169g|sp…	Aegilops_tauschii;Medicago_truncatula;Nicotiana_tabacum;Glycine_max;Theobroma_cacao;Manihot_esculenta;Brachypodium_distachyon;Camelina_sativa;Sorghum_bicolor;Vitis_vinifera;Arabidopsis_lyrata;Linum_usitatissimum;Arabidopsis_thaliana;Zea_mays;Oryza_sativa;Solanum_lycopersicum;Populus_trichocarpa;Brassica_napus	0	0	0.074603	0	0	0	0	0	0	0	0	0	0	0	0	0	0	0	0	0	0	0	0	0	0	0	0	0	0	0	0	0	0	0	0	0	0	0	0	0	0	0	0	0	0	0
miR169_59	UAGCCAAGGAUGACUUGCCUG	ath-miR169h|sp=Arabidopsis_thaliana;ath-miR169i|sp=Arabidopsis_thaliana;ath-miR169j|sp=Arabidopsis_thaliana;ath-miR169k|sp=Arabidopsis_thaliana;ath-miR169l|sp=Arabidopsis_thaliana;ath-miR169m|sp=Arabidopsis_thaliana;ath-miR169n|sp=Arabidopsis_thaliana;osa-miR169h|sp=Oryza_sativa;osa-miR169i-5p.1|sp=Oryza_sativa;osa-miR169j|sp=Oryza_sativa;osa-miR169k|sp=Oryza_sativa;osa-miR169l|sp=Oryza_sativa;os…	Aegilops_tauschii;Cucumis_melo;Malus_domestica;Gossypium_herbaceum;Theobroma_cacao;Manihot_esculenta;Brachypodium_distachyon;Gossypium_hirsutum;Camelina_sativa;Sorghum_bicolor;Arabidopsis_lyrata;Linum_usitatissimum;Arabidopsis_thaliana;Aquilegia_caerulea;Zea_mays;Oryza_sativa;Solanum_lycopersicum;Populus_trichocarpa	0	0	0	0	0	0	0	0	0	0	0	0	0	0	0	0	0	0	0	0	0	0	0	0	0	0	0	0	0	0	0	0	0	0	0	0	0	0	0	0	0	0	0	0	0	0
miR165_2	UCGGACCAGGCUUCAUCCCC	aly-miR165a-3p|sp=Arabidopsis_lyrata;aly-miR165b-3p|sp=Arabidopsis_lyrata	Arabidopsis_lyrata	0	0	0	0	0	0	0	0	0	0	0	0	0	0	0	0	0	0	0	0	0	0	0	0	0	0	0	0	0	0	0	0	0	0	0	0	0	0	0	0	0	0	0	0	0	0
miR5538_1	ACUGAACUCAAUCACUUGCUGC	osa-miR5538|sp=Oryza_sativa	Oryza_sativa	0	0	0	0	0	0	0.0693062	0	0	0	0	0	0	0	0	0	0	0	0	0	0	0	0	0	0	0	0	0	0	0	0	0	0	0	0	0	0	0	0	0	0	0	0	0	0	0
miR9674_1	GUAAGAUGGCUGAUGCUAUGG	ata-miR9674a-3p|sp=Aegilops_tauschii	Aegilops_tauschii	0	0	0	0	0	0	0.0693062	0	0	0	0	0	0	0	0	0	0	0	0	0	0	0	0	0	0	0	0	0	0	0	0	0	0	0	0	0	0	0	0	0	0	0	0	0	0	0
miR482_1	UCCCUACUCCACCCAUGCCAUA	csi-miR482d-3p|sp=Citrus_sinensis	Citrus_sinensis	0	0	0	0	0	0	0.0693062	0	0	0	0	0	0	0	0	0	0	0	0	0	0	0	0	0	0	0	0	0	0	0	0	0	0	0	0	0	0	0	0	0	0	0	0	0	0	0
miR2109_1	UGCGAGUGUCUUCACCUCUGAA	fve-miR2109|sp=Fragaria_vesca	Fragaria_vesca	0	0	0	0	0	0	0	0	0	0	0	0	0	0	0	0	0	0	0	0	0	0	0	0	0	0	0	0	0	0	0	0	0	0	0	0	0	0	0	0	0	0	0	0	0	0
miR319_7	UUGGACUGAAGGGAGCUCCUU	ath-miR319c|sp=Arabidopsis_thaliana;pvu-miR319c|sp=Phaseolus_vulgaris;rco-miR319d|sp=Ricinus_communis;aly-miR319c-3p|sp=Arabidopsis_lyrata;aly-miR319d-3p|sp=Arabidopsis_lyrata;mes-miR319g|sp=Manihot_esculenta;sly-miR319c-3p|sp=Solanum_lycopersicum	Ricinus_communis;Phaseolus_vulgaris;Manihot_esculenta;Arabidopsis_thaliana;Arabidopsis_lyrata;Solanum_lycopersicum	0	0	0	0	0	0	0	0	0	0	0	0	0	0	0	0	0	0	0	0	0	0	0	0	0	0	0	0	0	0	0	0	0	0	0	0	0	0	0	0	0	0	0	0	0	0
miR482_4	UUUCCAAUUCCACCCAUUCCUA	sly-miR482a|sp=Solanum_lycopersicum;stu-miR482a-3p|sp=Solanum_tuberosum;nta-miR482a|sp=Nicotiana_tabacum;nta-miR482c|sp=Nicotiana_tabacum	Solanum_tuberosum;Solanum_lycopersicum;Nicotiana_tabacum	0	0	0	0	0	0	0	0	0	0	0	0	0	0	0	0	0	0	0	0	0	0	0	0	0	0	0	0	0	0	0	0	0	0	0	0	0	0	0	0	0	0	0	0	0	0
miR156_2	UGACAGAAGAGAGUGAGCACU	gma-miR156q|sp=Glycine_max;gma-miR156s|sp=Glycine_max	Glycine_max	0	0	0	0	0	0	0	0	0	0	0	0.0652229	0	0	0	0	0	0	0	0	0	0	0	0	0	0	0	0	0	0	0	0	0	0	0	0	0	0	0	0	0	0	0	0	0	0
miR172_14	GGAAUCUUGAUGAUGCUGCAG	ptc-miR172g-3p|sp=Populus_trichocarpa;ptc-miR172h-3p|sp=Populus_trichocarpa;vvi-miR172c|sp=Vitis_vinifera;gma-miR172c|sp=Glycine_max;rco-miR172|sp=Ricinus_communis;lus-miR172e|sp=Linum_usitatissimum;lus-miR172i|sp=Linum_usitatissimum;mdm-miR172l|sp=Malus_domestica;cme-miR172a|sp=Cucumis_melo;mes-miR172e|sp=Manihot_esculenta;mes-miR172f|sp=Manihot_esculenta;stu-miR172d-3p|sp=Solanum_tuberosum;ppe-…	Ricinus_communis;Cucumis_melo;Glycine_max;Malus_domestica;Manihot_esculenta;Solanum_tuberosum;Solanum_lycopersicum;Vitis_vinifera;Linum_usitatissimum;Prunus_persica;Populus_trichocarpa	0	0	0	0	0	0	0	0	0	0	0	0	0	0	0	0	0	0	0	0	0	0	0	0	0	0	0	0	0	0	0	0	0	0	0	0	0	0	0	0	0	0	0	0	0	0
miR5246_1	UUGCAGACAGCUUUGAAGGUU	mtr-miR5246|sp=Medicago_truncatula	Medicago_truncatula	0	0	0	0	0	0	0	0	0	0	0	0	0	0	0	0	0	0	0	0	0	0	0	0	0	0	0	0	0	0	0	0	0	0	0	0	0	0	0	0	0	0	0	0	0	0
miR482_1	UAUGGGGGGAUUGGGAAGGAA	gma-miR482e|sp=Glycine_max	Glycine_max	0	0	0	0	0	0	0	0	0.0606843	0	0	0	0	0	0	0	0	0	0	0	0	0	0	0	0	0	0	0	0	0	0	0	0	0	0	0	0	0	0	0	0	0	0	0	0	0
miR858_1	UUCGUUGUCUGUUCGACCUGA	mdm-miR858|sp=Malus_domestica	Malus_domestica	0	0	0	0	0	0	0	0	0	0	0	0	0	0	0	0	0	0	0	0	0	0	0	0	0	0	0	0	0	0	0	0	0	0	0	0	0	0	0	0	0	0	0	0	0	0
miR482_2	UCUUCCCUACACCUCCCAUACC	gma-miR482b-3p|sp=Glycine_max;gma-miR482d-3p|sp=Glycine_max	Glycine_max	0	0	0	0	0	0	0	0	0	0	0	0	0	0	0	0	0	0	0	0	0	0	0	0	0	0	0	0	0	0	0	0	0	0	0	0	0	0	0	0	0	0	0	0	0	0
miR5139_2	AAACCUGGCUCUGAUACCA	rgl-miR5139|sp=Rehmannia_glutinosa;cas-miR5139|sp=Camelina_sativa	Camelina_sativa;Rehmannia_glutinosa	0	0	0	0	0	0	0	0	0	0	0	0	0	0	0	0	0	0	0	0	0	0	0	0	0	0	0	0	0	0	0	0	0	0	0	0	0	0	0	0	0	0	0	0	0	0
miR156_1	UGACAGAAGAGAGUGAGUAC	hci-miR156a|sp=Helianthus_ciliaris	Helianthus_ciliaris	0	0	0	0	0	0	0	0	0	0	0	0	0	0	0	0	0	0	0	0	0	0	0	0	0	0	0	0	0	0	0	0	0	0	0	0	0	0	0	0	0	0	0	0	0	0
miR11431_2	UAACUAAUGCAUUCAACUGUCC	pab-miR11431b|sp=Picea_abies;pab-miR11431c|sp=Picea_abies	Picea_abies	0	0	0	0	0	0	0	0	0	0	0	0	0	0	0	0	0	0	0	0	0	0	0	0	0	0	0	0	0	0	0	0	0	0	0	0	0	0	0	0	0	0	0	0	0	0
miR2109_1	GGAGGCGUAGAUACUCACACC	gma-miR2109-3p|sp=Glycine_max	Glycine_max	0	0	0	0	0	0	0	0	0	0	0	0	0	0	0	0	0	0	0	0	0	0	0	0	0	0	0	0	0	0	0	0	0	0	0	0	0	0	0	0	0	0	0	0	0	0
miR2118/2218_3	UUGCCGAUUCCACCCAUUCCUA	pvu-miR2118|sp=Phaseolus_vulgaris;gso-miR2218|sp=Glycine_soja;vun-miR2118|sp=Vigna_unguiculata	Glycine_soja;Phaseolus_vulgaris;Vigna_unguiculata	0	0	0	0	0	0	0	0	0	0	0	0	0	0	0	0	0	0	0	0	0	0	0	0	0	0	0	0	0	0	0	0	0	0	0	0	0	0	0	0	0	0	0	0	0	0
miR3515_1	AAUGUAGAAAAUGAACGGUAU	ahy-miR3515|sp=Arachis_hypogaea	Arachis_hypogaea	0	0	0	0	0	0	0	0	0	0	0	0	0	0	0	0	0	0	0	0	0	0	0	0	0	0	0	0	0	0	0	0	0	0	0	0	0	0	0	0	0	0	0	0	0	0
miR6118_1	UUCCGAGGCCACCCAUUCCAAC	cca-miR6118-3p|sp=Cynara_cardunculus	Cynara_cardunculus	0	0	0	0	0	0	0	0	0	0	0	0	0	0	0	0	0	0	0	0	0	0	0	0	0	0	0	0	0	0	0	0	0	0	0	0	0	0	0	0	0	0	0	0	0	0
miR156_6	GCUCACUUCUCUUUCUGUCAGC	osa-miR156f-3p|sp=Oryza_sativa;osa-miR156h-3p|sp=Oryza_sativa;osa-miR156l-3p|sp=Oryza_sativa;zma-miR156d-3p|sp=Zea_mays;zma-miR156f-3p|sp=Zea_mays;zma-miR156g-3p|sp=Zea_mays	Zea_mays;Oryza_sativa	0	0	0	0	0	0	0	0	0	0	0	0	0	0	0	0	0	0	0	0	0	0	0	0	0	0	0	0	0	0	0	0	0	0	0	0	0	0	0	0	0	0	0	0	0	0
miR1510_1	AGGGAUAGGUAAAACAACUACU	gma-miR1510b-5p|sp=Glycine_max	Glycine_max	0	0	0	0	0	0	0	0	0	0	0	0	0	0	0	0	0	0	0	0	0	0	0	0	0	0	0	0	0	0	0	0	0	0	0	0	0	0	0	0	0	0	0	0	0	0
miR1510_3	UGUUGUUUUACCUAUUCCACC	gma-miR1510b-3p|sp=Glycine_max;gso-miR1510b|sp=Glycine_soja;gso-miR1510a|sp=Glycine_soja	Glycine_soja;Glycine_max	0	0	0	0	0	0	0	0	0	0	0	0	0	0	0	0	0	0	0	0	0	0	0	0	0	0	0	0	0	0	0	0	0	0	0	0	0	0	0	0	0	0	0	0	0	0
miR166_2	UCGGACCAGGCUUCAUUCCU	sbi-miR166k|sp=Sorghum_bicolor;aqc-miR166c|sp=Aquilegia_caerulea	Sorghum_bicolor;Aquilegia_caerulea	0	0	0	0	0	0	0	0	0	0	0	0	0	0	0	0	0	0	0	0	0	0	0	0	0	0	0	0	0	0	0	0	0	0	0	0	0	0	0	0	0	0	0	0	0	0
miR398_6	UGUGUUCUCAGGUCGCCCCCG	zma-miR398a-3p|sp=Zea_mays;zma-miR398b-3p|sp=Zea_mays;sbi-miR398|sp=Sorghum_bicolor;tae-miR398|sp=Triticum_aestivum;ata-miR398f-3p|sp=Aegilops_tauschii;ata-miR398g-3p|sp=Aegilops_tauschii	Aegilops_tauschii;Zea_mays;Triticum_aestivum;Sorghum_bicolor	0	0	0	0	0	0	0	0	0	0	0	0	0	0	0	0	0	0	0	0	0	0	0	0	0	0	0	0	0	0	0	0	0	0	0	0	0	0	0	0	0	0	0	0	0	0
miR160_14	UGCCUGGCUCCCUGAAUGCCA	osa-miR160f-5p|sp=Oryza_sativa;ptc-miR160e-5p|sp=Populus_trichocarpa;ptc-miR160f|sp=Populus_trichocarpa;mtr-miR160c|sp=Medicago_truncatula;sbi-miR160f|sp=Sorghum_bicolor;rco-miR160c|sp=Ricinus_communis;ahy-miR160-5p|sp=Arachis_hypogaea;tcc-miR160a|sp=Theobroma_cacao;bdi-miR160e-5p|sp=Brachypodium_distachyon;cme-miR160d|sp=Cucumis_melo;mes-miR160f|sp=Manihot_esculenta;cpa-miR160d|sp=Carica_papaya;…	Ricinus_communis;Medicago_truncatula;Cucumis_melo;Vriesea_carinata;Arachis_hypogaea;Theobroma_cacao;Manihot_esculenta;Brachypodium_distachyon;Carica_papaya;Sorghum_bicolor;Asparagus_officinalis;Oryza_sativa;Populus_trichocarpa	0	0	0	0	0	0	0	0	0	0	0	0	0	0	0	0	0	0	0	0	0	0	0	0	0	0	0	0	0	0	0	0	0	0	0	0	0	0	0	0	0	0	0	0	0	0
miR171_10	UUGAGCCGCGUCAAUAUCUCC	ctr-miR171|sp=Citrus_trifoliata;mes-miR171a|sp=Manihot_esculenta;ppe-miR171h|sp=Prunus_persica;mdm-miR171a|sp=Malus_domestica;mdm-miR171b|sp=Malus_domestica;mdm-miR171p|sp=Malus_domestica;fve-miR171h|sp=Fragaria_vesca;csi-miR171e-3p|sp=Citrus_sinensis;csi-miR171g-3p|sp=Citrus_sinensis;aof-miR171c|sp=Asparagus_officinalis	Citrus_trifoliata;Malus_domestica;Manihot_esculenta;Citrus_sinensis;Asparagus_officinalis;Prunus_persica;Fragaria_vesca	0	0	0	0	0	0	0	0	0	0	0	0	0	0	0	0	0	0	0	0	0	0	0	0	0	0	0	0	0	0	0	0	0	0	0	0	0	0	0	0	0	0	0	0	0	0
miR169_1	UGAGUCGCUCUUAUCACUCAUG	osa-miR169i-3p|sp=Oryza_sativa	Oryza_sativa	0	0	0	0	0	0	0	0	0	0	0	0	0	0	0	0	0	0	0	0	0	0	0	0	0	0	0	0	0	0	0	0	0	0	0	0	0	0	0	0	0	0	0	0	0	0
miR3522_1	UGAGACCAAAUGAGCAGCUGA	gso-miR3522a|sp=Glycine_soja	Glycine_soja	0	0	0	0	0	0	0	0	0	0	0	0	0	0	0	0	0	0	0	0	0	0	0	0	0	0	0	0	0	0	0	0	0	0	0	0	0	0	0	0	0	0	0	0	0	0
miR4412_1	UGUUGCGGGUAUCUUUGCCUC	gma-miR4412-5p|sp=Glycine_max	Glycine_max	0	0	0	0	0	0	0	0	0	0	0	0	0	0	0	0	0	0	0	0	0	0	0	0	0	0	0	0	0	0	0	0	0	0	0	0	0	0	0	0	0	0	0	0	0	0
miR3980_2	AAUCGACGGCCUCAGUCAGGG	osa-miR3980a-5p|sp=Oryza_sativa;osa-miR3980b-5p|sp=Oryza_sativa	Oryza_sativa	0	0	0	0	0	0	0	0	0	0	0	0	0	0	0	0	0	0	0	0	0	0	0	0	0	0	0	0	0	0	0	0	0	0	0	0	0	0	0	0	0	0	0	0	0	0
miR827_1	UUUUGUUGGUUGUCAUCUAACC	bdi-miR827-5p|sp=Brachypodium_distachyon	Brachypodium_distachyon	0	0	0	0	0	0	0	0	0	0	0	0	0	0	0	0	0	0	0	0	0	0	0	0	0	0	0	0	0	0	0	0	0	0	0	0	0	0	0	0	0	0	0	0	0	0
miR5376_1	UGAAGAUUUGAAGAAUUUGGGA	gma-miR5376|sp=Glycine_max	Glycine_max	0	0	0	0	0	0	0	0	0	0	0	0	0	0	0	0	0	0	0	0	0	0	0	0	0	0	0	0	0	0	0	0	0	0	0	0	0	0	0	0	0	0	0	0	0	0
miR319_2	UUGGACUGAAGGGAGCUCCUUC	gma-miR319g|sp=Glycine_max;gma-miR319l|sp=Glycine_max	Glycine_max	0	0	0	0	0	0	0	0	0	0	0	0	0	0	0	0	0	0	0	0	0	0	0	0	0	0	0	0	0	0	0	0	0	0	0	0	0	0	0	0	0	0	0	0	0	0
miR5761_2	UUUUGUGUCGUGAAGCUUUUG	gma-miR5761a|sp=Glycine_max;gma-miR5761b|sp=Glycine_max	Glycine_max	0	0	0	0	0	0	0	0	0	0	0	0	0	0	0	0	0	0	0	0	0	0	0	0	0	0	0	0	0	0	0	0	0	0	0	0	0	0	0	0	0	0	0	0	0	0
miR477_4	CUCUCCCUCAAGGGCUUCUG	mes-miR477a|sp=Manihot_esculenta;mes-miR477b|sp=Manihot_esculenta;mes-miR477c|sp=Manihot_esculenta;mes-miR477e|sp=Manihot_esculenta	Manihot_esculenta	0	0	0	0	0	0	0	0	0	0	0	0	0	0	0	0	0	0	0	0	0	0	0	0	0	0	0	0	0	0	0	0	0	0	0	0	0	0	0	0	0	0	0	0	0	0
miR170/171_11	UAUUGGCCUGGUUCACUCAGA	ath-miR170-5p|sp=Arabidopsis_thaliana;ath-miR171a-5p|sp=Arabidopsis_thaliana;aly-miR170-5p|sp=Arabidopsis_lyrata;aly-miR171a-5p|sp=Arabidopsis_lyrata;gma-miR171j-5p|sp=Glycine_max;stu-miR171a-5p|sp=Solanum_tuberosum;stu-miR171c-5p|sp=Solanum_tuberosum;sly-miR171f|sp=Solanum_lycopersicum;cas-miR170|sp=Camelina_sativa;cas-miR171a-5p|sp=Camelina_sativa;csi-miR171f-5p|sp=Citrus_sinensis	Glycine_max;Solanum_tuberosum;Arabidopsis_thaliana;Citrus_sinensis;Camelina_sativa;Arabidopsis_lyrata;Solanum_lycopersicum	0	0	0	0	0	0	0	0	0	0	0	0	0	0	0	0	0	0	0	0	0	0	0	0	0	0	0	0	0	0	0	0	0	0	0	0	0	0	0	0	0	0	0	0	0	0
miR396_1	UUCCACAGCUUUCUUGAACGU	ppe-miR396a|sp=Prunus_persica	Prunus_persica	0	0	0	0	0	0	0	0	0	0	0	0	0	0	0	0	0	0	0	0	0	0	0	0	0	0	0	0	0	0	0	0	0	0	0	0	0	0	0	0	0	0	0	0	0	0
miR482_1	UUCCCAAGGCCGCCCAUUCCGA	eun-miR482c-3p|sp=Eugenia_uniflora	Eugenia_uniflora	0	0	0	0	0	0	0	0	0	0	0	0	0	0	0	0	0	0	0	0	0	0	0	0	0	0	0	0	0	0	0	0	0	0	0	0	0	0	0	0	0	0	0	0	0	0
miR4348_1	UUUCGGUGUCGGUGAAUUGCC	gma-miR4348d|sp=Glycine_max	Glycine_max	0	0	0	0	0	0	0	0	0	0	0	0	0	0	0	0	0	0	0	0	0	0	0	0	0	0	0	0	0	0	0	0	0	0	0	0	0	0	0	0	0	0	0	0	0	0
miR10440_1	UUGGGACAAUACUUUAGAUAU	gma-miR10440|sp=Glycine_max	Glycine_max	0	0	0	0	0	0	0	0	0	0	0	0	0	0	0	0	0	0	0	0	0	0	0	0	0	0	0	0	0	0	0	0	0	0	0	0	0	0	0	0	0	0	0	0	0	0
miR167_1	AUCGGAUCAUGUGGUAGCUUCACC	csi-miR167d-3p|sp=Citrus_sinensis	Citrus_sinensis	0	0	0	0	0	0	0	0	0	0	0	0	0	0	0	0	0	0	0	0	0	0	0	0	0	0	0	0	0	0	0	0	0	0	0	0	0	0	0	0	0	0	0	0	0	0
miR403_1	AGUUUGUGCGUGAAUCUAACC	csi-miR403b-5p|sp=Citrus_sinensis	Citrus_sinensis	0	0	0	0	0	0	0	0	0	0	0	0	0	0	0	0	0	0	0	0	0	0	0	0	0	0	0	0	0	0	0	0	0	0	0	0	0	0	0	0	0	0	0	0	0	0
miR1507_3	UCUCAUUCCAUACAUCGUCUGA	gma-miR1507a|sp=Glycine_max;gso-miR1507a|sp=Glycine_soja;gso-miR1507b|sp=Glycine_soja	Glycine_soja;Glycine_max	0	0	0	0	0	0	0	0	0	0	0	0	0	0	0	0	0	0	0	0	0	0	0	0	0	0	0	0	0	0	0	0	0	0	0	0	0	0	0	0	0	0	0	0	0	0
miR1510_1	UUGUUGUUUUACCUAUUCCACCC	gma-miR1510a-3p|sp=Glycine_max	Glycine_max	0	0	0	0	0	0	0	0	0	0	0	0	0	0	0	0	0	0	0	0	0	0	0	0	0	0	0	0	0	0	0	0	0	0	0	0	0	0	0	0	0	0	0	0	0	0
miR164_9	UGGAGAAGCAGGGCACGUGCG	ath-miR164c-5p|sp=Arabidopsis_thaliana;aly-miR164c-5p|sp=Arabidopsis_lyrata;bna-miR164b|sp=Brassica_napus;bna-miR164c|sp=Brassica_napus;bna-miR164d|sp=Brassica_napus;cln-miR164|sp=Cunninghamia_lanceolata;bra-miR164b-5p|sp=Brassica_rapa;bra-miR164d-5p|sp=Brassica_rapa;bra-miR164c-5p|sp=Brassica_rapa	Cunninghamia_lanceolata;Brassica_rapa;Arabidopsis_thaliana;Arabidopsis_lyrata;Brassica_napus	0	0	0	0	0	0	0	0	0	0	0	0	0	0	0	0	0	0	0	0	0	0	0	0	0	0	0	0	0	0	0	0	0	0	0	0	0	0	0	0	0	0	0	0	0	0
miR3701_5	UAAACAAUGCCCACCCUUCAUC	pab-miR3701b-3p|sp=Picea_abies;pab-miR3701d|sp=Picea_abies;pab-miR3701e|sp=Picea_abies;pab-miR3701f|sp=Picea_abies;pab-miR3701g|sp=Picea_abies	Picea_abies	0	0	0	0	0	0	0	0	0	0	0	0	0	0	0	0	0	0	0	0	0	0	0	0	0	0	0	0	0	0	0	0	0	0	0	0	0	0	0	0	0	0	0	0	0	0
miR3712_1	UGUGAUCAAGAUCAGACUACCA	pab-miR3712|sp=Picea_abies	Picea_abies	0	0	0	0	0	0	0	0	0	0	0	0	0	0	0	0	0	0	0	0	0	0	0	0	0	0	0	0	0	0	0	0	0	0	0	0	0	0	0	0	0	0	0	0	0	0
miR156_1	UUGACAGGAGAUAGAGAGCAC	pab-miR156ab|sp=Picea_abies	Picea_abies	0	0	0	0	0	0	0	0	0	0	0	0	0	0	0	0	0	0	0	0	0	0	0	0	0	0	0	0	0	0	0	0	0	0	0	0	0	0	0	0	0	0	0	0	0	0
miR536_1	UCGUGCCAAGCUGUGUGCAUC	pab-miR536b|sp=Picea_abies	Picea_abies	0	0	0	0	0	0	0	0	0	0	0	0	0	0	0	0	0	0	0	0	0	0	0	0	0	0	0	0	0	0	0	0	0	0	0	0	0	0	0	0	0	0	0	0	0	0
miR482_1	AAUGGGUAGAUUGGAAUGACC	pab-miR482h|sp=Picea_abies	Picea_abies	0	0	0	0	0	0	0	0	0	0	0	0	0	0	0	0	0	0	0	0	0	0	0	0	0	0	0	0	0	0	0	0	0	0	0	0	0	0	0	0	0	0	0	0	0	0
miR11419_1	ACCUAAACUGCUCAAACACUG	pab-miR11419|sp=Picea_abies	Picea_abies	0	0	0	0	0	0	0	0	0	0	0	0	0	0	0	0	0	0	0	0	0	0	0	0	0	0	0	0	0	0	0	0	0	0	0	0	0	0	0	0	0	0	0	0	0	0
miR11431_1	AGGAUCAACACUUGAGCAUA	pab-miR11431a|sp=Picea_abies	Picea_abies	0	0	0	0	0	0	0	0	0	0	0	0	0	0	0	0	0	0	0	0	0	0	0	0	0	0	0	0	0	0	0	0	0	0	0	0	0	0	0	0	0	0	0	0	0	0
miR11452_1	UGGGAGCGAUCGAUGAGGUGUU	pab-miR11452|sp=Picea_abies	Picea_abies	0	0	0	0	0	0	0	0	0	0	0	0	0	0	0	0	0	0	0	0	0	0	0	0	0	0	0	0	0	0	0	0	0	0	0	0	0	0	0	0	0	0	0	0	0	0
miR11476_2	GAUUGCAGUAGGGUUGUUUAGC	pab-miR11476a|sp=Picea_abies;pab-miR11476b|sp=Picea_abies	Picea_abies	0	0	0	0	0	0	0	0	0	0	0	0	0	0	0	0	0	0	0	0	0	0	0	0	0	0	0	0	0	0	0	0	0	0	0	0	0	0	0	0	0	0	0	0	0	0
miR11528_1	UCUGGCAACAUCCUCUAUUUCA	pab-miR11528|sp=Picea_abies	Picea_abies	0	0	0	0	0	0	0	0	0	0	0	0	0	0	0	0	0	0	0	0	0	0	0	0	0	0	0	0	0	0	0	0	0	0	0	0	0	0	0	0	0	0	0	0	0	0
miR11546_1	UGGUACGGGUUGAAGUAGCACC	pab-miR11546a|sp=Picea_abies	Picea_abies	0	0	0	0	0	0	0	0	0	0	0	0	0	0	0	0	0	0	0	0	0	0	0	0	0	0	0	0	0	0	0	0	0	0	0	0	0	0	0	0	0	0	0	0	0	0
miR11581_1	UUUGGAUUCCUUACAGUAGCC	pab-miR11581|sp=Picea_abies	Picea_abies	0	0	0	0	0	0	0	0	0	0	0	0	0	0	0	0	0	0	0	0	0	0	0	0	0	0	0	0	0	0	0	0	0	0	0	0	0	0	0	0	0	0	0	0	0	0
miR5071_1	UCAAGCAUCAUAUCGUGGACA	osa-miR5071|sp=Oryza_sativa	Oryza_sativa	0	0	0	0	0	0	0	0	0	0	0	0	0	0	0	0	0	0	0	0	0	0	0	0	0	0	0	0	0	0	0	0	0	0	0	0	0	0	0	0	0	0	0	0	0	0
miR1313_1	UACCACUGAAAUUGUUGUUCG	pde-miR1313|sp=Pinus_densata	Pinus_densata	0	0	0	0	0	0	0	0	0	0	0	0	0	0	0	0	0	0	0	0	0	0	0	0	0	0	0	0	0	0	0	0	0	0	0	0	0	0	0	0	0	0	0	0	0	0
miR166_1	UUGGACCAGGCUUCAUUCCCC	mes-miR166i|sp=Manihot_esculenta	Manihot_esculenta	0	0	0	0	0	0	0	0	0	0	0	0	0	0	0	0	0	0	0	0	0	0	0	0	0	0	0	0	0	0	0	0	0	0	0	0	0	0	0	0	0	0	0	0	0	0
miR530_1	UGCAGUGGCAUAUGCAACUCU	tae-miR530|sp=Triticum_aestivum	Triticum_aestivum	0	0	0	0	0	0	0	0	0	0	0	0	0	0	0	0	0	0	0	0	0	0	0	0	0	0	0	0	0	0	0	0	0	0	0	0	0	0	0	0	0	0	0	0	0	0
miR166_1	GAAUGACGUCCGGUCUGAAGA	osa-miR166j-5p|sp=Oryza_sativa	Oryza_sativa	0	0	0	0	0	0	0	0	0	0	0	0	0	0	0	0	0	0	0	0	0	0	0	0	0	0	0	0	0	0	0	0	0	0	0	0	0	0	0	0	0	0	0	0	0	0
miR162_3	UCGAUAAGCCUCUGCAUCCAG	osa-miR162b|sp=Oryza_sativa;pab-miR162b|sp=Picea_abies;pab-miR162c|sp=Picea_abies	Picea_abies;Oryza_sativa	0	0	0	0	0	0	0	0	0	0	0	0	0	0	0	0	0	0	0	0	0	0	0	0	0	0	0	0	0	0	0	0	0	0	0	0	0	0	0	0	0	0	0	0	0	0
miR156_2	UUUGACAGAAGAUAGAGAGCAC	bgy-miR156|sp=Bruguiera_gymnorhiza;bcy-miR156|sp=Bruguiera_cylindrica	Bruguiera_gymnorhiza;Bruguiera_cylindrica	0	0	0	0	0	0	0	0	0	0	0	0	0	0	0	0	0	0	0	0	0	0	0	0	0	0	0	0	0	0	0	0	0	0	0	0	0	0	0	0	0	0	0	0	0	0
miR5213_1	UACGUGUGUCUUCACCUCUGAA	mtr-miR5213-5p|sp=Medicago_truncatula	Medicago_truncatula	0	0	0	0	0	0	0	0	0	0	0	0	0	0	0	0	0	0	0	0	0	0	0	0	0	0	0	0	0	0	0	0	0	0	0	0	0	0	0	0	0	0	0	0	0	0
miR3630_1	UGUGGGAAUCUCUCUGAUGCUU	han-miR3630-3p|sp=Helianthus_annuus	Helianthus_annuus	0	0	0	0	0	0	0	0	0	0	0	0	0	0	0	0	0	0	0	0	0	0	0	0	0	0	0	0	0	0	0	0	0	0	0	0	0	0	0	0	0	0	0	0	0	0
miR1919_2	UGUCGCAGAUGACUUUCGCCC	sly-miR1919c-5p|sp=Solanum_lycopersicum;stu-miR1919-5p|sp=Solanum_tuberosum	Solanum_tuberosum;Solanum_lycopersicum	0	0	0	0	0	0	0	0	0	0	0	0	0	0	0	0	0	0	0	0	0	0	0	0	0	0	0	0	0	0	0	0	0	0	0	0	0	0	0	0	0	0	0	0	0	0
miR2880_1	ACGGUAUCCCGUUCGGACAGGAUG	osa-miR2880|sp=Oryza_sativa	Oryza_sativa	0	0	0	0	0	0	0	0	0	0	0	0	0	0	0	0	0	0	0	0	0	0	0	0	0	0	0	0	0	0	0	0	0	0	0	0	0	0	0	0	0	0	0	0	0	0
miR827_1	UUUGUUGGUGGUCAUUUAACC	zma-miR827-5p|sp=Zea_mays	Zea_mays	0	0	0	0	0	0	0	0	0	0	0	0	0	0	0	0	0	0	0	0	0	0	0	0	0	0	0	0	0	0	0	0	0	0	0	0	0	0	0	0	0	0	0	0	0	0
miR164_2	UGGAGAAGCAGGGUACGUGCA	osa-miR164c|sp=Oryza_sativa;cca-miR164|sp=Cynara_cardunculus	Oryza_sativa;Cynara_cardunculus	0	0	0	0	0	0	0	0	0	0	0	0	0	0	0	0	0	0	0	0	0	0	0	0	0	0	0	0	0	0	0	0	0	0	0	0	0	0	0	0	0	0	0	0	0	0
miR7767_1	CCCCAAGCUGAGAGCUCUCCC	bdi-miR7767-5p|sp=Brachypodium_distachyon	Brachypodium_distachyon	0	0	0	0	0	0	0	0	0	0	0	0	0	0	0	0	0	0	0	0	0	0	0	0	0	0	0	0	0	0	0	0	0	0	0	0	0	0	0	0	0	0	0	0	0	0
miR9674_1	UGAAUUUGUCCAUAGCAUCAG	ata-miR9674b-3p|sp=Aegilops_tauschii	Aegilops_tauschii	0	0	0	0	0	0	0	0	0	0	0	0	0	0	0	0	0	0	0	0	0	0	0	0	0	0	0	0	0	0	0	0	0	0	0	0	0	0	0	0	0	0	0	0	0	0
miR159_1	AUUGGAUUGAAGGGAGCUCCC	fve-miR159c|sp=Fragaria_vesca	Fragaria_vesca	0	0	0	0	0	0	0	0	0	0	0	0	0	0	0	0	0	0	0	0	0	0	0	0	0	0	0	0	0	0	0	0	0	0	0	0	0	0	0	0	0	0	0	0	0	0
miR171_1	UGAUUGAGCCGUGCCAAUAUU	mtr-miR171c|sp=Medicago_truncatula	Medicago_truncatula	0	0	0	0	0	0	0	0	0	0	0	0	0	0	0	0	0	0	0	0	0	0	0	0	0	0	0	0	0	0	0	0	0	0	0	0	0	0	0	0	0	0	0	0	0	0
miR11535_1	UGAGCCGCUUUUGGAUGUGACG	pab-miR11535|sp=Picea_abies	Picea_abies	0	0	0	0	0	0	0	0	0	0	0	0	0	0	0	0	0	0	0	0	0	0	0	0	0	0	0	0	0	0	0	0	0	0	0	0	0	0	0	0	0	0	0	0	0	0
miR398_4	UGUGUUCUCAGGUCACCCCUG	ath-miR398b-3p|sp=Arabidopsis_thaliana;ath-miR398c-3p|sp=Arabidopsis_thaliana;aly-miR398b-3p|sp=Arabidopsis_lyrata;bra-miR398-3p|sp=Brassica_rapa	Brassica_rapa;Arabidopsis_lyrata;Arabidopsis_thaliana	0	0	0	0	0	0	0	0	0	0	0	0	0	0	0	0	0	0	0	0	0	0	0	0	0	0	0	0	0	0	0	0	0	0	0	0	0	0	0	0	0	0	0	0	0	0
miR171/479_4	UGAGCCGAACCAAUAUCACUC	mdm-miR171i|sp=Malus_domestica;stu-miR479|sp=Solanum_tuberosum;ata-miR171a-3p|sp=Aegilops_tauschii;aof-miR479|sp=Asparagus_officinalis	Aegilops_tauschii;Asparagus_officinalis;Solanum_tuberosum;Malus_domestica	0	0	0	0	0	0	0	0	0	0	0	0	0	0	0	0	0	0	0	0	0	0	0	0	0	0	0	0	0	0	0	0	0	0	0	0	0	0	0	0	0	0	0	0	0	0
miR1532_1	AACACGCUAAGCGAGAGGAGCUC	gma-miR1532|sp=Glycine_max	Glycine_max	0	0	0	0	0	0	0	0	0	0	0	0	0	0	0	0	0	0	0	0	0	0	0	0	0	0	0	0	0	0	0	0	0	0	0	0	0	0	0	0	0	0	0	0	0	0
miR5371_1	UCUCAGUGACUAAUUUCUAGA	gma-miR5371-3p|sp=Glycine_max	Glycine_max	0	0	0	0	0	0	0	0	0	0	0	0	0	0	0	0	0	0	0	0	0	0	0	0	0	0	0	0	0	0	0	0	0	0	0	0	0	0	0	0	0	0	0	0	0	0
miR3522_1	AGACCAAAUGAGCAGCUGA	gma-miR3522|sp=Glycine_max	Glycine_max	0	0	0	0	0	0	0	0	0	0	0	0	0	0	0	0	0	0	0	0	0	0	0	0	0	0	0	0	0	0	0	0	0	0	0	0	0	0	0	0	0	0	0	0	0	0
miR5287_1	UUUGCUUAUAAUAGUGACCGGAGG	lja-miR5287d-3p|sp=Lotus_japonicus	Lotus_japonicus	0	0	0	0	0	0	0	0	0	0	0	0	0	0	0	0	0	0	0	0	0	0	0	0	0	0	0	0	0	0	0	0	0	0	0	0	0	0	0	0	0	0	0	0	0	0
miR482_1	UUCCCUAUUCCACCUAUUCCCC	fve-miR482d|sp=Fragaria_vesca	Fragaria_vesca	0	0	0	0	0	0	0	0	0	0	0	0	0	0	0	0	0	0	0	0	0	0	0	0	0	0	0	0	0	0	0	0	0	0	0	0	0	0	0	0	0	0	0	0	0	0
miR11288_1	UUCGUUCGGAUUCCAAUUCAAA	fve-miR11288c-5p|sp=Fragaria_vesca	Fragaria_vesca	0	0	0	0	0	0	0	0	0	0	0	0	0	0	0	0	0	0	0	0	0	0	0	0	0	0	0	0	0	0	0	0	0	0	0	0	0	0	0	0	0	0	0	0	0	0
miR11294_1	UUCACCUGGACCAUAACUGACC	fve-miR11294|sp=Fragaria_vesca	Fragaria_vesca	0	0	0	0	0	0	0	0	0	0	0	0	0	0	0	0	0	0	0	0	0	0	0	0	0	0	0	0	0	0	0	0	0	0	0	0	0	0	0	0	0	0	0	0	0	0
miR7757_1	AUAAAACCUUCAGCUAUCCAUC	tae-miR7757-5p|sp=Triticum_aestivum	Triticum_aestivum	0	0	0	0	0	0	0	0	0	0	0	0	0	0	0	0	0	0	0	0	0	0	0	0	0	0	0	0	0	0	0	0	0	0	0	0	0	0	0	0	0	0	0	0	0	0
miR159_5	CUUGGAUUGAAGGGAGCUCC	mdm-miR159a|sp=Malus_domestica;mdm-miR159b|sp=Malus_domestica;cpa-miR159b|sp=Carica_papaya;pab-miR159b|sp=Picea_abies;pab-miR159c|sp=Picea_abies	Carica_papaya;Malus_domestica;Picea_abies	0	0	0	0	0	0	0	0	0	0	0	0	0	0	0	0	0	0	0	0	0	0	0	0	0	0	0	0	0	0	0	0	0	0	0	0	0	0	0	0	0	0	0	0	0	0
miR7122_2	UUAUACAGAGAAAUCACGGUCG	mdm-miR7122a|sp=Malus_domestica;mdm-miR7122b|sp=Malus_domestica	Malus_domestica	0	0	0	0	0	0	0	0	0	0	0	0	0	0	0	0	0	0	0	0	0	0	0	0	0	0	0	0	0	0	0	0	0	0	0	0	0	0	0	0	0	0	0	0	0	0
miR9863_2	UGUUAUGAUCUGCUUCUCAUC	ata-miR9863a-5p|sp=Aegilops_tauschii;ata-miR9863b-5p|sp=Aegilops_tauschii	Aegilops_tauschii	0	0	0	0	0	0	0	0	0	0	0	0	0	0	0	0	0	0	0	0	0	0	0	0	0	0	0	0	0	0	0	0	0	0	0	0	0	0	0	0	0	0	0	0	0	0
miR396_1	UCCACAGGCUUUCUUGAACUA	vca-miR396b-5p|sp=Vriesea_carinata	Vriesea_carinata	0	0	0	0	0	0	0	0	0	0	0	0	0	0	0	0	0	0	0	0	0	0	0	0	0	0	0	0	0	0	0	0	0	0	0	0	0	0	0	0	0	0	0	0	0	0
miR1315_1	UGGAGGCCUGUCAGGUUCCCA	pta-miR1315|sp=Pinus_taeda	Pinus_taeda	0	0	0	0	0	0	0	0	0	0	0	0	0	0	0	0	0	0	0	0	0	0	0	0.0220631	0	0	0	0	0	0	0	0	0	0	0	0	0	0	0	0	0	0	0	0	0	0
miR393_1	UCCAAAGGGAUCGCAUUGAUUC	aof-miR393a|sp=Asparagus_officinalis	Asparagus_officinalis	0	0	0	0	0	0	0	0	0	0	0	0	0	0	0	0	0	0	0	0	0	0	0	0	0	0	0	0	0	0	0	0	0	0	0	0	0	0	0	0	0	0	0	0	0	0
[truncated: 305 more columns]
